# Supplementary material for: Transcriptomic Characterization of Temperature Stress Responses in Larval Zebrafish
Source: PLoS One. 2012 May 30;7(5):e37209. doi: 10.1371/journal.pone.0037209 (PMC3364249; doi:10.1371/journal.pone.0037209)
Supplement: Table S1 — Information for primers used in qPCR analysis. (XLS) [file pone.0037209.s005.xls]

## Sheet: Sheet1
Gene symbol	GenBank Accession NO	forward primer(5'-3')	reverse primer(5'-3')	Tm(℃)	Amplicon size(bp)	Amplification efficency(%)	Gene name
Marker genes of temperature stress
hmgb1	NM_199555	CCAAACTGGACAAGGCACG	GAACTCGGAGCAGAAAATGAAG	59.4/58.6	137	98.7642	high-mobility group box 1
cirbp	NM_200017	GCTTTGGCTTTGTGACCTTTG	AAACCACCAGACCGTCCACC	60.1/61.6	133	102.344	cold inducible RNA binding protein
hspb1	BC097148	AACACGGCTTCATTTCCAGAT	GCGGAGCTTCAACAGTCAGG	58.8/60.6	117	104.491	heat shock protein, alpha-crystallin-related, b15
hsp47	NM_131204	ACGGGGCTATGATCGTCAA	AGAGCGGGTCACCAGGAAA	58.5/60.1	101	101.333	heat shock protein 47
Earliest indued transcription factors
nr1d4b	XM_695595	TGGCTGTGGTGCTGGTTTC	CCTTCTGCGGGTGATGAGA	59.7/58.8	113	105.774	nuclear receptor subfamily 1, group D, member 4b
nr1d4a	XM_686515	CAACAACTCCACAGCAGGTCC	GCCTCCCGTCTTGGTAAATG	60.2/59.6	100	94.7387	nuclear receptor subfamily 1, group D, member 4a
nr1d1	NM_205729	GCAATTCACCCAACAAATCAG	CAGGCATGGACGCCATAGT	58/58.9	112	101.513	nuclear receptor subfamily 1, group D, member 1
nr1d2a	NM_001130592	AGGAGGAAACCGAGCACATC	CCGCTTAGCAAACTCTACAACC	58.9/59	142	102.69	nuclear receptor subfamily 1, group D, member 2a
per1b	NM_212439	TCATCGTTGGACGGCATAAA	TGGACGGGCTGAACTAGGAG	59.7/59.4	145	93.4341	period homolog 1b (Drosophila)
Inhibited genes
nr5a5	NM_214779	GGCAAGTGGCTTATGGGAGA	GTGACAAGGTCCTGGGCTCTA	60/59.1	130	103.243	nuclear receptor subfamily 5, group A, member 5
her8a	NM_199624	TGGATGCCTACAATTTGGACC	TGGCGAGACTCAAAACCTGTG	59.8/61	139	101.5	hairy-related 8a
per3	NM_131584	TGCCTTTGCTCGGCTACCT	TGACCCGCGTACTTCACAATT	60.8/60.5	121	103.868	period homolog 3 (Drosophila)
Second wave of induced genes
brf2	NM_001003536	TTAGCTGCGGTTTATGTGGC	CGTTCAGTCGCTTGTTTATCG	59.1/58.8	142	104.523	BRF2, subunit of RNA polymerase III transcription initiation factor, BRF1-like
per2	NM_182857	CCCAGTAAGCCTGAAAGCG	GACGGCGAGACCTTGAACAT	58.4/59.8	138	95.2296	period homolog 2 (Drosophila)
nr0b2b	XM_001338242	GATCACTTGCCCTGCTGCTT	AGAGGAACCCATCGTTTCTGA	60.1/58.6	126	102.743	nuclear receptor subfamily 0, group B, member 2b
Candidate reference genes
rpl7a	NM_200047	GCGATCAACCAGTTCACCC	TCAGCACGAGCCAACAGTCT	58.1/58.8	122	99.7805	ribosomal protein L7a
tnnt3b	NM_181653	GCCAAAGTTCAAACCAAGTGC	GCTCAAAGTGGGCATCAATCA	59.9/60.8	128	89.6545	troponin T3b, skeletal, fast
tpma	NM_131105	TACAAAGCCATCAGCGAGGAG	GCGGCAACAAAGAAAAGAAGA	58.1/58.8	147	101.949	alpha-tropomyosin
tpt1	NM_198140	TCGGTCTCCTTGACTTTCGTG	GCCAGAGTTTGAGGGGTGATT	60.1/60.5	122	93.2406	tumor protein, translationally-controlled 1
bactin1	NM_131031	CGAGCAGGAGATGGGAACC	CAACGGAAACGCTCATTGC	59.5/60.2	102	102.296	actin, beta1
