# Supplementary material for: Transcriptomic Characterization of Temperature Stress Responses in Larval Zebrafish
Source: PLoS One. 2012 May 30;7(5):e37209. doi: 10.1371/journal.pone.0037209 (PMC3364249; doi:10.1371/journal.pone.0037209)
Supplement: Table S4 — Expression of developmental processes-associated genes. (XLS) [file pone.0037209.s008.xls]

## Sheet: Sheet1
Expression of developmental process-associated genes under different temperature
Shown are fold changes for genes under indicated conditions.
Up- and down-regulated genes are shown in red and blue respectively.
ProbeID	16℃-48h vs 16℃-2h	28℃-144hpf vs 28℃-98hpf	34℃-48h vs 34℃-2h	GeneSymbol	EntrezGeneID	GenbankAccession	GeneName
A_15_P174116	1.62224	27.0788	54.2293	tceb3	386968	NM_200121	transcription elongation factor B (SIII), polypeptide 3
A_15_P186326	14.0493	21.5236	17.2078	dysfip1	559662	BC085640	dysferlin interacting protein 1
A_15_P174831	9.6131	20.7519	14.9966	dysfip1	559662	NM_001037104	dysferlin interacting protein 1
A_15_P212171	1.44546	17.3537	5.06196	ahsg	569558	NM_212622	alpha-2-HS-glycoprotein
A_15_P114293	1.22133	15.1105	3.09838	hpx	327588	BC056563	hemopexin
A_15_P169481	1.86611	13.3669	12.6278	fbxo32	393891	NM_200917	F-box protein 32
A_15_P377540	0.925331	12.6908	2.80462	hpx	327588	NM_001111147	hemopexin
A_15_P493767	8.43168	12.3016	2.46409	si:ch73-252g14.4	567406	NM_001100029	si:ch73-252g14.4
A_15_P101682	0.817999	10.7157	4.37828	zgc:55406	406819	NM_213213	zgc:55406
A_15_P211276	1.68882	10.4456	12.8621	zgc:171537	561171	NM_001110109	zgc:171537
A_15_P113156	1.80457	10.4361	13.9562	zgc:171537	561171	NM_001110109	zgc:171537
A_15_P202961	2.06215	9.92764	10.2578	LOC555913	555913	XM_678967	CUB and zona pellucida-like domain-containing protein 1-like
A_15_P142176	1.93409	9.25723	4.87071	nr5a5	407626	NM_001077272	nuclear receptor subfamily 5, group A, member 5
A_15_P134816	1.87308	9.09085	4.72307	nr5a5	407626	NM_001077272	nuclear receptor subfamily 5, group A, member 5
A_15_P113881	0.634079	8.96007	1.28209	opn1lw1	30413	AF104904	opsin 1 (cone pigments), long-wave-sensitive, 1
A_15_P101460	2.12962	8.90961	4.94684	nr5a5	407626	NM_214779	nuclear receptor subfamily 5, group A, member 5
A_15_P534252	2.1908	8.82873	7.39496	ucp1	83908	NM_199523	uncoupling protein 1
A_15_P100839	1.92637	8.70907	2.65386	zgc:92590	474322	NM_001007054	zgc:92590
A_15_P101040	1.37957	8.54944	7.57358	grn2	336575	NM_212756	granulin 2
A_15_P115476	1.0983	7.90228	2.86175	ahsg	569558	NM_212622	alpha-2-HS-glycoprotein
A_15_P308261	1.42086	7.5264	3.86619	zgc:154142	555481	NM_001099240	zgc:154142
A_15_P413855	0.786066	7.41657	2.51525	hpx	327588	NM_001111147	hemopexin
A_15_P157931	1.50102	7.26165	2.95425	zgc:154142	555481	NM_001099240	zgc:154142
A_15_P105957	2.20696	7.22864	6.01649	ucp1	83908	NM_199523	uncoupling protein 1
A_15_P160171	0.303338	7.10695	10.9573	nr1d4b	571948	DQ017623	nuclear receptor subfamily 1, group D, member 4b
A_15_P114674	1.71498	6.98296	7.95465	cyp3a65	553969	NM_001037438	cytochrome P450, family 3, subfamily A, polypeptide 65
A_15_P176551	1.4265	6.52648	3.46161	zgc:154142	555481	NM_001099240	zgc:154142
A_15_P114150	1.95158	6.51934	9.29126	tdo2b	334082	NM_199856	tryptophan 2,3-dioxygenase b
A_15_P120851	1.31661	6.31041	4.96879	c6ast3	541399	NM_001013526	six-cysteine containing astacin protease 3
A_15_P382380	4.76107	6.12405	7.27225	tat	561410	NM_001077554	tyrosine aminotransferase
A_15_P111952	5.32584	6.04348	7.17365	tat	561410	NM_001077554	tyrosine aminotransferase
A_15_P150786	3.34885	5.96249	8.75849	arg2	322614	NM_199611	arginase, type II
A_15_P101676	1.61469	5.79772	2.86335	zgc:92745	445032	NM_001003426	zgc:92745
A_15_P115720	0.54827	5.78482	4.06099	adh8a	322482	NM_001001946	alcohol dehydrogenase 8a
A_15_P101502	2.40964	5.5701	4.2297	upp2	393113	NM_200144	uridine phosphorylase 2
A_15_P103003	1.543	5.52068	3.22596	zgc:56053	406323	NM_213050	zgc:56053
A_15_P558422	2.21515	5.42506	3.37317	LOC797371	797371	XM_001337807	butyrophilin, subfamily 2, member A2-like
A_15_P177906	1.76783	5.40442	6.13891	zgc:64076	406424	NM_213150	zgc:64076
A_15_P117269	1.01647	5.3747	6.03062	atp2a1l	494489	NM_001077533	ATPase, Ca++ transporting, cardiac muscle, fast twitch 1 like
A_15_P111718	2.96454	5.28075	2.91449	zgc:92161	447817	NM_001004556	zgc:92161
A_15_P140876	2.07107	5.25354	2.61625	ctsl.1	436641	NM_001002368	cathepsin L.1
A_15_P205141	1.98755	5.1615	6.81345	zgc:112266	554144	NM_001024437	zgc:112266
A_15_P100059	4.08781	5.07185	2.86583	cpa1	325886	NM_001020482	carboxypeptidase A1 (pancreatic)
A_15_P115034	0.919744	4.87932	6.83228	LOC569547	569547	XM_692942	angel-like
A_15_P163771	1.45058	4.86615	7.43282	si:ch211-262h13.5	571127	NM_001045212	si:ch211-262h13.5
A_15_P343410	1.01067	4.85904	4.0907	zgc:194659	100007373	NR_024238	zgc:194659
A_15_P112798	2.24638	4.78208	3.9548	zgc:64076	406424	NM_213150	zgc:64076
A_15_P116066	2.42993	4.77464	5.95708	slc22a2	406424	NM_213150	solute carrier family 22 (organic cation transporter), member 2 [Source:HGNC Symbol;Acc:10966]
A_15_P103127	2.42738	4.73443	0.512332	fads2	140615	NM_131645	fatty acid desaturase 2
A_15_P140526	1.29912	4.72236	4.14202	slc6a19b	326030	NM_199736	solute carrier family 6 (neurotransmitter transporter), member 19b
A_15_P236266	0.654307	4.63262	9.79631	per1a	563926	NM_001030183	period homolog 1a (Drosophila)
A_15_P110900	2.13763	4.5976	2.45439	xpnpep2	394007	NM_201032	X-prolyl aminopeptidase (aminopeptidase P) 2, membrane-bound
A_15_P148136	3.62205	4.52674	43.6798	igfbp1b	793907	NM_001098257	insulin-like growth factor binding protein 1b
A_15_P116148	1.16321	4.51704	6.56276	zgc:92511	445056	NM_001003450	zgc:92511
A_15_P114101	1.32227	4.41397	1.61037	crygn1	493629	NM_001007784	crystallin, gamma N1
A_15_P115352	1.06009	4.41091	3.66487	slc6a19b	326030	NM_199736	solute carrier family 6 (neurotransmitter transporter), member 19b [Source:ZFIN;Acc:ZDB-GENE-030131-4755]
A_15_P142906	1.31517	4.35803	8.19112	calcoco2	553776	NM_001020741	calcium binding and coiled-coil domain 2
A_15_P259476	1.03892	4.31078	5.84874	im:6912374	555254	XM_677721	im:6912374
A_15_P109789	2.61891	4.30367	2.08778	cyp2j28	259306	NM_152954	cytochrome P450, family 2, subfamily J, polypeptide 28
A_15_P433820	1.41883	4.30077	5.30066	bhlhe41	563771	BC131854	basic helix-loop-helix family, member e41
A_15_P107051	0.770861	4.29211	3.93012	pdk2	393971	NM_200996	pyruvate dehydrogenase kinase, isoenzyme 2
A_15_P102410	1.91468	4.28916	3.13533	zgc:92137	445049	NM_001003729	zgc:92137
A_15_P195056	1.74147	4.28396	2.23259	si:dkey-14d8.6	557741	NM_001044839	si:dkey-14d8.6
A_15_P110098	3.95766	4.25545	1.94998	asah2	493602	NM_001007763	N-acylsphingosine amidohydrolase 2
A_15_P105691	1.1447	4.12421	3.89488	txlnbb	564166	NM_001083553	taxilin beta b
A_15_P104804	0.934742	4.11773	5.18898	atp2a1l	494489	NM_001077533	ATPase, Ca++ transporting, cardiac muscle, fast twitch 1 like
A_15_P104437	2.15414	4.10215	0.50916	fads2	140615	NM_131645	fatty acid desaturase 2
A_15_P184201	1.3549	4.05566	3.99422	mep1a.2	565535	NM_001128727	meprin A, alpha.2
A_15_P203951	0.855289	4.05541	8.47169	dbp2	569109	NM_001197062	D-box binding protein 2
A_15_P102468	1.98659	4.03953	1.26775	ctsbb	569298	NM_001110478	capthepsin B, b
A_15_P162301	1.8328	4.03224	4.12212	c6ast4	574001	NM_001025180	six-cysteine containing astacin protease 4
A_15_P170841	9.6609	3.9843	2.98811	pglyrp6	571817	NM_001045222	peptidoglycan recognition protein 6
A_15_P404370	1.80463	3.97001	5.84585	zgc:112320	553708	NM_001159826	zgc:112320
A_15_P117308	1.68864	3.95717	3.34886	zgc:136461	692313	NM_001045282	zgc:136461
A_15_P109383	1.88547	3.95159	5.88999	zgc:112320	553708	NM_001159826	zgc:112320
A_15_P121427	2.0933	3.94579	3.06489	amy2a	406539	NM_213011	amylase, alpha 2A; pancreatic
A_15_P206101	0.987733	3.93783	7.23459	si:ch211-132b12.7	564531	NM_001045055	si:ch211-132b12.7
A_15_P491697	2.1058	3.91928	2.19718	si:dkey-79p17.2	796436	XM_682414	si:dkey-79p17.2
A_15_P102721	4.52377	3.89961	1.94828	zgc:55941	406338	NM_213249	zgc:55941
A_15_P183846	0.322035	3.86678	5.71144	nr1d4a	563150	XM_686515	nuclear receptor subfamily 1, group D, member 4a [Source:ZFIN;Acc:ZDB-GENE-080403-5]
A_15_P145996	2.58337	3.86671	4.7396	si:rp71-1c23.2	558956	BC151911	si:rp71-1c23.2
A_15_P189116	0.29997	3.82313	5.51203	si:dkey-190g11.3	567059	NM_001113607	si:dkey-190g11.3
A_15_P368070	2.94254	3.82184	0.913782	si:ch73-131e21.5	566914	BC122309	si:ch73-131e21.5
A_15_P101735	2.56829	3.80975	4.72593	si:rp71-1c23.2	558956	BC151911	si:rp71-1c23.2
A_15_P485760	1.27549	3.80274	3.71234	txlnbb	564166	NM_001083553	taxilin beta b
A_15_P117461	7.99383	3.79702	5.22166	zgc:73226	402792	NM_205570	zgc:73226
A_15_P111782	1.90212	3.75995	2.57055	cd36	436636	NM_001002363	CD36 antigen
A_15_P135166	0.676029	3.75766	3.993	pdk2	393971	NM_200996	pyruvate dehydrogenase kinase, isoenzyme 2
A_15_P169776	1.7289	3.74272	4.1001	mep1a.1	553530	NM_001030281	meprin A, alpha.1
A_15_P452585	1.21712	3.73638	3.5299	zgc:66156	393472	XM_002666095	zgc:66156 [Source:ZFIN;Acc:ZDB-GENE-040426-1554]
A_15_P165806	2.59967	3.70778	2.39614	LOC100002060	100002060	XM_001341900	mannose-binding protein-associated serine protease-like
A_15_P486085	7.67434	3.68916	4.38073	zgc:73226	402792	NM_205570	zgc:73226 [Source:ZFIN;Acc:ZDB-GENE-050703-8]
A_15_P103210	1.5107	3.68301	2.75064	ndrg1l	393665	NM_200692	N-myc downstream regulated gene 1, like
A_15_P155226	2.91574	3.6804	1.89546	slc39a4	562762	NM_001130777	solute carrier family 39 (zinc transporter), member 4
A_15_P194511	0.923323	3.65772	2.55756	pklr	114551	NM_201289	pyruvate kinase, liver and RBC
A_15_P192916	1.38559	3.65725	4.71288	mknk2b	373121	NM_194402	MAP kinase-interacting serine/threonine kinase 2b
A_15_P176291	7.86644	3.58204	2.12586	zgc:110152	550551	NM_001017853	zgc:110152
A_15_P114425	0.690053	3.56704	3.07458	zgc:101853	494049	NM_001008592	zgc:101853
A_15_P115272	1.36117	3.56044	2.95178	atp2a2a	393940	NM_200965	ATPase, Ca++ transporting, cardiac muscle, slow twitch 2a
A_15_P152991	1.82649	3.55721	3.54614	zgc:77234	402970	NM_205671	zgc:77234
A_15_P106113	1.13176	3.52796	2.99364	slc13a2	406537	NM_213452	solute carrier family 13 (sodium-dependent dicarboxylate transporter), member 2
A_15_P209816	1.74402	3.51235	4.81991	mos	795517	NM_205580	v-mos Moloney murine sarcoma viral oncogene homolog
A_15_P212771	1.53067	3.50772	4.62915	mos	795517	NM_205580	v-mos Moloney murine sarcoma viral oncogene homolog
A_15_P120977	0.762505	3.48297	3.24662	zgc:101853	494049	NM_001008592	zgc:101853
A_15_P288446	0.878381	3.47049	6.98912	LOC100330105	100330105	XM_002664472	microtubule-associated protein 1 light chain 3 beta-like
A_15_P169381	3.21194	3.462	1.7996	rh50	791729	NM_131547	Rh50-like protein
A_15_P109228	0.989864	3.4602	0.98183	zgc:111821	432385	NM_001002308	zgc:111821
A_15_P141096	1.06483	3.45071	3.61272	bhlhe41	563771	NM_001039107	basic helix-loop-helix family, member e41
A_15_P576582	1.6392	3.44424	3.09693	mgam	100148922	EE702899	maltase-glucoamylase (alpha-glucosidase)
A_15_P120491	0.617955	3.44319	1.08444	cby1	326875	NM_001003838	chibby homolog 1 (Drosophila)
A_15_P152346	1.33459	3.43969	2.99804	atp2a2a	393940	NM_200965	ATPase, Ca++ transporting, cardiac muscle, slow twitch 2a
A_15_P161752	1.487	3.42198	2.82989	cyp3c1l2	492759	NM_001007400	cytochrome P450, family 3, subfamily c, polypeptide 1 like, 2
A_15_P211831	2.14997	3.41711	3.13748	ela3l	554107	NM_001024408	elastase 3 like
A_15_P106261	0.635077	3.40383	5.03738	lpin1	799099	NM_001044353	lipin 1
A_15_P198856	0.582886	3.40332	4.23574	LOC559018	559018	NM_001099994	clusterin-like
A_15_P162746	0.969456	3.40006	0.991837	zgc:111821	432385	NM_001002308	zgc:111821
A_15_P201446	0.865335	3.39772	1.19057	crygm2f	558389	NM_001110106	crystallin, gamma M2f
A_15_P121060	1.39654	3.39395	1.7144	cyp2j30	492484	NM_001007356	cytochrome P450, family 2, subfamily J, polypeptide 30
A_15_P179691	2.35718	3.38886	3.1724	zgc:171945	555510	NM_001109701	zgc:171945
A_15_P561622	0.57627	3.37628	4.31925	LOC559018	559018	NM_001099994	clusterin-like
A_15_P117349	1.67097	3.3563	2.10514	pdzk1	337325	BC066762	PDZ domain containing 1
A_15_P142747	2.91031	3.35029	1.55572	sult1st2	791732	NM_183347	sulfotransferase family 1, cytosolic sulfotransferase 2
A_15_P202031	1.72013	3.33312	2.04361	si:dkey-79p17.2	796436	XM_682414	si:dkey-79p17.2
A_15_P160756	1.29627	3.33162	3.93579	itih3	613141	NM_001033104	inter-alpha (globulin) inhibitor H3
A_15_P188336	1.41958	3.33107	2.5527	cyp2u1	556280	NM_001145564	cytochrome P450, family 2, subfamily U, polypeptide 1
A_15_P188481	1.32034	3.31863	3.13369	exosc1	558857	NM_001145567	exosome component 1
A_15_P102375	1.35375	3.30312	2.07883	slc34a2a	58148	NM_131624	solute carrier family 34 (sodium phosphate), member 2a
A_15_P546287	3.08122	3.2966	1.74757	rh50	791729	NM_001126444	Rh50-like protein
A_15_P120053	0.773323	3.22225	2.64629	grifin	445036	NM_001003430	galectin related inter-fiber protein
A_15_P196161	1.85453	3.22113	1.70757	pm20d1.1	553216	NM_001037371	peptidase M20 domain containing 1, tandem duplicate 1
A_15_P114838	1.91116	3.20982	4.63873	zgc:158852	565497	NM_001198751	zgc:158852
A_15_P142231	0.87039	3.19772	1.92802	tyrobp	100101461	NM_001100103	TYRO protein tyrosine kinase binding protein
A_15_P105312	0.858174	3.17363	1.03896	cd74	30645	NM_131372	CD74 molecule, major histocompatibility complex, class II invariant chain
A_15_P204706	3.94166	3.17166	5.36175	LOC561542	561542	XM_684950	retinol dehydrogenase 13-like
A_15_P108867	1.7263	3.15314	2.15473	sult1st3	368270	NM_183348	sulfotransferase family 1, cytosolic sulfotransferase 3
A_15_P109315	1.18958	3.15055	1.95879	acsl5	447860	NM_001004599	acyl-CoA synthetase long-chain family member 5
A_15_P108937	0.876269	3.14226	6.44915	zgc:103612	494053	NM_001008596	zgc:103612
A_15_P138426	0.731905	3.12481	0.920405	si:dkey-78l4.12	100034483	NM_001083067	si:dkey-78l4.12
A_15_P110159	2.15083	3.11968	3.02379	ela2l	334304	AY179345	elastase 2 like
A_15_P135901	1.64965	3.11222	2.37988	pdzk1	337325	NM_001128670	PDZ domain containing 1
A_15_P110290	0.559933	3.10911	7.93332	nr1d1	494487	NM_205729	nuclear receptor subfamily 1, group d, member 1
A_15_P141076	3.02013	3.09748	20.3634	cyp24a1l	100004700	NM_001089458	cytochrome P450, family 24, subfamily A, polypeptide 1, like
A_15_P196411	1.58906	3.09733	2.47641	ndrg1l	393665	NM_200692	N-myc downstream regulated gene 1, like
A_15_P408340	1.71859	3.087	2.12581	fabp6	415166	NM_001002076	fatty acid binding protein 6, ileal (gastrotropin)
A_15_P115758	1.98354	3.08502	2.10453	si:ch211-240l19.8	799298	NM_001082930	si:ch211-240l19.8
A_15_P206011	1.59039	3.04852	3.66417	znf395b	566703	NM_001045115	zinc finger protein 395b
A_15_P171651	1.32842	3.04024	2.75714	zgc:55420	406828	NM_213507	zgc:55420
A_15_P117541	2.24362	3.02603	3.9161	zgc:100914	445245	NM_001111247	zgc:100914
A_15_P109078	0.950709	3.02524	4.24397	wu:fb81h03	565980	CN509133	wu:fb81h03
A_15_P119373	2.25128	3.02373	3.59791	zgc:171281	571352	NM_001123064	zgc:171281
A_15_P102057	1.47541	3.01983	3.34747	mkrn1	170782	AF277173	makorin, ring finger protein, 1
A_15_P212201	1.15225	2.98053	2.24867	atp1a1a.4	64615	NM_131689	ATPase, Na+/K+ transporting, alpha 1a.4 polypeptide
A_15_P183904	3.14176	2.98002	2.91585	zgc:171945	555510	NM_001109701	zgc:171945
A_15_P191401	2.43103	2.96591	1.15439	zgc:154040	767688	NM_001076626	zgc:154040
A_15_P117067	0.476984	2.95851	3.95293	cacna1sb	405791	NM_214726	calcium channel, voltage-dependent, L type, alpha 1S subunit, b
A_15_P153726	0.793623	2.95541	2.0793	LOC559803	559803	NM_001099997	novel protein similar to SWI/SNF related, matrix associated, actin dependent regulator of chromatin, subfamily a, member 5 (smarca5)
A_15_P144886	1.10489	2.94487	8.77715	per1b	406204	NM_212439	period homolog 1b (Drosophila)
A_15_P157476	1.09698	2.94367	0.860719	zgc:111821	432385	NM_001002308	zgc:111821
A_15_P101963	6.71124	2.92838	2.12997	zgc:110152	550551	NM_001017853	zgc:110152
A_15_P173206	1.41887	2.90849	3.54456	zgc:158366	100009632	NM_001083001	zgc:158366
A_15_P181986	3.69122	2.90481	3.95803	si:ch211-81a5.8	560648	NM_001044935	si:ch211-81a5.8
A_15_P119150	1.28192	2.87899	2.06724	wu:fj81e10	337532	CD595701	wu:fj81e10
A_15_P408265	5.18212	2.87803	11.443	abcg1	556979	NM_001110454	ATP-binding cassette, sub-family G (WHITE), member 1
A_15_P111773	1.09625	2.86887	3.01905	dkfzp564o0523	402897	NM_205604	dkfzp564o0523 protein homolog (human)
A_15_P376770	3.70144	2.86503	3.61737	si:dkey-22i16.7	572300	XM_701519	si:dkey-22i16.7 [Source:ZFIN;Acc:ZDB-GENE-090313-259]
A_15_P178576	0.836648	2.8643	4.36403	LOC792676	792676	BC142759	similar to N-myc-interactor (Nmi) (N-myc and STAT interactor)
A_15_P273361	1.12889	2.85545	3.7624	ttna	317731	XM_001923765	titin a [Source:ZFIN;Acc:ZDB-GENE-030113-2]
A_15_P171731	1.48323	2.8495	2.50813	tmem175	100002086	NM_001100075	transmembrane protein 175
A_15_P104384	1.80151	2.84375	5.46753	mylipa	335888	NM_199983	myosin regulatory light chain interacting protein a
A_15_P256766	0.514617	2.84289	2.26288	zgc:158432	555281	NM_001079957	zgc:158432
A_15_P155771	1.45184	2.84235	2.72996	zgc:66156	393472	XM_002666095	zgc:66156 [Source:ZFIN;Acc:ZDB-GENE-040426-1554]
A_15_P152496	1.32269	2.83977	3.3743	mkrn1	170782	NM_152978	makorin, ring finger protein, 1
A_15_P445005	0.493501	2.8354	2.67557	zgc:153279	559467	NM_001077148	zgc:153279
A_15_P108884	4.15159	2.83487	33.6007	cyp24a1l	100004700	NM_001089458	cytochrome P450, family 24, subfamily A, polypeptide 1, like
A_15_P167836	2.15328	2.83135	3.2652	chka	558499	NM_001044865	choline kinase alpha
A_15_P139246	0.706968	2.81715	3.33151	si:dkey-72g22.1	555955	NM_001110518	si:dkey-72g22.1
A_15_P165516	3.86293	2.81041	3.1736	bbc3	751763	NM_001045472	BCL2 binding component 3
A_15_P283276	0.853523	2.80335	2.9835	neb	566928	XM_002663368	nebulin
A_15_P103789	0.956708	2.80149	3.65921	tdh	406528	NM_213245	L-threonine dehydrogenase
A_15_P169346	0.529426	2.79789	2.13371	zgc:158432	555281	NM_001079957	zgc:158432
A_15_P117529	0.801877	2.79749	1.9387	smarca1	559803	NM_001099997	SWI/SNF related, matrix associated, actin dependent regulator of chromatin, subfamily a, member 1 [Source:HGNC Symbol;Acc:11097]
A_15_P506597	3.13274	2.79258	6.36248	abca1a	558924	NM_001145689	ATP-binding cassette, sub-family A (ABC1), member 1A
A_15_P207721	0.744436	2.7807	4.09068	si:dkey-7c18.24	562950	NM_001082832	si:dkey-7c18.24
A_15_P220331	0.443958	2.77648	3.69632	p2rx7	387298	NM_198984	purinergic receptor P2X, ligand-gated ion channel, 7
A_15_P163736	2.31492	2.77477	1.73032	zgc:153968	768292	NM_001077456	zgc:153968
A_15_P118301	1.12702	2.7684	2.24716	si:ch211-202h22.9	559480	NM_001145570	si:ch211-202h22.9
A_15_P196306	0.672063	2.76824	3.61836	zgc:110409	574009	NM_001025188	zgc:110409
A_15_P103716	1.17298	2.7663	3.80034	guca1a	140430	NM_131870	guanylate cyclase activator 1A
A_15_P193791	1.38047	2.76251	2.98176	bbc3	751763	NM_001045472	BCL2 binding component 3
A_15_P117864	2.35177	2.75085	2.89692	ela3l	554107	NM_001024408	elastase 3 like
A_15_P109248	0.495058	2.74819	4.90204	asb2b	402848	NM_214725	ankyrin repeat and SOCS box-containing 2b
A_15_P184826	0.687656	2.74715	4.35458	si:dkey-7c18.24	562950	NM_001082832	si:dkey-7c18.24
A_15_P209801	1.10032	2.74373	6.20055	zgc:103612	494053	NM_001008596	zgc:103612
A_15_P151911	2.77868	2.74315	2.91308	chka	558499	NM_001044865	choline kinase alpha
A_15_P415460	1.69092	2.73967	4.3105	serinc3	100535683	XM_003199409	serine incorporator 3 [Source:HGNC Symbol;Acc:11699]
A_15_P207306	2.19393	2.73455	3.31945	slc25a47a	724009	NM_001045314	solute carrier family 25, member 47a
A_15_P112812	0.521359	2.73343	1.851	si:dkey-51e6.1	558617	CF997147	si:dkey-51e6.1
A_15_P110817	1.13618	2.73045	2.08023	tmem195	405819	NM_212883	transmembrane protein 195
A_15_P205036	1.10601	2.72956	4.34482	pcmtd2	556012	NM_001039921	protein-L-isoaspartate (D-aspartate) O-methyltransferase domain containing 2
A_15_P599207	2.06416	2.72413	2.73209	ela3l	554107	NM_001024408	elastase 3 like
A_15_P112114	0.936974	2.72234	3.82835	usp28	567050	XM_001920061	ubiquitin specific peptidase 28
A_15_P107888	1.36709	2.7185	4.04444	txlnba	563018	XM_686382	taxilin beta a
A_15_P116712	0.913627	2.71508	1.76198	zgc:77439	378987	NM_212801	zgc:77439
A_15_P308701	0.938895	2.71154	3.94046	usp28	567050	XM_001920061	ubiquitin specific peptidase 28
A_15_P206966	2.16311	2.7108	2.44567	zgc:73155	393802	NM_200829	zgc:73155
A_15_P107148	1.32343	2.71	1.9182	opn1mw2	360151	NM_182891	opsin 1 (cone pigments), medium-wave-sensitive, 2
A_15_P104502	1.4929	2.70854	6.44876	per1b	406204	NM_212439	period homolog 1b (Drosophila)
A_15_P105446	0.894446	2.70678	4.66885	lpin1	799099	NM_001044353	lipin 1
A_15_P104338	1.88088	2.70418	3.55318	sdad1	286746	NM_173230	SDA1 domain containing 1
A_15_P111243	4.95489	2.7	3.56662	pdpk1a	768202	NM_001077344	3-phosphoinositide dependent protein kinase-1a
A_15_P156861	1.21149	2.6998	2.49346	si:dkey-25o1.5	556621	NM_001115049	si:dkey-25o1.5
A_15_P507457	0.927957	2.69789	2.8534	bnip3	336116	BC109452	BCL2/adenovirus E1B interacting protein 3
A_15_P346465	1.76415	2.68814	3.19907	ddx21	799650	NM_001127335	DEAD (Asp-Glu-Ala-Asp) box polypeptide 21
A_15_P299541	1.56979	2.68715	1.76654	zgc:194242	100005854	NM_001128815	zgc:194242
A_15_P187316	0.41442	2.68556	7.71308	nr1d1	494487	NM_205729	nuclear receptor subfamily 1, group d, member 1
A_15_P168958	1.04172	2.68267	3.22449	aldob	321664	NM_194367	aldolase b, fructose-bisphosphate
A_15_P171991	3.50789	2.67984	1.15332	aqp10b	100034395	NM_001083047	aquaporin 10b
A_15_P109759	1.54057	2.67703	3.36249	zgc:100914	445245	BC078305	zgc:100914
A_15_P103066	1.73285	2.66995	2.75481	ing5a	386591	NM_198211	inhibitor of growth family, member 5a
A_15_P436270	0.749039	2.66822	1.78972	mbp	326281	BC115202	myelin basic protein
A_15_P111694	1.05502	2.65985	3.06632	pvalb7	402807	NM_205574	parvalbumin 7
A_15_P590472	1.86789	2.65393	3.09617	ddx21	799650	NM_001127335	DEAD (Asp-Glu-Ala-Asp) box polypeptide 21
A_15_P200796	1.18857	2.65208	2.60181	si:ch211-14c7.2	571950	XM_695597	si:ch211-14c7.2
A_15_P103378	0.986066	2.64992	2.20461	zgc:103594	447942	NM_001004680	zgc:103594
A_15_P120957	1.16628	2.64586	2.20343	entpd8	436652	NM_001002379	ectonucleoside triphosphate diphosphohydrolase 8
A_15_P208421	2.58949	2.64552	1.26307	LOC100005645	100005645	NM_001100095	hypothetical protein LOC100005645
A_15_P392845	1.01899	2.64537	2.53102	dkfzp564o0523	402897	NM_205604	dkfzp564o0523 protein homolog (human)
A_15_P111364	1.36201	2.64243	2.19633	ada	436919	NM_001002646	adenosine deaminase
A_15_P160956	1.33488	2.64062	3.08419	gtpbp4	334050	NM_199851	GTP binding protein 4
A_15_P115785	1.25026	2.6343	2.36854	LOC556873	556873	BC083258	similar to Profilin family, member 4
A_15_P108933	3.48362	2.63255	3.65576	prss50	393114	NM_200145	protease, serine, 50 [Source:HGNC Symbol;Acc:17910]
A_15_P210386	0.81423	2.62533	2.15914	klhl31	407079	NM_001003727	kelch-like 31 (Drosophila)
A_15_P169841	1.59073	2.61856	2.28354	ace2	492331	NM_001007297	angiotensin I converting enzyme (peptidyl-dipeptidase A) 2
A_15_P184441	0.890853	2.61725	2.90782	ryr3	100535108	XP_003199713	ryanodine receptor 3 [Source:ZFIN;Acc:ZDB-GENE-041001-165]
A_15_P109893	1.34675	2.61135	3.37499	pik3ip1	386643	NM_198374	phosphoinositide-3-kinase interacting protein 1
A_15_P107722	1.5023	2.60811	1.38505	zgc:154040	767688	NM_001076626	zgc:154040
A_15_P107730	0.599657	2.60445	1.06728	eif4a2	406760	NM_213451	eukaryotic translation initiation factor 4A, isoform 2
A_15_P116331	1.91474	2.60258	1.95406	prnp	494129	NM_205586	prion protein
A_15_P276486	0.765659	2.59621	2.05555	klhl31	407079	NM_001003727	kelch-like 31 (Drosophila)
A_15_P153511	1.19582	2.5949	2.68968	LOC790901	790901	NM_001080059	glucose-dependent insulinotropic polypeptide
A_15_P141651	1.81569	2.59127	1.9881	znf395a	571403	NM_001080054	zinc finger protein 395a
A_15_P159146	1.35367	2.58532	2.9199	mkrn1	170782	NM_152978	makorin, ring finger protein, 1
A_15_P152111	1.73095	2.582	1.99335	prnp	494129	NM_205586	prion protein
A_15_P207956	1.41223	2.5817	2.47802	zgc:92578	437001	NM_001002728	zgc:92578
A_15_P198656	1.27939	2.57814	2.18204	LOC100007819	100007819	XM_001346142	solute carrier family 22 member 6-like
A_15_P108159	1.33475	2.57404	3.39599	tbxas1	792041	NM_205609	thromboxane A synthase 1 (platelet, cytochrome P450, family 5, subfamily A)
A_15_P161541	2.31115	2.57103	3.16618	sybu	568207	NM_001077173	syntabulin (syntaxin-interacting)
A_15_P113065	1.07502	2.56659	3.22515	zgc:92578	437001	NM_001002728	zgc:92578
A_15_P100831	0.823977	2.56459	3.11013	bhlhe40	324413	NM_212679	basic helix-loop-helix family, member e40
A_15_P178521	1.75237	2.56447	2.19754	slc6a19a	553256	BC139855	solute carrier family 6 (neurotransmitter transporter), member 19a
A_15_P199346	2.16106	2.55756	2.66013	wu:fb63a08	559221	BC117649	wu:fb63a08
A_15_P117309	0.854121	2.5562	2.18266	mknk2a	334167	NM_212723	MAP kinase-interacting serine/threonine kinase 2a
A_15_P109543	1.47458	2.55503	2.39798	abhd2b	559290	NM_001079677	abhydrolase domain containing 2b
A_15_P192461	1.45836	2.55374	2.77971	zgc:154176	768160	NM_001077303	zgc:154176
A_15_P120214	0.873835	2.54705	2.61957	ttnb	100001684	XM_001341599	titin b [Source:ZFIN;Acc:ZDB-GENE-030616-413]
A_15_P554162	1.03125	2.54444	2.79146	slc6a19b	326030	NM_199736	solute carrier family 6 (neurotransmitter transporter), member 19b
A_15_P188606	0.945194	2.54216	1.84855	nxnl1	567911	NM_001110760	novel protein similar to vertebrate thioredoxin-like 6 (TXNL6)
A_15_P119952	0.939671	2.53854	2.81541	hpd	445287	NM_001003742	4-hydroxyphenylpyruvate dioxygenase
A_15_P108469	1.50772	2.53502	2.02963	cpb1	322412	BC067637	carboxypeptidase B1 (tissue)
A_15_P457045	0.908241	2.53437	3.84529	ttna	317731	XM_001923765	titin a
A_15_P139551	1.10623	2.53337	2.20247	zgc:65788	322420	NM_199603	zgc:65788
A_15_P102942	2.23492	2.52869	0.726218	elovl2	678614	NM_001040362	elongation of very long chain fatty acids (FEN1/Elo2, SUR4/Elo3, yeast)-like 2
A_15_P147811	1.05477	2.52838	3.95732	zgc:86757	415223	NM_001002133	zgc:86757
A_15_P110476	1.82368	2.52609	1.81063	scn4bb	567239	NM_001077573	sodium channel, voltage-gated, type IV, beta b
A_15_P130211	1.46597	2.51933	2.69024	aspa	557232	NM_001110103	aspartoacylase
A_15_P105369	1.90553	2.51399	3.19014	gldc	321621	NM_199554	glycine dehydrogenase (decarboxylating)
A_15_P546127	1.0999	2.5109	1.96114	si:ch211-133l5.7	564121	NM_001123271	si:ch211-133l5.7
A_15_P176671	1.19421	2.51076	1.85935	si:ch211-237l4.6	446130	NM_001033091	si:ch211-237l4.6
A_15_P116028	1.56902	2.5096	1.88522	fabp6	415166	NM_001002076	fatty acid binding protein 6, ileal (gastrotropin)
A_15_P108472	1.00705	2.50951	1.79007	LOC559803	559803	NM_001099997	novel protein similar to SWI/SNF related, matrix associated, actin dependent regulator of chromatin, subfamily a, member 5 (smarca5)
A_15_P107037	2.6088	2.50949	1.94533	abcc2	393561	NM_200589	ATP-binding cassette, sub-family C (CFTR/MRP), member 2
A_15_P291826	1.82242	2.50934	2.99382	ddx21	799650	NM_001127335	DEAD (Asp-Glu-Ala-Asp) box polypeptide 21
A_15_P164441	1.26848	2.50252	1.4623	LOC567512	567512	NM_001045135	similar to transmembrane 4 superfamily member 9
A_15_P181516	1.33867	2.5009	2.52947	zgc:55420	406828	NM_213507	zgc:55420
A_15_P515052	0.755448	2.49426	1.81724	mbp	326281	BC124580	myelin basic protein
A_15_P121296	1.03668	2.49328	2.15596	zgc:112531	550441	NM_001017746	zgc:112531
A_15_P115051	0.433	2.49227	1.71004	slc35a5	368418	NM_200654	solute carrier family 35, member A5
A_15_P107891	2.44786	2.49112	5.80312	abca1a	558924	NM_001145689	ATP-binding cassette, sub-family A (ABC1), member 1A
A_15_P187461	1.67349	2.49101	1.74494	LOC798736	798736	XM_001339132	GTPase, IMAP family member 4-like
A_15_P171282	0.517961	2.49015	1.77341	stxbp6l	100002110	NM_001020738	syntaxin binding protein 6 (amisyn), like
A_15_P121133	1.00766	2.48939	2.02348	atp1a1a.4	64615	NM_131689	ATPase, Na+/K+ transporting, alpha 1a.4 polypeptide
A_15_P181071	1.15689	2.48897	1.7554	si:dkey-270m17.5	557419	BC150360	si:dkey-270m17.5
A_15_P119618	0.970219	2.48896	4.34811	zgc:86757	415223	NM_001002133	zgc:86757
A_15_P545297	1.61842	2.48278	2.06488	si:dkey-188i13.10	558285	NM_001172636	si:dkey-188i13.10
A_15_P201421	1.40354	2.48236	0.988526	LOC569604	569604	XM_693000	novel protein similar to crystallin, gamma family
A_15_P133651	1.29332	2.47894	2.69563	si:ch211-14c7.2	571950	BC054716	si:ch211-14c7.2
A_15_P272306	1.30585	2.47598	2.31825	cpb1	322412	NM_001110021	carboxypeptidase B1 (tissue)
A_15_P432310	0.734133	2.47456	1.76544	mbp	326281	BC115202	myelin basic protein
A_15_P197441	1.46718	2.46725	1.56947	si:ch211-217g15.3	368914	EH505707	si:ch211-217g15.3
A_15_P198841	0.639614	2.46695	1.56471	myom1a	558671	NM_001161340	myomesin 1a (skelemin)
A_15_P429260	1.15527	2.46651	3.26026	ttna	317731	XM_001923765	titin a
A_15_P116880	0.646169	2.46141	1.81274	zgc:77439	378987	NM_212801	zgc:77439
A_15_P106754	2.16911	2.45857	3.24211	zgc:110331	550498	NM_001017800	zgc:110331
A_15_P154646	0.971807	2.45775	1.27217	zgc:77065	405820	NM_212884	zgc:77065
A_15_P420825	0.678998	2.45453	1.78692	zgc:77439	378987	NM_212801	zgc:77439
A_15_P102768	2.11641	2.45139	2.36191	ctsh	324818	NM_212688	cathepsin H
A_15_P113394	2.81726	2.45021	5.62203	abca1a	558924	NM_001145689	ATP-binding cassette, sub-family A (ABC1), member 1A
A_15_P151176	2.02318	2.44692	2.84683	cyp2j29	799957	NM_001082936	cytochrome P450, family 2, subfamily J, polypeptide 29
A_15_P196481	1.81863	2.44472	2.81783	zgc:123178	322404	NM_001079946	zgc:123178
A_15_P120348	0.473837	2.44319	3.12271	caprin1b	406341	NM_213068	cell cycle associated protein 1b
A_15_P177101	1.28163	2.44147	2.78502	LOC563247	563247	BC107631	similar to ribosomal L1 domain containing 1
A_15_P211841	0.543885	2.44034	2.27074	gadd45ba	406304	NM_213031	growth arrest and DNA-damage-inducible, beta a
A_15_P111549	1.1124	2.44024	2.54577	mos	795517	NM_205580	v-mos Moloney murine sarcoma viral oncogene homolog
A_15_P415700	1.04362	2.43891	3.21012	arrdc2	335206	NM_199939	arrestin domain containing 2
A_15_P210021	0.874608	2.43843	2.86612	caprin1b	406341	NM_213068	cell cycle associated protein 1b
A_15_P148271	0.10939	2.43593	5.13629	npas4	724016	NM_001045321	neuronal PAS domain protein 4
A_15_P528222	1.1806	2.43451	2.70851	si:ch211-14c7.2	571950	BC054716	si:ch211-14c7.2
A_15_P169076	1.26993	2.43255	2.30389	pfkfb1	327453	NM_199808	6-phosphofructo-2-kinase/fructose-2,6-biphosphatase 1
A_15_P142086	1.52656	2.43202	4.20541	zgc:153893	767709	NM_001076647	zgc:153893
A_15_P420265	0.77018	2.42904	2.41415	tec	571588	NM_001114743	tec protein tyrosine kinase
A_15_P601692	1.46226	2.42519	3.52854	sdad1	286746	NM_173230	SDA1 domain containing 1
A_15_P120422	1.33083	2.42257	0.92845	itln1	767684	NM_001076622	intelectin 1
A_15_P168016	1.91051	2.42007	3.76996	si:ch211-242e8.1	555427	XM_677926	si:ch211-242e8.1
A_15_P109249	2.35729	2.41613	2.08268	exosc1	558857	CT660901	exosome component 1
A_15_P148046	1.04838	2.41521	2.51088	gip	100101640	NM_001100144	gastric inhibitory polypeptide
A_15_P332454	1.01422	2.40942	2.24758	ryr1b	570245	NM_001102571	ryanodine receptor 1b (skeletal)
A_15_P341645	0.884872	2.40517	1.75075	plp1b	368234	NM_001005586	proteolipid protein 1b
A_15_P115433	1.10993	2.39996	2.01557	gats	327294	NM_199780	opposite strand transcription unit to Stag3
A_15_P588927	1.38197	2.39027	2.06167	LOC100499487	100499487	EH492959	hypothetical LOC100499487
A_15_P259161	0.882965	2.38941	2.20477	zgc:158292	100004879	NM_001110486	zgc:158292
A_15_P130311	0.983017	2.38826	2.92577	sesn1	436933	NM_001002660	sestrin 1
A_15_P164116	1.03417	2.3859	2.06621	zgc:112531	550441	NM_001017746	zgc:112531
A_15_P441150	1.31076	2.38459	2.68196	stat2	565200	XM_688485	signal transducer and activator of transcription 2
A_15_P104912	2.57141	2.38281	4.82301	slc16a9a	795588	NM_200410	solute carrier family 16 (monocarboxylic acid transporters), member 9a
A_15_P112827	1.17386	2.38259	1.49782	zgc:92162	436622	NM_001002350	zgc:92162
A_15_P165336	1.12643	2.37866	1.74728	zgc:153177	767664	NM_001172678	zgc:153177
A_15_P166616	1.42071	2.37832	2.65816	LOC563247	563247	BC107631	similar to ribosomal L1 domain containing 1
A_15_P364405	1.35227	2.37778	2.18949	si:dkey-3n7.3	568579	NM_001039890	si:dkey-3n7.3
A_15_P116208	2.42274	2.37524	2.0073	cpa5	246092	NM_199271	carboxypeptidase A5
A_15_P115398	0.766362	2.36716	2.35926	klhl31	407079	NM_001003727	kelch-like 31 (Drosophila)
A_15_P182221	0.793844	2.36682	1.80489	mbp	326281	BC115202	myelin basic protein
A_15_P112264	1.24083	2.36662	1.79607	gc	436841	NM_001002568	group-specific component (vitamin D binding protein)
A_15_P117304	1.31117	2.36591	2.4211	pfkfb1	327453	NM_199808	6-phosphofructo-2-kinase/fructose-2,6-biphosphatase 1
A_15_P112347	0.631555	2.36425	3.22912	slc22a4	393822	NM_200849	solute carrier family 22 (organic cation/ergothioneine transporter), member 4
A_15_P119426	1.23559	2.36379	2.66225	si:dkeyp-69b9.3	100537537	XM_692938	si:dkeyp-69b9.3 [Source:ZFIN;Acc:ZDB-GENE-100922-275]
A_15_P306781	1.20433	2.36303	1.76875	si:ch211-237l4.6	446130	NM_001033091	si:ch211-237l4.6
A_15_P184831	0.683688	2.36115	3.67435	si:dkey-7c18.24	562950	NM_001082832	si:dkey-7c18.24
A_15_P119378	3.45393	2.35735	3.89924	sqstm1	406452	NM_213173	sequestosome 1
A_15_P207180	1.75072	2.3558	2.23272	zgc:136614	556341	NM_001083545	zgc:136614
A_15_P209436	1.05096	2.35187	3.08417	arrdc2	335206	NM_199939	arrestin domain containing 2
A_15_P105275	0.866643	2.35098	1.7574	plp1b	368234	NM_001005586	proteolipid protein 1b
A_15_P103912	1.68889	2.34281	2.10325	zgc:111893	664757	NM_001039986	zgc:111893
A_15_P439010	2.24282	2.33951	2.79497	gldc	321621	NM_199554	glycine dehydrogenase (decarboxylating)
A_15_P467335	1.80504	2.3383	3.20617	zgc:175162	100005064	BC161671	zgc:175162
A_15_P502012	0.683055	2.33192	3.75519	si:dkey-7c18.24	562950	NM_001082832	si:dkey-7c18.24
A_15_P110812	1.36111	2.32607	1.92356	zgc:66382	322453	NM_199605	zgc:66382
A_15_P108223	1.0588	2.32494	3.07201	arrdc2	335206	NM_199939	arrestin domain containing 2
A_15_P262476	1.12162	2.31865	2.58348	si:ch211-14c7.2	571950	XM_695597	si:ch211-14c7.2
A_15_P112470	0.825942	2.31704	2.47172	si:dkey-180p18.9	553452	NM_001077247	si:dkey-180p18.9
A_15_P166651	0.804395	2.31636	2.82879	zbtb4	798710	DQ402073	zinc finger and BTB domain containing 4
A_15_P472735	0.571691	2.31613	3.02922	syne2a	559363	XM_682770	spectrin repeat containing, nuclear envelope 2a
A_15_P134446	0.769816	2.31503	4.07985	ttnb	100001684	BC091964	titin b
A_15_P100328	1.08915	2.31208	2.23463	eef2l2	336168	BC059523	eukaryotic translation elongation factor 2, like 2
A_15_P117421	0.747541	2.30807	2.33861	s100a10a	449788	NM_001005961	S100 calcium binding protein A10a
A_15_P118532	1.64686	2.30563	2.00647	cpa4	431764	NM_001002217	carboxypeptidase A4
A_15_P287451	0.599522	2.30525	1.28226	LOC795026	795026	XM_001333666	hypothetical LOC795026
A_15_P149391	1.26836	2.30268	1.44704	gc	436841	NM_001002568	group-specific component (vitamin D binding protein)
A_15_P134261	0.848932	2.29781	3.96609	ttnb	100001684	BC090540	titin b
A_15_P114660	0.803828	2.29729	2.21251	tab1	403084	BC068423	TGF-beta activated kinase 1/MAP3K7 binding protein 1
A_15_P278891	1.14861	2.29616	2.29243	LOC797187	797187	XM_001337607	novel protein similar to vertebrate IQ motif and Sec7 domain 1 (IQSEC1)
A_15_P105408	0.826327	2.29335	0.545906	crygm5	474328	NM_001007058	crystallin, gamma M5
A_15_P140271	1.62021	2.29099	1.71284	zgc:92249	436896	NM_001002623	zgc:92249
A_15_P133741	0.754671	2.28668	3.54694	tom1	403083	BC056566	similar to target of myb1 (chicken)
A_15_P120582	2.25889	2.28408	1.47246	pnp4b	402940	NM_205643	purine nucleoside phosphorylase 4b
A_15_P157856	1.21423	2.28406	1.88773	si:ch211-237l4.6	446130	NM_001033091	si:ch211-237l4.6
A_15_P193166	2.5019	2.28153	1.62	scn4bb	567239	NM_001077573	sodium channel, voltage-gated, type IV, beta b
A_15_P118159	0.645213	2.27644	1.84412	zgc:91870	431737	NM_001002190	zgc:91870
A_15_P206421	1.03888	2.27181	1.79064	hapln2	558291	NM_001082816	hyaluronan and proteoglycan link protein 2
A_15_P166356	2.24458	2.27164	1.89661	zgc:194737	100170786	NM_001130625	zgc:194737
A_15_P109012	1.02889	2.26978	2.31314	si:ch211-181p13.2	337110	BI883225	si:ch211-181p13.2
A_15_P112425	0.917987	2.26796	1.08708	cd74	30645	NM_131372	CD74 molecule, major histocompatibility complex, class II invariant chain
A_15_P103094	1.01818	2.26622	0.899447	si:dkey-14d8.7	557676	NM_001044836	si:dkey-14d8.7
A_15_P173426	1.33408	2.26562	1.93492	zgc:152970	751650	NM_001045367	zgc:152970
A_15_P103546	0.831582	2.2651	2.49213	ampd1	393867	NM_200893	adenosine monophosphate deaminase 1 (isoform M)
A_15_P207326	1.36357	2.2624	2.03023	zgc:153637	768293	NM_001077457	zgc:153637
A_15_P511952	0.847337	2.25867	3.18872	tdh	406528	NM_213245	L-threonine dehydrogenase
A_15_P544282	1.34514	2.25777	2.95087	pcgf5b	692252	NM_001045235	polycomb group ring finger 5b
A_15_P163371	1.31705	2.25554	1.9033	fcer1g	100101464	NM_001100106	Fc receptor, IgE, high affinity I, gamma polypeptide
A_15_P117364	1.30229	2.25304	1.97733	dars	324025	NM_001077611	aspartyl-tRNA synthetase
A_15_P161566	1.75429	2.24795	3.40838	cry3	83774	NM_131786	cryptochrome 3
A_15_P107823	0.655315	2.24681	2.70396	cryaa	100000769	NM_152950	crystallin, alpha A
A_15_P201461	0.937341	2.24343	2.34847	neb	566928	BC090476	nebulin
A_15_P151356	0.653429	2.23999	3.02094	h1fx	322508	NM_199276	H1 histone family, member X
A_15_P108189	2.07279	2.23955	1.90841	zgc:112282	553701	NM_001020674	zgc:112282
A_15_P176731	1.20108	2.23705	2.4678	sesn1	436933	NM_001002660	sestrin 1
A_15_P132916	1.05309	2.23526	1.52414	rtn4b	678586	NM_001040335	reticulon 4b
A_15_P100671	2.42637	2.23506	2.66812	zgc:65811	393524	NM_200552	zgc:65811
A_15_P160736	1.29416	2.23503	2.6845	ccdc125	565477	NM_001098182	coiled-coil domain-containing protein 125
A_15_P185936	1.09892	2.23411	2.1028	entpd8	436652	NM_001002379	ectonucleoside triphosphate diphosphohydrolase 8
A_15_P100228	0.99877	2.22916	3.19858	slc25a32a	393226	NM_200256	solute carrier family 25, member 32a
A_15_P396485	1.64703	2.22787	1.29158	LOC100333054	100333054	XM_002667365	cadherin 4-like
A_15_P347100	2.61565	2.22337	2.42998	zgc:171563	557021	NM_001113580	zgc:171563
A_15_P172616	5.84137	2.22311	3.09922	si:dkey-102c8.6	556445	NM_001083825	si:dkey-102c8.6
A_15_P235461	1.12811	2.2213	1.89364	gygl	415152	NM_001002062	glycogenin, like
A_15_P402950	0.642828	2.21586	3.57105	tom1	403083	BC067669	similar to target of myb1 (chicken)
A_15_P121308	1.4591	2.21137	2.07554	slc48a1a	436697	NM_001002424	solute carrier family 48 (heme transporter), member 1a
A_15_P391680	0.788875	2.20868	2.93034	zgc:195224	563485	XM_686846	zgc:195224
A_15_P200951	1.76391	2.20686	1.88635	si:dkey-24l11.1	571287	NM_001081497	si:dkey-24l11.1
A_15_P191396	0.856982	2.20335	1.79912	zgc:92249	436896	NM_001002623	zgc:92249
A_15_P175141	0.888776	2.20323	2.08912	si:dkey-51e6.1	558617	NM_001030119	si:dkey-51e6.1
A_15_P102357	1.11588	2.20302	2.35469	hgd	259189	NM_152966	homogentisate 1,2-dioxygenase
A_15_P117784	2.67819	2.20274	1.90379	cpa5	246092	NM_199271	carboxypeptidase A5
A_15_P169606	1.25169	2.20164	1.95652	cyp2j25	393108	NM_200139	cytochrome P450, family 2, subfamily J, polypeptide 25
A_15_P115624	0.494913	2.19942	1.86842	pth1b	405885	NM_212949	parathyroid hormone 1b
A_15_P108168	0.889348	2.19825	2.75454	zgc:100846	402895	NM_205603	zgc:100846
A_15_P282976	1.24248	2.19182	2.37226	si:ch211-14c7.2	571950	XM_695597	si:ch211-14c7.2
A_15_P160326	1.75079	2.18933	3.21693	si:dkey-78p20.2	504036	BC124614	si:dkey-78p20.2
A_15_P141341	0.84107	2.18532	2.6387	ghrl	798613	NM_001083872	ghrelin/obestatin preprohormone
A_15_P430085	1.02753	2.18313	3.65174	ttna	317731	XM_001923765	titin a
A_15_P521047	1.04612	2.18144	2.16317	si:ch211-241e1.5	567583	NM_001126425	si:ch211-241e1.5
A_15_P288016	0.980177	2.17815	0.701057	si:dkey-85n7.8	100330915	XM_002665726	si:dkey-85n7.8 [Source:ZFIN;Acc:ZDB-GENE-110411-127]
A_15_P494617	0.904002	2.17653	0.91076	si:dkey-33c12.4	560112	NM_001161599	si:dkey-33c12.4
A_15_P115144	1.35426	2.17533	2.39279	zgc:65997	794398	NM_200553	zgc:65997
A_15_P275566	0.511112	2.17507	2.53986	gadd45ba	406304	NM_213031	growth arrest and DNA-damage-inducible, beta a
A_15_P114483	1.04587	2.1732	2.49913	klf15	335901	NM_212746	Kruppel-like factor 15
A_15_P170826	0.480885	2.17186	2.64403	gadd45ba	406304	NM_213031	growth arrest and DNA-damage-inducible, beta a
A_15_P140056	0.651699	2.17039	2.83874	slc22a4	393822	NM_200849	solute carrier family 22 (organic cation/ergothioneine transporter), member 4
A_15_P488460	0.712297	2.16841	2.62922	mboat4	795709	NM_001122944	membrane bound O-acyltransferase domain containing 4
A_15_P142201	0.817097	2.16666	1.38605	slc15a2	556684	NM_001039828	solute carrier family 15 (H+/peptide transporter), member 2
A_15_P151841	2.46384	2.16574	1.98484	cyp4	387527	NM_199216	cytochrome P450, family 4
A_15_P149526	0.369162	2.16453	0.436037	cyp2x12	790965	NM_001079853	cytochrome P450 CYP2X12
A_15_P195346	1.99293	2.16198	2.91179	zgc:112180	553686	NM_001020661	zgc:112180
A_15_P107809	2.36102	2.16188	5.44812	psme4a	793897	XM_001333719	proteasome (prosome, macropain) activator subunit 4a [Source:ZFIN;Acc:ZDB-GENE-091204-452]
A_15_P176311	0.636098	2.16178	2.44204	ypel1	554488	NM_001003780	yippee-like 1 (Drosophila)
A_15_P111321	1.58264	2.15564	2.39131	scarb1	387260	NM_198921	scavenger receptor class B, member 1
A_15_P113364	0.940932	2.15357	1.70433	gygl	415152	NM_001002062	glycogenin, like
A_15_P111208	0.997565	2.14965	1.0244	ethe1	405865	NM_212929	ethylmalonic encephalopathy 1
A_15_P378240	0.891557	2.14841	1.98371	LOC571208	571208	XM_694777	potassium channel Kv1.1a-like
A_15_P145441	1.50665	2.14828	1.81925	LOC569007	569007	XM_001921079	inebriated-like
A_15_P370250	0.926209	2.14782	4.46509	ttnb	100001684	XM_001341599	titin b
A_15_P173651	1.26913	2.14612	2.88294	wu:fc61g08	558011	NM_001098386	wu:fc61g08
A_15_P311896	1.05597	2.14599	1.71452	si:dkey-211h10.3	557141	XM_680146	si:dkey-211h10.3
A_15_P120125	1.61378	2.14525	2.61006	zgc:123178	322404	NM_001079946	zgc:123178
A_15_P201986	0.64458	2.1439	3.36894	ttna	317731	XM_001923765	titin a [Source:ZFIN;Acc:ZDB-GENE-030113-2]
A_15_P408360	0.452451	2.14093	1.02714	eif4a2	406760	NM_213451	eukaryotic translation initiation factor 4A, isoform 2
A_15_P193071	1.06242	2.14049	1.27877	ms4a17a.16	751754	NM_001045464	membrane-spanning 4-domains, subfamily A, member 17A.16
A_15_P168761	1.11537	2.13712	2.0212	zgc:123165	327176	NM_001030067	zgc:123165
A_15_P443275	0.871978	2.13673	3.09433	si:dkey-221j11.3	100317168	EH449409	si:dkey-221j11.3
A_15_P102261	1.22401	2.13275	2.14192	ncaldb	445319	NM_001003776	neurocalcin delta b
A_15_P174286	2.5519	2.13274	3.23342	LOC559127	559127	NM_001098248	similar to AWKS9372
A_15_P104459	1.12964	2.13178	3.29085	vmhcl	768300	NM_001077464	ventricular myosin heavy chain-like
A_15_P262756	1.43569	2.13062	3.17276	wu:fk29f02	336925	DN900405	wu:fk29f02
A_15_P570282	1.56497	2.1302	3.92954	zgc:153893	767709	NM_001076647	zgc:153893
A_15_P107453	0.995656	2.12996	2.5389	cyp2j25	393108	NM_200139	cytochrome P450, family 2, subfamily J, polypeptide 25
A_15_P119080	1.11549	2.12762	1.97996	pfkfb3	554477	NM_213397	6-phosphofructo-2-kinase/fructose-2,6-biphosphatase 3
A_15_P301086	1.27061	2.12673	2.84092	si:dkey-14o18.2	566575	EE312972	si:dkey-14o18.2
A_15_P583047	1.48568	2.12615	1.86811	si:ch211-245h14.1	563420	XM_686777	si:ch211-245h14.1 [Source:ZFIN;Acc:ZDB-GENE-041014-350]
A_15_P143216	1.16014	2.12592	3.01718	atg9b	791223	NM_001080705	ATG9 autophagy related 9 homolog B (S. cerevisiae)
A_15_P131656	1.33074	2.12571	1.57151	cel.2	565117	AF003943	carboxyl ester lipase, tandem duplicate 2
A_15_P108624	2.23198	2.1243	2.90279	zgc:154042	562008	NM_001079996	zgc:154042
A_15_P177286	0.805214	2.12047	2.10095	LOC561303	561303	BC115174	hypothetical LOC561303
A_15_P103590	0.74096	2.11849	2.43938	zgc:101859	449792	NM_001005965	zgc:101859
A_15_P168281	1.19877	2.11806	2.12186	c3orf33	565816	NM_001144796	c3orf33 homolog (H. sapiens)
A_15_P185711	2.01141	2.11642	1.27268	LOC568833	568833	EH493890	claudin 14b-like
A_15_P581802	2.91673	2.11509	3.08491	sb:cb1067	394210	CF996763	sb:cb1067
A_15_P116791	2.02878	2.11412	2.08292	camk1g	335654	NM_199966	calcium/calmodulin-dependent protein kinase IG
A_15_P570167	2.6891	2.11164	3.2908	LOC559127	559127	NM_001098248	similar to AWKS9372
A_15_P106633	2.0074	2.10923	2.6975	zgc:92041	445282	NM_001003737	zgc:92041
A_15_P185791	1.43855	2.10832	2.51759	stat2	565200	XM_688485	signal transducer and activator of transcription 2
A_15_P111324	1.1825	2.10762	3.20265	gyg1	406831	NM_213510	glycogenin 1
A_15_P211986	1.08564	2.10319	2.05229	zgc:55605	393970	NM_200995	zgc:55605
A_15_P114878	1.73202	2.10316	3.04142	cry3	83774	BC046088	cryptochrome 3
A_15_P103323	1.51162	2.10105	3.48273	lpl	30354	NM_131127	lipoprotein lipase
A_15_P192831	0.998442	2.09861	1.00422	cp	84702	NM_131802	ceruloplasmin
A_15_P107695	1.43037	2.09823	1.49405	fabp10a	171481	NM_152960	fatty acid binding protein 10a, liver basic
A_15_P169431	0.867475	2.09814	2.26069	zgc:77060	431765	NM_001002218	zgc:77060
A_15_P149541	1.20898	2.09738	3.89661	lpl	30354	NM_131127	lipoprotein lipase
A_15_P113661	0.630249	2.09657	1.13475	zgc:92113	445054	NM_001003448	zgc:92113
A_15_P139666	1.53472	2.09646	2.44743	ipo7	321739	NM_200905	importin 7
A_15_P305916	1.48293	2.0958	1.94704	LOC100334248	100334248	XM_002666115	epidermal growth factor receptor pathway substrate 8-like protein 3-like
A_15_P430420	1.40986	2.09444	3.68944	ttna	317731	XM_001923765	titin a
A_15_P153041	0.794233	2.09384	3.05346	zgc:136597	692315	NM_001045284	zgc:136597
A_15_P185886	0.920856	2.09265	2.68288	ghrl	798613	NM_001083872	ghrelin/obestatin preprohormone
A_15_P104373	1.06285	2.09167	2.01158	mecp2	335250	NM_212736	methyl CpG binding protein 2
A_15_P203016	0.821412	2.09151	1.75434	xdh	560486	XM_683891	xanthine dehydrogenase
A_15_P284676	2.12309	2.09089	1.41048	pnp4b	402940	NM_205643	purine nucleoside phosphorylase 4b
A_15_P180339	0.690697	2.08903	2.35777	LOC100333040	100333040	XM_002663836	ADP-Ribosylation Factor related family member (arf-3)-like
A_15_P110454	0.962756	2.08362	1.5058	LOC407704	407704	BC072700	hypothetical protein LOC407704
A_15_P116032	1.5272	2.08348	2.15209	zgc:92474	436917	NM_001002644	zgc:92474
A_15_P114746	1.56948	2.08216	0.978953	lpcat4	327566	NM_205559	lysophosphatidylcholine acyltransferase 4
A_15_P141026	0.798617	2.08104	0.86224	crygm2a	553177	NM_001018121	crystallin, gamma M2a
A_15_P350120	1.68712	2.07786	1.66723	alpk2	559835	CT602072	alpha-kinase 2
A_15_P104064	1.04276	2.07728	2.29887	zgc:55605	393970	NM_200995	zgc:55605
A_15_P594362	1.0169	2.07688	1.95119	im:7159406	606635	CK694681	im:7159406
A_15_P169476	0.907689	2.07623	3.431	zgc:112403	550273	NM_001017610	zgc:112403
A_15_P317316	0.853734	2.07615	2.19141	LOC559514	559514	EB904597	hypothetical LOC559514
A_15_P205871	1.62143	2.07375	2.03682	ctrl	447843	NM_001004582	chymotrypsin-like
A_15_P103044	0.50976	2.07288	0.541356	zgc:63792	337333	NM_200446	zgc:63792
A_15_P119540	1.46126	2.07234	3.58025	si:dkey-109n11.1	565056	CK015579	si:dkey-109n11.1
A_15_P203046	0.863568	2.06901	1.6612	LOC553343	553343	BC091901	hypothetical protein LOC553343
A_15_P170471	1.33183	2.06794	3.11813	dusp3	568344	NM_001044307	dual specificity phosphatase 3 (vaccinia virus phosphatase VH1-related)
A_15_P109351	1.20723	2.06598	1.41963	bokb	394160	NM_201185	BCL2-related ovarian killer b
A_15_P210451	0.441539	2.06435	1.03818	eif4a2	406760	NM_213451	eukaryotic translation initiation factor 4A, isoform 2
A_15_P490417	0.893575	2.06357	1.61078	LOC571944	571944	XM_695591	ret finger protein-like
A_15_P564217	0.526777	2.06304	2.99457	zgc:153317	751757	NM_001198748	zgc:153317
A_15_P285376	0.764966	2.06225	2.5163	slc25a28	406393	NM_213119	solute carrier family 25, member 28
A_15_P133546	0.69506	2.06094	1.17348	smarca2	334032	BC049432	SWI/SNF related, matrix associated, actin dependent regulator of chromatin, subfamily a, member 2
A_15_P105264	0.523647	2.05815	1.8811	si:ch211-166a6.5	100000230	XM_003199043	si:ch211-166a6.5 [Source:ZFIN;Acc:ZDB-GENE-030131-9913]
A_15_P143531	0.520765	2.05761	1.69219	ankrd16	550225	NM_001017563	ankyrin repeat domain 16
A_15_P139981	0.966046	2.05686	1.93181	zgc:112372	553806	NM_001020768	zgc:112372
A_15_P116273	1.11312	2.05565	1.98827	nsa2	321769	NM_199568	NSA2 ribosome biogenesis homolog (S. cerevisiae)
A_15_P120815	1.60803	2.05474	1.51784	cell	573994	BC065887	carboxyl ester lipase, like
A_15_P119024	1.25643	2.05404	0.793663	crygm3	493631	NM_001007786	crystallin, gamma M3
A_15_P118472	0.650644	2.05275	1.07181	zgc:195245	565483	NM_001126422	zgc:195245
A_15_P297991	0.824287	2.0518	1.74498	jph1a	100147894	EH502562	junctophilin 1a
A_15_P115764	2.00479	2.04937	1.68124	ampd3	333997	NM_199848	adenosine monophosphate deaminase 3
A_15_P117273	0.895874	2.0482	2.05791	slc38a3	436921	NM_001002648	solute carrier family 38, member 3
A_15_P116361	1.09992	2.04476	2.1172	fbp1a	335231	NM_199942	fructose-1,6-bisphosphatase 1a
A_15_P164266	1.30605	2.0446	2.81895	zgc:158399	570789	NM_001082481	zgc:158399
A_15_P407150	0.979123	2.0442	1.4042	wu:fb98b04	386976	CT597797	wu:fb98b04
A_15_P179756	1.72862	2.0441	1.61682	LOC569381	569381	BC151994	myocilin-like
A_15_P206381	0.472719	2.04253	1.6713	setd7	436729	BC081418	SET domain containing (lysine methyltransferase) 7
A_15_P168926	1.79598	2.03981	2.41743	si:dkey-221h15.1	793910	NM_001082893	si:dkey-221h15.1
A_15_P199141	1.13737	2.03944	3.53545	slc1a8b	564474	NM_001190816	solute carrier family 1 (glutamate transporter), member 8b
A_15_P139056	1.27401	2.03769	1.91187	LOC100330522	100330522		interphotoreceptor matrix proteoglycan 2-like
A_15_P171041	0.835651	2.03696	2.85688	vim	140599	NM_131872	vimentin
A_15_P168036	2.52095	2.03667	2.08341	ampd3	333997	NM_199848	adenosine monophosphate deaminase 3
A_15_P152826	1.93732	2.03504	1.30456	zgc:153704	767759	NM_001076726	zgc:153704
A_15_P205061	2.04937	2.03458	1.95425	arl13a	793658	NM_200818	ADP-ribosylation factor-like 13A
A_15_P148471	1.06178	2.03402	2.50666	pcgf5b	692252	NM_001045235	polycomb group ring finger 5b
A_15_P113068	0.875414	2.03367	2.71449	ctdspla	751737	NM_001045447	CTD (carboxy-terminal domain, RNA polymerase II, polypeptide A) small phosphatase-like a
A_15_P603812	0.498037	2.0325	1.58759	insl3	563417	NM_001115053	insulin-like 3 (Leydig cell)
A_15_P281316	3.66647	2.02831	1.32488	zgc:153154	751701	NM_001045413	zgc:153154
A_15_P102354	1.21226	2.02754	2.03338	gchfr	393735	NM_200762	GTP cyclohydrolase I feedback regulator
A_15_P148476	0.825381	2.02669	1.16635	adrb2b	100037315	NM_001089471	adrenergic receptor, beta 2b
A_15_P110281	0.193971	2.02584	2.55883	egr1	30498	BC117642	early growth response 1
A_15_P162166	0.983911	2.02257	2.11624	zgc:110697	550562	NM_001017864	zgc:110697
A_15_P202716	2.21723	2.02121	1.88947	nrxn3a	563598	NM_001080009	neurexin 3a
A_15_P172251	1.0879	2.02008	1.83263	acot11a	554842	BC095856	acyl-CoA thioesterase 11a
A_15_P405495	0.534855	2.01996	1.89902	si:dkey-69o16.5	100149419	NM_001144055	si:dkey-69o16.5
A_15_P119804	0.922508	2.01886	1.7683	zgc:136894	723998	NM_001045303	zgc:136894
A_15_P157711	1.25478	2.01799	2.06899	LOC563523	563523	BC115320	similar to Fgl1 protein
A_15_P139526	1.31654	2.01707	1.77952	zgc:113944	407686	NM_001024812	zgc:113944
A_15_P174186	1.22274	2.01648	2.39863	acss1	541435	BC129418	acyl-CoA synthetase short-chain family member 1
A_15_P102845	1.40086	2.01546	1.99336	sh2d3cb	394051	NM_201076	SH2 domain containing 3Cb
A_15_P115071	0.796799	2.01386	1.6125	fbxo25	403037	NM_205724	F-box protein 25
A_15_P381660	1.24557	2.01332	1.87647	ptprna	324790	NM_001130588	protein tyrosine phosphatase, receptor type, Na
A_15_P134181	0.681384	2.01284	3.80585	ttnb	100001684	BC090413	titin b
A_15_P114616	1.13074	2.01231	1.32403	zgc:92849	436767	NM_001002494	zgc:92849
A_15_P597722	2.28415	2.01142	3.54591	zgc:112180	553686	CT652640	zgc:112180
A_15_P150111	1.8237	2.01083	2.47775	zgc:136302	692330	NM_001045296	zgc:136302
A_15_P446810	0.749278	2.00896	1.09427	rnasel2	100003397	NM_001100105	ribonuclease like 2
A_15_P421520	0.869257	2.00883	2.0222	zgc:158667	570866	NM_001080606	zgc:158667
A_15_P116068	0.890685	2.00772	2.65531	zgc:56306	393285	NM_200315	zgc:56306
A_15_P206551	2.54655	2.00556	4.35316	zgc:110286	550265	NM_001017602	zgc:110286
A_15_P103937	0.97435	2.00521	1.21948	dedd1	58125	NM_131602	death effector domain-containing 1
A_15_P118283	0.570635	2.00442	0.691986	ccl1	30268	NM_131062	CC chemokine 1
A_15_P296771	0.881393	2.0021	1.86526	fbxo25	403037	NM_205724	F-box protein 25
A_15_P119495	1.15415	2.00102	1.58401	ved	368201	NM_183074	ventrally expressed dharma/bozozok antagonist
A_15_P115257	1.25445	2.00034	2.22951	LOC559803	559803	NM_001099997	novel protein similar to SWI/SNF related, matrix associated, actin dependent regulator of chromatin, subfamily a, member 5 (smarca5)
A_15_P178201	0.8394	1.99894	1.80132	furinb	566591	BC134095	furin (paired basic amino acid cleaving enzyme) b
A_15_P195761	1.55812	1.9984	1.80995	zgc:153650	751731	NM_001045441	zgc:153650
A_15_P177056	0.715107	1.99811	2.91153	si:ch211-284a13.1	564009	BC107500	si:ch211-284a13.1
A_15_P107222	2.36925	1.99757	2.81443	lipc	393997	NM_201022	lipase, hepatic
A_15_P566532	1.12869	1.99615	1.88786	akt1s1	566559	CK029946	AKT1 substrate 1 (proline-rich)
A_15_P142586	0.880064	1.99447	2.21842	dap1b	58094	NM_131573	death associated protein 1b
A_15_P266406	1.05393	1.99295	1.52783	LOC557518	557518	EL649453	Transketolase-like
A_15_P104825	1.03018	1.9914	3.04462	zgc:66260	100003846	NM_201183	zgc:66260
A_15_P237416	0.713536	1.99122	2.00792	LOC794256	794256	XM_001334156	downregulated in renal cell carcinoma-like
A_15_P176421	0.709178	1.99107	1.29112	vgll2b	606659	NM_001033095	vestigial like 2b
A_15_P320701	0.902156	1.9909	2.14358	fam160b2	777718	NM_001077766	family with sequence similarity 160, member B2
A_15_P288491	5.42042	1.9893	3.16752	si:dkey-102c8.6	556445	NM_001083825	si:dkey-102c8.6
A_15_P109057	1.1878	1.98826	1.73237	rnf11	393996	NM_201021	ring finger protein 11
A_15_P192726	0.749726	1.98728	2.25586	zgc:163080	799515	BC134220	zgc:163080
A_15_P101901	0.636556	1.98691	1.61259	mpz	114417	NM_194361	myelin protein zero
A_15_P195161	1.16358	1.98661	1.96977	atg9a	100009663	NM_001083031	ATG9 autophagy related 9 homolog A (S. cerevisiae)
A_15_P110822	0.944069	1.98597	1.88949	metap1	503783	NM_001025165	methionyl aminopeptidase 1
A_15_P119191	1.44724	1.98588	2.20902	zgc:56326	394142	NM_201167	zgc:56326
A_15_P105981	1.19479	1.98344	2.48881	pno1	393520	NM_200548	partner of NOB1 homolog (S. cerevisiae)
A_15_P403945	0.835006	1.98286	2.26797	wu:fb39e12	559638	XM_001920977	wu:fb39e12
A_15_P188836	1.17282	1.98031	2.23111	si:ch73-233m11.2	100331661	XM_002663065	si:ch73-233m11.2 [Source:ZFIN;Acc:ZDB-GENE-081104-266]
A_15_P116822	0.983707	1.97976	2.20134	dmd	83773	NM_131785	dystrophin
A_15_P488995	0.53017	1.97775	2.29307	LOC799552	799552	NM_001135136	hypothetical LOC799552
A_15_P102485	1.3542	1.9767	2.69014	vdra	30076	NM_130919	vitamin D receptor a
A_15_P580132	1.87088	1.97513	1.28471	pm20d1.2	768158	NM_001077301	peptidase M20 domain containing 1, tandem duplicate 2
A_15_P109817	0.815558	1.97471	2.02665	abcg2a	735312	NM_001042775	ATP-binding cassette, sub-family G (WHITE), member 2a
A_15_P108286	1.08806	1.97466	1.89356	nppcl	563937	NM_001161341	natriuretic peptide precursor C-like protein
A_15_P114316	1.07328	1.9713	1.98489	si:dkey-86e18.1	557342	NM_001025491	si:dkey-86e18.1
A_15_P272131	1.47056	1.97036	3.3934	lpl	30354	NM_131127	lipoprotein lipase
A_15_P105073	1.37427	1.9692	1.44824	xpnpep1	406253	NM_212980	X-prolyl aminopeptidase (aminopeptidase P) 1, soluble
A_15_P111207	0.792067	1.96604	2.74977	si:ch211-284a13.1	564009	BC085676	si:ch211-284a13.1
A_15_P421555	1.37599	1.96505	2.25658	si:ch211-14c7.2	571950	XM_695597	si:ch211-14c7.2
A_15_P532237	0.855738	1.96491	3.13469	cast	563084	NM_001130591	calpastatin
A_15_P107203	0.747937	1.96416	2.36524	zgc:85939	405874	NM_212938	zgc:85939
A_15_P212811	0.818445	1.96378	1.93771	abcg2a	735312	NM_001042775	ATP-binding cassette, sub-family G (WHITE), member 2a
A_15_P103867	1.0943	1.96265	1.17706	tm4sf5	436645	NM_001002372	transmembrane 4 L six family member 5
A_15_P440055	1.21135	1.96264	1.23523	si:dkey-3d4.3	555952	EE211171	si:dkey-3d4.3
A_15_P119272	1.24718	1.96224	0.945967	crygm2b	553954	NM_001020783	crystallin, gamma M2b
A_15_P595277	1.1553	1.96187	1.83506	calcoco1	334971	NM_001110166	calcium binding and coiled-coil domain 1
A_15_P120995	0.886174	1.96154	2.53283	fn1b	334613	NM_001013261	fibronectin 1b
A_15_P133631	1.63657	1.95949	2.29418	pinx1	368253	NM_001013265	pin2/trf1-interacting protein 1
A_15_P114414	1.1504	1.95933	1.34914	wu:fj58c09	336232	DN900235	wu:fj58c09
A_15_P176211	2.58858	1.9586	1.81219	sgpl1	100037312	NM_001089469	sphingosine-1-phosphate lyase 1
A_15_P347245	4.20524	1.95704	2.51593	LOC100332467	100332467		hypothetical protein LOC100332467
A_15_P155421	0.841991	1.95397	1.12779	ethe1	405865	NM_212929	ethylmalonic encephalopathy 1
A_15_P147276	1.30855	1.95292	1.80973	zgc:194398	100189615	NM_001135142	zgc:194398
A_15_P104365	1.09083	1.95256	1.58702	serpinb1l3	335119	NM_199936	serpin peptidase inhibitor, clade B (ovalbumin), member 1, like 3
A_15_P108794	1.03491	1.95223	2.01158	klf15	335901	NM_212746	Kruppel-like factor 15
A_15_P116112	0.430992	1.95142	1.81554	gbp	30719	NM_131442	glycogen synthase kinase binding protein
A_15_P109068	1.64638	1.95108	1.92169	zgc:65857	393552	NM_200580	zgc:65857
A_15_P171241	0.996815	1.94943	1.75358	zgc:113200	503759	NM_001013337	zgc:113200
A_15_P410100	0.690237	1.94933	1.26296	zgc:158482	100009650	NM_001083019	zgc:158482
A_15_P235051	0.679019	1.94706	0.893512	si:ch73-78i5.3	100003752	XM_001343189	si:ch73-78i5.3
A_15_P112461	1.60828	1.94697	3.91885	LOC100151245	100151245	XM_001923553	Regulator of G-protein signaling 5-like
A_15_P100826	0.797095	1.94688	2.41659	thrap6	393690	NM_200717	thyroid hormone receptor associated protein 6
A_15_P157041	0.640692	1.94495	1.94727	LOC100329820	100329820	BC091815	hypothetical protein LOC100329820
A_15_P101543	1.24296	1.94444	1.76939	irf2	494071	NM_001008614	interferon regulatory factor 2
A_15_P364970	1.0643	1.94258	1.78951	zgc:85963	407981	NM_214812	zgc:85963
A_15_P135741	1.06698	1.94202	2.18101	slc6a19a	553256	BC115223	solute carrier family 6 (neurotransmitter transporter), member 19a
A_15_P117436	0.850989	1.9417	1.68716	ypel3	368214	NM_212790	yippee-like 3
A_15_P189801	0.523076	1.94089	1.00204	rab32b	100000199	XM_001340414	RAB32b, member RAS oncogene family
A_15_P158171	0.58884	1.93946	1.32192	zgc:194845	570876	NM_001128760	zgc:194845
A_15_P396586	0.890697	1.93934	1.871	zgc:153121	751744	NM_001045454	zgc:153121
A_15_P104110	1.1828	1.93897	1.26769	cx39.9	404726	BC095361	connexin 39.9
A_15_P593042	0.878562	1.93753	2.60028	LOC795849	795849	XR_084240	pseudouridylate synthase 7 homolog like protein-like
A_15_P412085	1.82913	1.93639	1.7112	si:dkey-24l11.1	571287	NM_001081497	si:dkey-24l11.1
A_15_P114692	0.539803	1.93605	3.49283	nme4	394170	NM_201195	non-metastatic cells 4, protein expressed in
A_15_P107228	1.27362	1.93539	1.88637	stat1a	30768	NM_131480	signal transduction and activation of transcription 1a
A_15_P150776	1.30668	1.93405	1.49372	zgc:136683	678553	NM_001040311	zgc:136683
A_15_P110139	0.838327	1.9327	1.35099	chp2	327599	NM_199836	calcineurin B homologous protein 2
A_15_P148886	0.986711	1.93208	2.87049	stoml3	571219	NM_001098750	stomatin (EPB72)-like 3
A_15_P133271	0.720145	1.93083	1.7686	sema3c	553130	XM_687755	semaphorin 3c [Source:ZFIN;Acc:ZDB-GENE-050513-5]
A_15_P106592	0.815555	1.93062	1.28246	LOC553527	553527	BC134002	hypothetical protein LOC553527
A_15_P259631	1.23748	1.92965	2.34511	zgc:65997	794398	NM_200553	zgc:65997
A_15_P108904	1.25393	1.9292	1.36972	zgc:123120	568155	NM_212693	zgc:123120
A_15_P264151	1.13537	1.92912	1.97822	tsc2	567524	EE321734	tuberous sclerosis 2
A_15_P120580	1.58114	1.92868	2.1097	si:ch211-87e4.2	556440	NM_001083824	si:ch211-87e4.2
A_15_P190011	0.741766	1.92855	2.18364	LOC100000333	100000333	NM_001113640	novel protein similar to H.sapiens ANKRD39, ankyrin repeat domain 39(ANKRD39)
A_15_P108696	0.990025	1.92749	2.18038	cyp3c1l2	492759	NM_001007400	cytochrome P450, family 3, subfamily c, polypeptide 1 like, 2
A_15_P366135	1.10411	1.92725	2.18179	rdh14a	450010	NM_001006031	retinol dehydrogenase 14a (all-trans/9-cis/11-cis)
A_15_P208311	0.706536	1.92712	0.861352	cpa2	445052	NM_001003446	carboxypeptidase A2 (pancreatic)
A_15_P582607	1.44839	1.92634	1.72235	zgc:113200	503759	NM_001013337	zgc:113200
A_15_P159461	0.814118	1.92556	1.6199	snd1	324404	NM_182865	staphylococcal nuclease domain containing 1
A_15_P173821	1.59851	1.92547	1.64662	zgc:73220	393726	NM_200753	zgc:73220
A_15_P119893	1.05234	1.92391	1.75668	si:ch211-200o3.4	558452	NM_001044861	si:ch211-200o3.4
A_15_P194456	1.08836	1.92329	1.53104	rtn4b	678586	NM_001040335	reticulon 4b
A_15_P107813	1.46511	1.92023	2.51492	zdhhc15a	449833	NM_001006003	zinc finger, DHHC domain containing 15a
A_15_P194909	1.40293	1.91649	2.01591	zgc:64115	791453	NM_001110118	zgc:64115
A_15_P182866	2.22478	1.91585	4.7751	LOC100001286	100001286	XM_001337464	26-29kD-proteinase-like
A_15_P284316	1.49296	1.9156	2.33985	dedd1	58125	NM_131602	death effector domain-containing 1
A_15_P106734	1.04983	1.91514	0.812702	zgc:77778	406484	NM_213203	zgc:77778
A_15_P193956	1.08785	1.91491	1.52568	ved	368201	NM_183074	ventrally expressed dharma/bozozok antagonist
A_15_P112599	1.07272	1.91435	1.18483	lim2.3	436860	NM_001002587	lens intrinsic membrane protein 2.3
A_15_P169736	1.24368	1.91274	1.85138	ms4a17a.17	100002513	NM_001089456	membrane-spanning 4-domains, subfamily A, member 17A.17
A_15_P116233	1.28088	1.91077	2.0304	LOC559514	559514	XM_002661214	hypothetical LOC559514
A_15_P106918	0.735446	1.91031	2.88318	vim	140599	NM_131872	vimentin
A_15_P117292	0.769267	1.90975	2.1298	tob1b	406245	NM_212974	transducer of ERBB2, 1b
A_15_P383555	1.00276	1.90808	1.82285	zgc:85963	407981	NM_214812	zgc:85963
A_15_P134456	1.36618	1.90715	2.17574	LOC100332589	100332589	BC091968	hypothetical protein LOC100332589
A_15_P152996	0.819901	1.90674	2.01135	tob1b	406245	NM_212974	transducer of ERBB2, 1b
A_15_P272456	1.03875	1.90576	2.06706	dars	324025	NM_001077611	aspartyl-tRNA synthetase
A_15_P112031	1.39967	1.90564	2.26263	foxk1	334470	NM_199902	forkhead box K1
A_15_P117021	0.934349	1.90563	1.0335	zgc:158846	100009654	NM_001083023	zgc:158846
A_15_P332394	1.14302	1.90548	1.42569	dgat2	565316	CK028151	diacylglycerol O-acyltransferase 2
A_15_P132261	1.26947	1.90365	2.51388	xirp2b	553286	AF429955	xin actin-binding repeat containing 2b
A_15_P178401	0.957952	1.90281	1.77603	LOC559330	559330	BC135046	similar to hCG39059
A_15_P175591	1.537	1.90163	2.08483	ankrd6	378477	NM_194423	ankyrin repeat domain 6
A_15_P186611	1.06325	1.90025	1.13768	LOC570917	570917	XM_694448	actin-binding Rho activating protein-like
A_15_P105717	1.23854	1.89942	5.27872	zgc:152791	641326	NM_001007133	zgc:152791
A_15_P119746	1.19133	1.89861	1.79087	cul4b	560313	NM_001122844	cullin 4B
A_15_P109612	1.09974	1.89261	1.89159	cldna	81580	NM_131762	claudin a
A_15_P197171	1.05079	1.89188	1.0821	si:dkey-33c12.3	335380	NM_001201557	si:dkey-33c12.3 [Source:ZFIN;Acc:ZDB-GENE-030131-7320]
A_15_P154196	0.717033	1.89094	2.05392	atg10	641330	NM_001037124	ATG10 autophagy related 10 homolog (S. cerevisiae)
A_15_P100010	1.52228	1.89052	1.92533	zgc:64161	791742	NM_213126	zgc:64161
A_15_P116829	1.52546	1.89039	2.60916	zgc:92578	437001	NM_001002728	zgc:92578
A_15_P105123	0.868117	1.88832	1.88673	ampd1	393867	NM_200893	adenosine monophosphate deaminase 1 (isoform M)
A_15_P133966	0.937105	1.88799	1.47054	tlk1b	326734	NM_001024951	tousled-like kinase 1b
A_15_P170506	0.820318	1.88779	1.65256	gpr39	791773	NM_200417	G protein-coupled receptor 39
A_15_P131031	2.16729	1.88721	2.15973	mll	557048	NM_001110279	myeloid/lymphoid or mixed-lineage leukemia (trithorax homolog, Drosophila)
A_15_P275486	1.82005	1.88672	1.53469	LOC569381	569381	BC151994	myocilin-like
A_15_P113770	0.873244	1.88668	1.64348	lamb4	286831	NM_173276	laminin, beta 4
A_15_P183476	1.2769	1.88429	1.21682	camkvl	553431	BC095146	CaM kinase-like vesicle-associated, like
A_15_P119303	1.92595	1.88386	2.29812	irf11	792160	NM_205747	interferon regulatory factor 11
A_15_P200561	0.942915	1.88228	2.85156	zgc:56306	393285	NM_200315	zgc:56306
A_15_P207516	1.13378	1.87919	1.96288	ing3	393911	NM_200937	inhibitor of growth family, member 3
A_15_P105015	1.61384	1.87784	2.41362	cel.1	322481	NM_199607	carboxyl ester lipase, tandem duplicate 1
A_15_P194591	0.954561	1.87747	3.19338	zgc:152791	641326	BC129292	zgc:152791
A_15_P106961	0.273086	1.87713	1.61461	ankrd16	550225	BC092927	ankyrin repeat domain 16
A_15_P195936	0.856053	1.87611	1.75679	mtus1a	563853	NM_001077608	mitochondrial tumor suppressor 1a
A_15_P113219	1.20815	1.87407	1.21689	crbn	445491	NM_001003996	cereblon
A_15_P131371	2.03233	1.87152	1.67345	mll	557048	NM_001110279	myeloid/lymphoid or mixed-lineage leukemia (trithorax homolog, Drosophila)
A_15_P367250	1.10688	1.87047	2.18148	zgc:112372	553806	NM_001020768	zgc:112372
A_15_P106279	0.856245	1.86999	2.89078	zfand5a	406312	NM_213039	zinc finger, AN1-type domain 5a [Source:ZFIN;Acc:ZDB-GENE-040426-1979]
A_15_P572227	1.35883	1.86977	1.44296	wu:fb62f08	322487	CO936649	wu:fb62f08
A_15_P243666	1.54932	1.86916	1.64128	ftr58	557916	BC154510	finTRIM family, member 58
A_15_P110311	1.16182	1.86865	2.1829	zgc:101635	447899	NM_001004637	zgc:101635
A_15_P108219	1.39416	1.8683	1.10791	rdh1	378440	NM_198069	retinol dehydrogenase 1
A_15_P178671	1.19985	1.86772	2.40754	LOC565797	565797	BC142880	similar to alpha-2-macroglobulin receptor
A_15_P371925	0.695607	1.86705	1.31359	si:ch73-109d9.1	799721	XM_001340010	si:ch73-109d9.1 [Source:ZFIN;Acc:ZDB-GENE-110411-256]
A_15_P188766	0.910548	1.86686	1.98406	LOC402829	402829	BC055603	hypothetical protein LOC402829
A_15_P113799	1.68527	1.86645	1.71294	ctrb1	322451	NM_212618	chymotrypsinogen B1
A_15_P109854	1.03537	1.86583	1.21882	lim2.3	436860	CN513136	lens intrinsic membrane protein 2.3
A_15_P191071	1.28056	1.86571	1.75683	cul4b	560313	NM_001122844	cullin 4B
A_15_P153496	1.13695	1.86473	2.15416	flcn	678628	NM_001040373	folliculin
A_15_P190946	1.42782	1.86467	1.58811	mbnl3	567027	NM_001112675	muscleblind-like 3 (Drosophila)
A_15_P104828	0.996025	1.86423	1.63831	rab40b	436797	NM_001002524	RAB40B, member RAS oncogene family
A_15_P162716	2.19156	1.86413	2.32347	zgc:153639	556601	NM_001077372	zgc:153639
A_15_P110036	0.678651	1.86322	2.74574	h1fx	322508	NM_199276	H1 histone family, member X
A_15_P105211	2.67839	1.86305	2.05487	gnsb	327635	NM_199841	glucosamine (N-acetyl)-6-sulfatase (Sanfilippo disease IIID), b
A_15_P109008	1.10001	1.86216	1.74802	fntb	323500	NM_001002128	farnesyltransferase, CAAX box, beta
A_15_P108775	1.71578	1.86151	1.70863	casp6l1	791531	NM_001005973	caspase 6, apoptosis-related cysteine peptidase, like 1
A_15_P149876	1.5666	1.86108	1.56015	gnl1	568505	NM_001077253	guanine nucleotide binding protein-like 1
A_15_P115480	1.13845	1.86009	2.10841	smyhc1	321552	NM_001020507	slow myosin heavy chain 1
A_15_P103700	1.13109	1.85875	1.52012	six4a	65233	NM_131718	sine oculis homeobox homolog 4a
A_15_P113840	1.50396	1.85858	2.2186	gyg1	406831	NM_213510	glycogenin 1
A_15_P134126	1.0451	1.85808	3.46165	vmhcl	768300	NM_001077464	ventricular myosin heavy chain-like
A_15_P173841	1.18952	1.85683	1.8912	si:ch211-240l19.5	561089	NM_001030152	si:ch211-240l19.5
A_15_P471455	1.25316	1.85639	1.60179	wu:fc51a09	324996	CF266458	wu:fc51a09
A_15_P119114	1.62959	1.85598	1.98655	zgc:65888	393655	NM_200682	zgc:65888
A_15_P380265	0.717502	1.85424	2.1409	zgc:85939	405874	NM_212938	zgc:85939
A_15_P116381	1.2281	1.85301	1.8689	plekha3	394182	NM_201207	pleckstrin homology domain containing, family A (phosphoinositide binding specific) member 3
A_15_P196811	0.805556	1.8528	1.79943	zgc:76869	406377	NM_214733	zgc:76869
A_15_P106690	0.758402	1.85144	1.66302	LOC100151110	100151110	BC068982	similar to 5-oxoprolinase (ATP-hydrolysing)
A_15_P205331	0.825004	1.85087	3.49934	ldhbb	436747	NM_001002474	lactate dehydrogenase Bb
A_15_P142681	2.43686	1.85063	1.76173	si:dkey-31f5.1	563896	NM_001040175	si:dkey-31f5.1
A_15_P548047	1.52963	1.84909	2.00033	zgc:64161	791742	NM_213126	zgc:64161
A_15_P201851	0.992912	1.84828	1.26723	slc15a2	556684	NM_001039828	solute carrier family 15 (H+/peptide transporter), member 2
A_15_P201416	0.643023	1.84749	1.28076	si:dkey-57a22.15	795575	NM_001123311	si:dkey-57a22.15
A_15_P103005	2.1253	1.84709	1.20973	mao	404730	NM_212827	monoamine oxidase
A_15_P150771	1.69832	1.84503	2.05009	twsg1b	259304	NM_153672	twisted gastrulation homolog 1b (Drosophila)
A_15_P175781	0.625096	1.84351	1.51493	nudt18	550541	NM_001017843	nudix (nucleoside diphosphate linked moiety X)-type motif 18
A_15_P539587	0.565579	1.84336	1.7626	slc25a28	406393	NM_213119	solute carrier family 25, member 28
A_15_P134426	0.94469	1.84315	1.62028	ms4a17a.14	798572	BC091912	membrane-spanning 4-domains, subfamily A, member 17A.14
A_15_P209131	2.21099	1.84229	2.56886	zgc:114170	557352	NM_001030111	zgc:114170
A_15_P333304	1.26727	1.84141	2.27528	st6gal1	445376	CO921882	ST6 beta-galactosamide alpha-2,6-sialyltranferase 1
A_15_P105098	1.442	1.84039	2.12118	gpx1b	447895	NM_001004634	glutathione peroxidase 1b
A_15_P205321	1.1662	1.83999	2.22202	psmb9b	64281	NM_131678	proteasome (prosome, macropain) subunit, beta type, 9b
A_15_P197396	1.91142	1.83987	1.69916	sgpl1	100037312	NM_001089469	sphingosine-1-phosphate lyase 1
A_15_P171666	1.42246	1.83771	1.39666	zgc:112484	550361	NM_001017668	zgc:112484
A_15_P210696	2.69107	1.83747	1.97099	dt1p1a10l	317639	NM_173284	hypothetical protein DT1P1A10 (human) - like
A_15_P159774	1.03588	1.83609	2.55906	ms4a17a.4	100124612	NM_001102638	membrane-spanning 4-domains, subfamily A, member 17A.4
A_15_P572077	0.794237	1.83565	3.93188	ttnb	100001684	XM_001341599	titin b
A_15_P206731	1.03417	1.83275	1.98766	fbp1a	335231	NM_199942	fructose-1,6-bisphosphatase 1a
A_15_P285081	0.765397	1.83273	1.61085	zgc:171495	567818	NM_001161435	zgc:171495
A_15_P105078	1.55924	1.8322	2.50454	zgc:92510	436638	NM_001002365	zgc:92510
A_15_P141336	1.85124	1.83092	1.84466	crfb8	556728	NM_001079676	cytokine receptor family member b8
A_15_P164216	1.44582	1.83048	2.02116	bik	564030	NM_001045038	BCL2-interacting killer (apoptosis-inducing)
A_15_P153491	1.24668	1.83012	1.63163	pm20d1.2	768158	NM_001077301	peptidase M20 domain containing 1, tandem duplicate 2
A_15_P210136	1.40155	1.82928	1.15549	rdh1	378440	NM_198069	retinol dehydrogenase 1
A_15_P103807	1.65355	1.82896	2.21152	dub	566846	NM_001045422	duboraya
A_15_P117814	1.49779	1.82857	1.77296	try	65223	NM_131708	trypsin
A_15_P131036	1.6664	1.8283	1.90921	mll	557048	NM_001110279	myeloid/lymphoid or mixed-lineage leukemia (trithorax homolog, Drosophila)
A_15_P115715	0.962406	1.8272	1.4017	zgc:73138	336334	NM_200009	zgc:73138
A_15_P283511	0.784515	1.82541	3.1466	ttna	317731	XM_001923765	titin a [Source:ZFIN;Acc:ZDB-GENE-030113-2]
A_15_P116419	1.40253	1.82521	1.4631	zgc:92606	100000242	NM_001002707	zgc:92606
A_15_P178821	0.788095	1.82313	1.86947	mnta	559570	BC150240	MAX binding protein a
A_15_P177006	1.02211	1.82183	2.17561	si:ch211-214j8.1	100000223	NM_001098190	si:ch211-214j8.1
A_15_P206851	1.31584	1.82105	1.93437	slc43a1b	100009631	NM_001083000	solute carrier family 43, member 1b
A_15_P495882	1.21848	1.82084	1.72652	arrdc3	566685	NM_001080029	arrestin domain containing 3
A_15_P108495	0.997455	1.8204	1.72314	zgc:85963	407981	NM_214812	zgc:85963
A_15_P489320	1.23456	1.81965	1.75481	LOC559815	559815	EB991720	hypothetical LOC559815
A_15_P193526	1.58647	1.81893	2.26565	tgfbr1a	560578	NM_001037683	transforming growth factor, beta receptor I a
A_15_P372120	1.04744	1.81868	2.61388	alpk2	559835	XM_683222	alpha-kinase 2
A_15_P152961	1.23541	1.81852	1.89672	zgc:110815	541519	NM_001014332	zgc:110815
A_15_P149611	1.50754	1.8184	1.62195	mib2	560887	NM_001079678	mind bomb 2
A_15_P102175	1.2541	1.81777	2.04796	si:ch211-199o1.5	569275	NM_001045253	si:ch211-199o1.5
A_15_P155456	0.666896	1.81716	1.40306	LOC795175	795175	BC129371	hypothetical protein LOC795175
A_15_P100873	0.217591	1.81673	1.70503	socs1	445073	NM_001003467	suppressor of cytokine signaling 1
A_15_P177681	1.05235	1.81622	1.70969	si:dkey-266j9.3	555595	BC124301	si:dkey-266j9.3
A_15_P553577	0.65408	1.81608	1.12386	zgc:172158	100005140	NM_001113657	zgc:172158
A_15_P196846	0.377405	1.81474	1.58913	LOC799814	799814	BC133955	hypothetical protein LOC799814
A_15_P152861	1.993	1.81317	1.88011	znf367	550421	NM_001017726	zinc finger protein 367
A_15_P112545	0.663628	1.81255	1.50576	ypel1	554488	NM_001003780	yippee-like 1 (Drosophila)
A_15_P224896	1.05348	1.81251	2.37469	zgc:77060	431765	NM_001002218	zgc:77060
A_15_P114542	3.46425	1.81142	2.84788	si:dkey-102c8.6	556445	NM_001083825	si:dkey-102c8.6
A_15_P156046	1.01014	1.81059	1.56551	bbs12	570583	XM_002667206	Bardet-Biedl syndrome 12
A_15_P103492	1.10382	1.80775	2.19811	zgc:77247	406523	NM_213240	zgc:77247
A_15_P112101	1.87991	1.80772	2.02568	zgc:63570	393408	NM_200436	zgc:63570
A_15_P101818	1.54662	1.80762	2.17246	pomca	353221	NM_181438	proopiomelanocortin a
A_15_P193351	1.10877	1.80582	1.22066	dnm2l	406525	NM_213242	dynamin2-like
A_15_P101240	1.08008	1.80572	2.24891	uxt	447933	NM_001004671	ubiquitously-expressed transcript
A_15_P143026	1.01963	1.80549	3.22812	vmhcl	768300	NM_001077464	ventricular myosin heavy chain-like
A_15_P104106	0.95897	1.80519	2.15204	zgc:55573	406764	NM_213455	zgc:55573
A_15_P469265	0.709091	1.80441	3.13518	ttna	317731	XM_001923765	titin a [Source:ZFIN;Acc:ZDB-GENE-030113-2]
A_15_P104271	1.41126	1.80335	1.2092	dnase1	436947	NM_001002674	deoxyribonuclease I
A_15_P506652	0.652961	1.8027	1.50703	myom1a	558671	NM_001161340	myomesin 1a (skelemin)
A_15_P173501	1.02753	1.80024	2.019	setdb2	335153	NM_207058	SET domain, bifurcated 2
A_15_P163786	1.32741	1.80006	2.53984	crfb4	797527	NM_001083868	cytokine receptor family member b4
A_15_P115469	0.8428	1.80002	0.839419	crygm2d11	100126132	NM_001109858	crystallin, gamma M2d11
A_15_P110818	0.821104	1.79986	2.20824	cmlc1	64671	NM_131692	cardiac myosin light chain-1
A_15_P163113	1.01918	1.79689	2.25944	ca15c	768190	NM_001077333	carbonic anhydrase XV c
A_15_P120915	1.61453	1.79552	2.00457	cirh1a	406571	NM_213282	cirrhosis, autosomal recessive 1A (cirhin)
A_15_P108853	0.557739	1.79545	2.57792	dusp2	445057	NM_001003451	dual specificity phosphatase 2
A_15_P168826	0.726582	1.79215	1.45551	dao.2	405800	NM_214732	D-amino-acid oxidase 2
A_15_P199276	0.599085	1.7913	1.32348	mpz	114417	NM_194361	myelin protein zero
A_15_P151786	0.979348	1.79078	1.80895	mcl1a	58122	NM_131599	myeloid cell leukemia sequence 1a
A_15_P186136	0.813641	1.79043	1.96676	tab1	403084	BC068423	TGF-beta activated kinase 1/MAP3K7 binding protein 1
A_15_P276556	2.00734	1.78951	1.72981	zgc:92172	492353	NM_001007319	zgc:92172
A_15_P365975	1.63408	1.78892	2.3092	tgfbr1a	560578	NM_001037683	transforming growth factor, beta receptor I a
A_15_P509242	1.91522	1.78869	2.66727	zgc:112180	553686	CT652640	zgc:112180
A_15_P500987	1.6405	1.78589	1.71268	LOC100333914	100333914	XM_002660965	C-C motif chemokine 21-like
A_15_P188411	1.56536	1.78557	2.06994	si:ch211-217k17.7	559409	NM_001145359	si:ch211-217k17.7
A_15_P222041	0.935985	1.78452	1.1965	si:dkey-193b15.6	565728	XM_689000	si:dkey-193b15.6
A_15_P198866	1.23226	1.78416	1.56258	si:ch211-106h4.4	559790	EL648751	si:ch211-106h4.4
A_15_P493137	1.07266	1.78339	2.08958	si:ch211-214j8.1	100000223	NM_001098190	si:ch211-214j8.1
A_15_P177511	0.976065	1.78135	3.31098	zgc:103710	494039	BC122311	zgc:103710
A_15_P131831	0.837228	1.78029	2.19233	cmlc1	64671	NM_131692	cardiac myosin light chain-1
A_15_P164006	0.626654	1.77903	2.06099	si:dkey-217m5.3	794050	NM_001082896	si:dkey-217m5.3 [Source:ZFIN;Acc:ZDB-GENE-041014-320]
A_15_P109756	0.813276	1.77776	0.963264	eif2ak3	559564	NM_001077149	eukaryotic translation initiation factor 2-alpha kinase 3
A_15_P577552	0.411215	1.77581	2.34865	cebpd	140817	NM_131887	CCAAT/enhancer binding protein (C/EBP), delta
A_15_P113757	0.276225	1.77575	2.37369	irak4	393132	NM_200163	interleukin-1 receptor-associated kinase 4
A_15_P141556	0.373759	1.77528	1.40495	si:rp71-1g18.10	100007164	NM_001082987	si:rp71-1g18.10
A_15_P116708	0.837125	1.77417	2.23189	th2	414844	NM_001001829	tyrosine hydroxylase 2
A_15_P212161	1.43288	1.77373	2.56597	parp12	553517	XM_003200641	poly (ADP-ribose) polymerase family, member 12 [Source:HGNC Symbol;Acc:21919]
A_15_P107854	1.69429	1.77218	2.50192	casp9	492763	NM_001007404	caspase 9, apoptosis-related cysteine protease
A_15_P111647	2.33816	1.77028	0.83425	zgc:92254	436894	NM_001002621	zgc:92254
A_15_P366715	2.55466	1.77007	2.77272	cda	402979	NM_205679	cytidine deaminase
A_15_P111733	0.79899	1.76914	2.28814	cryaa	100000769	NM_152950	crystallin, alpha A
A_15_P196431	0.777478	1.76768	3.11733	si:ch211-196f5.2	556372	NM_001044802	si:ch211-196f5.2
A_15_P137496	1.90931	1.76709	2.01941	zgc:123349	562839	NM_001037687	zgc:123349
A_15_P160661	0.399173	1.76559	2.36922	cebpd	140817	NM_131887	CCAAT/enhancer binding protein (C/EBP), delta
A_15_P116635	0.414733	1.76328	1.57513	fggy	406567	NM_213281	FGGY carbohydrate kinase domain containing
A_15_P139501	1.86935	1.76211	1.90514	srd5a1	767715	NM_001076653	steroid-5-alpha-reductase, alpha polypeptide 1 (3-oxo-5 alpha-steroid delta 4-dehydrogenase alpha 1)
A_15_P316916	0.561647	1.76143	1.52164	slc38a4	449771	NM_001005944	solute carrier family 38, member 4
A_15_P178461	1.0697	1.75872	3.64478	vmhcl	768300	NM_001077464	ventricular myosin heavy chain-like
A_15_P152211	1.38162	1.75848	2.12857	slc35e4	550555	NM_001017857	solute carrier family 35, member E4
A_15_P141346	1.10002	1.75524	2.7015	zgc:153625	767802	NM_001076769	zgc:153625
A_15_P194351	0.353409	1.75425	2.62975	zgc:64114	378866	NM_200107	zgc:64114
A_15_P105658	0.437632	1.75205	1.89846	si:busm1-163l24.4	368754	NM_001005315	si:busm1-163l24.4
A_15_P201976	0.80668	1.75113	3.27648	ttnb	100001684	BC115205	titin b
A_15_P193816	1.11741	1.7495	2.27849	zgc:171563	557021	NM_001113580	zgc:171563
A_15_P236606	1.37505	1.74765	2.03695	mef2ca	30575	NM_131312	myocyte enhancer factor 2ca
A_15_P562137	1.23759	1.74746	3.53263	LOC555840	555840	XM_678484	pyruvate dehydrogenase kinase 1-like
A_15_P108550	0.465634	1.74161	2.94305	dusp5	114436	NM_212565	dual specificity phosphatase 5
A_15_P538302	1.1339	1.74156	1.73121	si:ch211-240l19.5	561089	NM_001030152	si:ch211-240l19.5
A_15_P111826	2.15109	1.74057	3.56409	ctssb.2	337572	NM_001017661	cathepsin S, b.2
A_15_P194231	1.32088	1.73895	2.20197	rsl24d1	406266	NM_212993	ribosomal L24 domain containing 1
A_15_P112992	1.5856	1.73629	2.28207	nop14	321133	NM_001003831	NOP14 nucleolar protein homolog (yeast)
A_15_P165271	1.0982	1.73563	2.59273	tmprss13a	559754	NM_001159512	transmembrane protease, serine 13a
A_15_P120997	0.0945036	1.7332	0.113093	stc1l	393511	NM_200539	stanniocalcin 1, like
A_15_P185696	1.24599	1.72581	2.49207	wu:fc61g08	558011	NM_001098386	wu:fc61g08
A_15_P151191	1.34399	1.72396	2.46249	zgc:113162	553743	NM_001020714	zgc:113162
A_15_P499357	0.962749	1.72149	2.10925	LOC100007798	100007798	XM_001346127	caspase recruitment domain family, member 6-like
A_15_P551642	1.03944	1.71976	2.02582	si:ch211-157h5.2	561940	NM_001145577	si:ch211-157h5.2
A_15_P141046	1.58389	1.71911	2.28052	trim3b	555391	NM_001080168	tripartite motif-containing 3b
A_15_P112678	0.810312	1.71842	2.32591	ankha	571148	NM_001030259	ankylosis, progressive homolog a
A_15_P193146	0.157748	1.7184	1.15203	zgc:91942	431718	NM_001002171	zgc:91942
A_15_P148116	2.03325	1.71609	1.92045	zgc:103570	492460	NM_001007332	zgc:103570
A_15_P120017	1.96817	1.71551	1.40507	slc2a12	393510	NM_200538	solute carrier family 2 (facilitated glucose transporter), member 12
A_15_P176796	1.23249	1.71535	2.12614	LOC100334915	100334915	BC095746	serine/threonine-protein kinase TAO1-like
A_15_P116638	1.46288	1.71465	2.06658	gpx1b	447895	CN015567	glutathione peroxidase 1b
A_15_P149316	1.77123	1.70942	2.12279	gnsa	566506	NM_001030208	glucosamine (N-acetyl)-6-sulfatase a
A_15_P119001	1.06743	1.70832	2.0209	zgc:162945	560936	NM_001128809	zgc:162945
A_15_P110850	1.15294	1.70589	2.02896	si:ch73-191k20.4	100006891	BC124366	si:ch73-191k20.4
A_15_P153501	1.317	1.70575	2.57061	metap1d	554090	NM_001024392	methionyl aminopeptidase type 1D (mitochondrial)
A_15_P108473	0.537257	1.70191	1.82544	zgc:91999	445104	NM_001003498	zgc:91999
A_15_P103187	0.775584	1.6997	2.18254	dap1b	58094	NM_131573	death associated protein 1b
A_15_P168736	0.606344	1.69885	1.93547	si:ch211-51f10.1	100034470	NM_001130611	si:ch211-51f10.1
A_15_P246411	0.405204	1.69857	1.8879	fgf19	368245	NM_001012246	fibroblast growth factor 19
A_15_P152031	1.07716	1.69846	1.8908	slco2a1	100038802	NM_001089582	solute carrier organic anion transporter family, member 2A1
A_15_P209091	2.01667	1.69474	2.37108	zgc:92041	445282	NM_001003737	zgc:92041
A_15_P286291	0.883542	1.69144	2.89124	si:ch211-196f5.2	556372	NM_001044802	si:ch211-196f5.2
A_15_P163066	0.270478	1.68925	2.63862	nfkbiaa	406463	NM_213184	nuclear factor of kappa light polypeptide gene enhancer in B-cells inhibitor, alpha a
A_15_P367370	0.730393	1.68608	2.2969	zgc:112522	550450	NM_001017754	zgc:112522
A_15_P199871	0.978517	1.68372	2.39375	fn1b	334613	NM_001013261	fibronectin 1b
A_15_P103528	0.936701	1.68368	2.0812	zgc:63606	393412	NM_200440	zgc:63606
A_15_P112177	1.48442	1.68363	2.91967	si:ch211-14a17.3	100007704	XM_001344060	si:ch211-14a17.3
A_15_P212996	1.79987	1.68308	1.81824	zgc:92041	445282	NM_001003737	zgc:92041
A_15_P223761	2.39014	1.68261	1.38277	LOC100333914	100333914	XM_002660965	C-C motif chemokine 21-like
A_15_P143051	1.94917	1.68238	1.5413	zgc:163022	100038777	NM_001089557	zgc:163022
A_15_P212006	2.00286	1.67888	1.40209	slc2a12	393510	NM_200538	solute carrier family 2 (facilitated glucose transporter), member 12
A_15_P209451	1.35708	1.67866	2.47573	zgc:113162	553743	NM_001020714	zgc:113162
A_15_P113884	2.56588	1.67786	1.65091	slc5a1	393654	NM_200681	solute carrier family 5 (sodium/glucose cotransporter), member 1
A_15_P287386	2.07693	1.67766	1.79574	camk1g	335654	NM_199966	calcium/calmodulin-dependent protein kinase IG
A_15_P565842	1.59507	1.67696	2.31727	dhx37	100009635	NM_001083004	DEAH (Asp-Glu-Ala-His) box polypeptide 37
A_15_P201981	0.761517	1.67178	3.31471	ttnb	100001684	XM_001341599	titin b [Source:ZFIN;Acc:ZDB-GENE-030616-413]
A_15_P207776	0.703634	1.67134	2.27205	zgc:85727	406553	NM_213269	zgc:85727
A_15_P298941	0.644402	1.67125	2.08903	hemk1	560620	NM_001114419	HemK methyltransferase family member 1
A_15_P131226	0.397989	1.67011	1.65976	setd7	436729	NM_001002456	SET domain containing (lysine methyltransferase) 7
A_15_P119533	1.00424	1.66848	2.01825	coch	368851	NM_001003823	coagulation factor C homolog, cochlin (Limulus polyphemus)
A_15_P176001	0.84492	1.66413	2.66458	si:ch211-191i18.4	799350	NM_001082931	si:ch211-191i18.4
A_15_P181421	1.93342	1.66373	1.5453	LOC795427	795427	EB787330	NIMA-related kinase 6-like
A_15_P177481	0.693514	1.65923	3.35713	zgc:153317	751757	BC122236	zgc:153317
A_15_P116847	0.971081	1.65861	2.03276	si:rp71-1g18.13	560271	NM_001030137	si:rp71-1g18.13
A_15_P292536	0.771531	1.65835	2.8439	irs2	572001	CN014946	insulin receptor substrate 2
A_15_P204141	1.52484	1.65818	2.39282	zgc:152753	553486	BC095827	zgc:152753
A_15_P188116	1.11956	1.65772	2.8113	zgc:66419	394086	NM_201111	zgc:66419
A_15_P113690	5.2758	1.656	1.65359	zgc:171474	100137113	NM_001114710	zgc:171474
A_15_P546762	1.60214	1.65496	2.2202	im:7143923	503914	BC115110	im:7143923
A_15_P191561	1.03105	1.65366	2.14506	map3k5	555703	NM_001161750	mitogen-activated protein kinase kinase kinase 5
A_15_P200271	0.507328	1.65272	2.08498	adamtsl7	556634	XM_679483	ADAMTS-like 7
A_15_P111401	2.74884	1.65099	1.53072	zgc:153154	751701	NM_001045413	zgc:153154
A_15_P120918	1.4762	1.64864	5.18503	zgc:103438	450015	NM_001006036	zgc:103438
A_15_P593387	1.39189	1.64815	2.46126	wu:fi27d05	334026	XM_002663682	wu:fi27d05
A_15_P103863	0.912472	1.64702	3.17356	clu	393775	NM_200802	clusterin (complement lysis inhibitor, SP-40,40, sulfated glycoprotein 2, testosterone-repressed prostate message 2, apolipoprotein J)
A_15_P208591	1.5389	1.64675	2.45251	klhl24	768198	NM_001077340	kelch-like 24 (Drosophila)
A_15_P184996	0.513315	1.64441	1.63807	dsc2l	560091	BC124676	desmocollin 2 like
A_15_P342680	1.2243	1.64375	2.03844	fam60a	563991	NM_001025531	family with sequence similarity 60, member A
A_15_P211446	0.910497	1.64337	3.01401	lifra	541493	NM_001014306	leukemia inhibitory factor receptor alpha
A_15_P150376	1.06356	1.64282	2.3459	synm	558800	NM_001044875	synemin, intermediate filament protein
A_15_P246971	1.27033	1.64052	2.05752	si:rp71-80o10.4	100307105	BC090791	si:rp71-80o10.4
A_15_P177061	0.378761	1.6403	1.71839	rasgrf2	553520	BC107511	Ras protein-specific guanine nucleotide-releasing factor 2
A_15_P264716	1.02821	1.63863	2.47851	tmprss13a	559754	NM_001159512	transmembrane protease, serine 13a
A_15_P106605	0.995856	1.63827	2.05835	tp53bp2	407983	NM_214814	tumor protein p53 binding protein, 2
A_15_P157986	0.852258	1.63718	2.68694	LOC100332598	100332598	XM_002663574	uromodulin-like
A_15_P111461	2.06854	1.63623	1.116	ddc	406651	NM_213342	dopa decarboxylase
A_15_P172711	2.6008	1.63499	1.40863	ahrra	641291	NM_001035265	aryl-hydrocarbon receptor repressor a
A_15_P543712	2.32169	1.63482	1.42502	crfb8	556728	NM_001079676	cytokine receptor family member b8
A_15_P147076	1.04197	1.63404	2.00372	eef2l2	336168	XM_692874	eukaryotic translation elongation factor 2, like 2
A_15_P198406	1.95919	1.6332	1.91833	kdsr	394114	NM_201139	3-ketodihydrosphingosine reductase
A_15_P356300	1.24442	1.63261	2.07562	cabin1	571383	GU733827	calcineurin binding protein 1
A_15_P134611	1.88601	1.63066	1.95507	LOC793066	793066	BC093291	hypothetical protein LOC793066
A_15_P178346	1.01373	1.63058	2.32572	smyhc1	321552	NM_001020507	slow myosin heavy chain 1
A_15_P423115	1.32071	1.62965	2.28042	LOC562071	562071	XM_685467	nuclear transcription factor, X-box binding 1-like
A_15_P193646	0.395843	1.62939	1.71773	setd7	436729	NM_001002456	SET domain containing (lysine methyltransferase) 7
A_15_P142661	0.386793	1.62904	3.30915	zgc:162132	100038797	NM_001089577	zgc:162132
A_15_P114147	0.452917	1.6265	2.07875	chac1	563855	NM_001110126	ChaC, cation transport regulator-like 1
A_15_P163511	1.1795	1.62606	2.12185	mpp1	325542	NM_214692	membrane protein, palmitoylated 1
A_15_P174656	0.519761	1.62578	1.41956	zgc:109892	555184	NM_001030080	zgc:109892
A_15_P169036	2.00446	1.62534	2.35923	dedd1	58125	NM_131602	death effector domain-containing 1
A_15_P177851	0.987496	1.62116	1.99861	hlcs	337784	BC125906	holocarboxylase synthetase (biotin-(proprionyl-Coenzyme A-carboxylase (ATP-hydrolysing)) ligase)
A_15_P116915	0.542043	1.62042	2.18643	LOC799904	799904	NM_001083874	III-FBPL precursor
A_15_P172676	0.814493	1.62033	2.20618	zgc:153759	751655	NM_001045372	zgc:153759
A_15_P102759	0.337356	1.61946	2.16882	LOC100330330	100330330	BC122366	novel histone protein-like
A_15_P275626	1.94703	1.61632	1.97032	fancm	100006685	NM_001113660	Fanconi anemia, complementation group M
A_15_P199656	1.90662	1.61201	1.48756	si:ch211-267e7.2	100004603	XM_003197849	si:ch211-267e7.2 [Source:ZFIN;Acc:ZDB-GENE-070912-263]
A_15_P164376	0.672176	1.61113	2.36682	zgc:112144	550428	NM_001017733	zgc:112144
A_15_P142596	0.965664	1.60918	2.33597	pus7l	561376	NM_001044957	pseudouridylate synthase 7 homolog (S. cerevisiae)-like
A_15_P169246	1.91443	1.60598	2.36439	mfge8b	558580	NM_001080990	milk fat globule-EGF factor 8 protein b
A_15_P144491	0.468915	1.6038	1.71188	aqp9b	570191	NM_001177744	aquaporin 9b
A_15_P183391	1.44181	1.60247	2.46048	mfsd4b	558146	NM_001114416	major facilitator superfamily domain containing 4b
A_15_P391275	0.385088	1.60099	1.49672	LOC100331516	100331516	EB844382	hypothetical protein LOC100331516
A_15_P176501	0.706128	1.60016	5.59073	igfbp1a	317638	NM_173283	insulin-like growth factor binding protein 1a
A_15_P508787	0.855918	1.59842	2.16514	dap1b	58094	NM_131573	death associated protein 1b
A_15_P101511	0.686073	1.59768	2.07802	pah	378962	NM_200551	phenylalanine hydroxylase
A_15_P110481	2.01712	1.59549	1.68382	zgc:123333	560778	NM_001037388	zgc:123333
A_15_P112144	0.967924	1.59525	1.99586	gh1	407639	NM_001020492	growth hormone 1
A_15_P133891	0.937131	1.59373	2.76496	si:ch211-35n24.1	402857	NM_001118891	si:ch211-35n24.1
A_15_P207806	1.97455	1.59305	1.83804	apaf1	58131	NM_001045243	apoptotic protease activating factor 1
A_15_P171951	0.538214	1.59174	1.93889	myl7	30592	NM_131329	myosin, light polypeptide 7, regulatory
A_15_P162796	1.33467	1.58994	2.51133	ets2	326672	NM_001023580	v-ets erythroblastosis virus E26 oncogene homolog 2 (avian)
A_15_P101222	1.94883	1.5882	3.19087	rcl1	445388	NM_001003865	RNA terminal phosphate cyclase-like 1
A_15_P109648	1.19678	1.58783	2.04788	dcaf11	567578	NM_001031675	ddb1 and cul4 associated factor 11
A_15_P141236	1.11013	1.58756	2.21749	lrit1	553943	NM_001018164	leucine-rich repeat, immunoglobulin-like and transmembrane domains 1
A_15_P116888	0.381489	1.58657	1.71694	dusp1	406340	NM_213067	dual specificity phosphatase 1
A_15_P399335	1.66573	1.58592	2.00114	zgc:171673	797138	XM_003198558	zgc:171673 [Source:ZFIN;Acc:ZDB-GENE-071004-20]
A_15_P144351	1.85493	1.58511	1.44924	LOC565776	565776	XM_689046	solute carrier family 6 (neurotransmitter transporter, noradrenalin), member 2-like
A_15_P148966	1.06603	1.58475	2.05155	uxt	447933	NM_001004671	ubiquitously-expressed transcript
A_15_P142396	1.34251	1.58379	2.88291	rln3a	503864	NM_001037803	relaxin 3a
A_15_P177266	1.42113	1.58298	2.19425	im:7143923	503914	BC115110	im:7143923
A_15_P274766	0.757838	1.58233	2.72006	si:ch211-260o22.1	555548	NM_001201561	si:ch211-260o22.1 [Source:ZFIN;Acc:ZDB-GENE-060503-603]
A_15_P155891	0.472683	1.58218	1.68862	zgc:110758	503603	NM_001013290	zgc:110758
A_15_P173626	1.17455	1.58112	2.05939	zgc:56039	335889	NM_199984	zgc:56039
A_15_P112858	1.23445	1.58107	2.1425	zgc:76988	323464	NM_212642	zgc:76988
A_15_P196271	1.01071	1.58039	2.20201	cx27.5	114405	NM_131811	connexin 27.5
A_15_P102421	1.2942	1.57317	2.33277	zgc:56330	324490	NM_199683	zgc:56330
A_15_P174936	2.0137	1.56886	1.03707	zgc:123244	556933	NM_001037381	zgc:123244
A_15_P584057	0.328149	1.56638	1.08826	LOC792715	792715	AL921738	inverted formin 2-like
A_15_P115763	0.487581	1.56221	1.47294	zgc:92085	436644	NM_001002371	zgc:92085
A_15_P111836	1.37795	1.55904	2.00311	si:dkeyp-84a8.8	797099	NM_001045366	si:dkeyp-84a8.8
A_15_P106012	1.55286	1.55825	2.24706	zgc:73254	393736	NM_200763	zgc:73254
A_15_P506347	0.978094	1.55613	2.2965	cast	563084	NM_001130591	calpastatin
A_15_P303651	4.1851	1.55588	2.75551	LOC100332467	100332467	XM_002664024	hypothetical protein LOC100332467
A_15_P171331	2.20271	1.55488	1.12326	kat2b	563942	BC133823	K(lysine) acetyltransferase 2B
A_15_P599702	1.30673	1.54999	2.17156	LOC100334915	100334915	BC095746	serine/threonine-protein kinase TAO1-like
A_15_P115168	2.18111	1.54855	1.43084	zgc:63779	393647	NM_200674	zgc:63779
A_15_P137126	1.73524	1.54852	3.89644	LOC100148804	100148804	XM_001921139	mCG142255-like
A_15_P209066	1.88231	1.54846	1.86551	si:dkeyp-53d3.3	562337	NM_001089396	si:dkeyp-53d3.3 [Source:ZFIN;Acc:ZDB-GENE-050208-644]
A_15_P116979	3.40818	1.54696	1.80909	zorba	30702	NM_131427	Orb/CPEB-related RNA-binding protein
A_15_P546087	1.97843	1.54614	2.0013	zgc:136584	692293	NM_001045265	zgc:136584
A_15_P551277	2.05312	1.54594	0.753881	atg9a	100009663	NM_001083031	ATG9 autophagy related 9 homolog A (S. cerevisiae)
A_15_P110594	0.444931	1.5436	1.59231	tatdn1	100151626	NM_001002213	TatD DNase domain containing 1
A_15_P105747	1.81784	1.5422	1.16793	ankrd12	393119	NM_200150	ankyrin repeat domain 12
A_15_P176906	1.21412	1.54186	2.73851	srsf5b	436883	NM_001002610	serine/arginine-rich splicing factor 5b [Source:ZFIN;Acc:ZDB-GENE-040718-354]
A_15_P119415	0.261985	1.54022	3.76969	socs3a	335409	NM_199950	suppressor of cytokine signaling 3a
A_15_P112826	2.01277	1.53996	1.92545	mybbp1a	321277	NM_001002042	MYB binding protein (P160) 1a
A_15_P164101	0.493739	1.53979	2.68034	ulk3	100037316	NM_001089472	unc-51-like kinase 3 (C. elegans)
A_15_P136091	0.326071	1.53898	1.96143	irak4	393132	NM_200163	interleukin-1 receptor-associated kinase 4
A_15_P101019	0.535619	1.53836	1.83485	aqp10a	436621	NM_001002349	aquaporin 10a
A_15_P599432	2.31105	1.53678	1.91354	gnsb	327635	CA787617	glucosamine (N-acetyl)-6-sulfatase (Sanfilippo disease IIID), b
A_15_P493202	1.31919	1.53643	2.04013	si:dkeyp-77c8.3	559067	EV759705	si:dkeyp-77c8.3
A_15_P349655	1.18045	1.53634	2.22964	si:ch211-239j19.3	560193	NM_001128701	si:ch211-239j19.3
A_15_P120206	0.709915	1.53631	2.27941	zgc:92034	447866	NM_001004605	zgc:92034
A_15_P364015	1.0812	1.5355	2.32631	dlg4	100000823	XM_001340911	discs, large homolog 4 (Drosophila)
A_15_P112942	1.14224	1.53447	2.01414	wasb	335158	NM_199938	Wiskott-Aldrich syndrome (eczema-thrombocytopenia) b
A_15_P203931	1.91102	1.53329	1.84005	si:dkey-117n22.2	100003278	BC128890	si:dkey-117n22.2
A_15_P149741	0.803621	1.53318	2.0298	sos1	556286	NM_001082993	son of sevenless homolog 1 (Drosophila)
A_15_P159531	1.27332	1.53128	2.08268	lamb1b	556605	XM_679446	laminin, beta 1b
A_15_P194781	0.497619	1.53085	1.57597	zgc:136763	559813	NM_001044906	zgc:136763
A_15_P147781	1.84437	1.53032	1.87085	mobkl1b	100005014	NM_199914	MOB1, Mps One Binder kinase activator-like 1B (yeast)
A_15_P118942	1.96628	1.52646	1.14207	pank4	393487	NM_200515	pantothenate kinase 4
A_15_P174851	1.31088	1.5259	3.49626	si:dkey-77f17.8	798102	NM_001082922	si:dkey-77f17.8
A_15_P170286	0.509927	1.52369	2.41527	glis3	571000	NM_001080607	GLIS family zinc finger 3
A_15_P151621	1.30944	1.52334	2.02098	si:dkeyp-84a8.8	797099	NM_001045366	si:dkeyp-84a8.8
A_15_P174766	1.79192	1.52261	1.78847	zgc:165603	571425	NM_001098751	zgc:165603
A_15_P135531	1.04049	1.52187	2.29549	zgc:153625	767802	NM_001076769	zgc:153625
A_15_P106607	1.44845	1.52003	2.14376	zgc:153035	768192	NM_001077334	zgc:153035
A_15_P103785	1.33122	1.5162	2.21517	zgc:63767	393932	NM_200957	zgc:63767
A_15_P192756	1.9979	1.5157	1.38057	zmynd11	553781	NM_001044326	zinc finger, MYND domain containing 11
A_15_P177846	2.04617	1.51189	1.55202	grhl1	324942	BC125889	grainyhead-like 1 (Drosophila)
A_15_P174106	0.941409	1.51039	2.28925	adat1	792614	NM_001082887	adenosine deaminase, tRNA-specific 1
A_15_P152561	2.04867	1.50975	1.43451	eomesb	799447	NM_001083575	eomesodermin homolog b
A_15_P207001	0.29756	1.50975	0.128273	stc1l	393511	NM_200539	stanniocalcin 1, like
A_15_P179766	1.9007	1.50921	1.87529	zgc:173679	100126811	NM_001111091	zgc:173679
A_15_P578177	2.68921	1.50808	2.67576	zgc:111983	550501	NM_001017803	zgc:111983
A_15_P396260	1.73868	1.50464	1.23978	LOC100331220	100331220	XM_002661930	ATP-binding cassette, sub-family A (ABC1), member 3-like
A_15_P393080	1.16798	1.50437	2.00361	LOC100334915	100334915		serine/threonine-protein kinase TAO1-like
A_15_P206881	0.765527	1.50343	2.07758	zgc:110377	553614	NM_001020588	zgc:110377
A_15_P208606	0.833792	1.50239	2.22466	aqp9a	606660	NM_001033096	aquaporin 9a
A_15_P194821	0.5098	1.50218	1.82683	kbtbd12	559380	NM_001033917	kelch repeat and BTB (POZ) domain containing 12
A_15_P579422	1.08443	1.5021	2.48051	zgc:153625	767802	NM_001076769	zgc:153625
A_15_P190441	0.381963	1.50202	1.34264	msnb	553434	XM_695235	moesin b
A_15_P132856	2.41847	1.50163	1.04167	ar	100005148	NM_001083123	androgen receptor
A_15_P379825	0.0902587	1.50018	3.55168	fos	394198	NM_205569	v-fos FBJ murine osteosarcoma viral oncogene homolog
A_15_P177131	2.02748	1.49996	2.32114	tfr2	494476	BC107969	transferrin receptor 2
A_15_P160811	0.507467	1.49985	1.39132	stambpb	641572	NM_001037570	STAM binding protein b
A_15_P135581	0.360038	1.49951	1.46165	LOC100332843	100332843	EH501975	5-formyltetrahydrofolate cyclo-ligase-like
A_15_P152586	1.99502	1.49691	3.82526	il-15ra	100036550	NM_001083584	IL-15 receptor alpha chain
A_15_P205011	0.544738	1.49601	1.61716	akt2l	403146	NM_212815	v-akt murine thymoma viral oncogene homolog 2, like
A_15_P133936	2.07826	1.49568	2.08967	si:ch1073-210b3.1	407674	BC067712	si:ch1073-210b3.1
A_15_P102966	0.820384	1.49479	2.39171	zgc:64012	406638	NM_214761	zgc:64012
A_15_P499257	1.14941	1.49444	2.06584	LOC100333521	100333521	XM_002660961	Cathepsin Z-like
A_15_P253446	1.32916	1.49383	2.06317	LOC100149996	100149996	XM_001921337	novel protein similar to H.sapiens PCLO, piccolo (presynaptic cytomatrix protein) (PCLO)
A_15_P170541	1.81939	1.49111	1.73904	zdhhc5a	571795	NM_001039640	zinc finger, DHHC-type containing 5a
A_15_P212767	2.12643	1.49076	1.97517	zgc:171947	792207	NM_001109722	zgc:171947
A_15_P115790	0.492081	1.48899	1.91862	hemk1	560620	NM_001114419	HemK methyltransferase family member 1
A_15_P120009	0.501672	1.48894	2.51786	mafk	415133	NM_001002044	v-maf musculoaponeurotic fibrosarcoma oncogene homolog K (avian)
A_15_P221826	0.734754	1.48873	6.15296	igfbp1a	317638	NM_173283	insulin-like growth factor binding protein 1a
A_15_P116826	2.0052	1.48855	2.396	hsf2	140427	NM_131867	heat shock factor 2
A_15_P101481	0.0871207	1.48788	3.41769	fos	394198	NM_205569	v-fos FBJ murine osteosarcoma viral oncogene homolog
A_15_P100260	2.83676	1.48759	2.52492	cry1b	554836	NM_131790	cryptochrome 1b
A_15_P277031	1.81247	1.48595	2.35783	si:ch211-106h4.6	559852	XM_683240	si:ch211-106h4.6 [Source:ZFIN;Acc:ZDB-GENE-070705-16]
A_15_P189401	0.521314	1.48568	1.80039	uckl1	570547	NM_001128259	uridine-cytidine kinase 1-like 1
A_15_P114058	1.14426	1.48538	1.99433	ldlr	387529	NM_001030283	low density lipoprotein receptor
A_15_P101720	0.438976	1.48532	0.914421	agxt2l1	393421	NM_200449	alanine-glyoxylate aminotransferase 2-like 1
A_15_P497902	0.642788	1.48449	2.06038	pde4bb	555599	XM_678150	phosphodiesterase 4B, cAMP-specific b [Source:ZFIN;Acc:ZDB-GENE-070912-454]
A_15_P101384	0.490391	1.48235	1.09103	zgc:92518	436634	NM_001002361	zgc:92518
A_15_P570412	1.70248	1.48152	2.22287	LOC568741	568741	XM_692092	Elongation FacTor family member (eft-2)-like
A_15_P182191	1.18783	1.48107	2.04335	npy	30281	NM_131074	neuropeptide Y
A_15_P260281	1.73474	1.47936	1.96337	zgc:165603	571425	NM_001098751	zgc:165603
A_15_P178791	0.979081	1.47862	1.99107	hectd1	100002034	NM_001002504	HECT domain containing 1
A_15_P322356	1.44182	1.47835	2.6873	si:ch211-14a17.3	100007704	EE695806	si:ch211-14a17.3
A_15_P109603	2.15138	1.477	2.2428	cyp3c1	324340	NM_212673	cytochrome P450, family 3, subfamily c, polypeptide 1
A_15_P207506	2.27218	1.47639	1.30185	slc12a3	565439	NM_001045080	solute carrier family 12 (sodium/chloride transporters), member 3
A_15_P190546	2.59734	1.47611	1.77112	polr1a	327078	XM_001922804	polymerase (RNA) I polypeptide A [Source:ZFIN;Acc:ZDB-GENE-030131-5286]
A_15_P141376	0.910062	1.47507	2.75827	lifra	541493	NM_001014306	leukemia inhibitory factor receptor alpha
A_15_P204616	0.48594	1.47493	1.48128	gbp	30719	NM_131442	glycogen synthase kinase binding protein
A_15_P119884	2.34391	1.47471	1.25575	zgc:77424	404622	NM_207090	zgc:77424
A_15_P596347	1.17744	1.47467	2.08002	abca12	558335	EE301382	ATP-binding cassette, sub-family A (ABC1), member 12
A_15_P106101	1.39121	1.47427	2.30259	acss3	566019	CN321071	acyl-CoA synthetase short-chain family member 3
A_15_P570942	0.255097	1.46898	2.08266	wu:fj62d01	336300	EH506070	wu:fj62d01
A_15_P166156	1.8457	1.46883	1.3886	irbp	30735	X85957	interphotoreceptor retinoid-binding protein
A_15_P242051	1.8199	1.46644	1.6343	si:dkeyp-115a10.3	566968	XM_690251	si:dkeyp-115a10.3
A_15_P333844	1.36486	1.46633	2.0766	LOC100334915	100334915	BC095746	serine/threonine-protein kinase TAO1-like
A_15_P103596	2.37771	1.46624	1.35929	zgc:64013	393333	BC053198	zgc:64013
A_15_P156006	0.297136	1.46608	1.75462	nr1d2a	402815	NM_001130592	nuclear receptor subfamily 1, group D, member 2a
A_15_P108530	0.399586	1.46407	1.74884	dusp1	406340	NM_213067	dual specificity phosphatase 1
A_15_P154791	0.770921	1.46382	2.99846	zgc:77614	393868	BC153610	zgc:77614
A_15_P183571	0.48842	1.4634	1.39465	sult1st5	619193	NM_001199903	sulfotransferase family 1, cytosolic sulfotransferase 5
A_15_P534702	2.02059	1.46205	1.15542	dok6	795289	NM_001089439	docking protein 6
A_15_P553012	0.918743	1.46098	2.69141	smyhc2	100124599	NM_001102626	slow myosin heavy chain 2
A_15_P108028	2.10303	1.46009	1.4745	keap1a	321837	NM_182864	kelch-like ECH-associated protein 1a
A_15_P138621	0.841885	1.45788	0.418378	si:dkey-21e2.13	556666	XM_679515	si:dkey-21e2.13
A_15_P156771	2.57781	1.45784	3.14562	LOC100003046	100003046	XM_001342655	lipase H-like
A_15_P173396	1.27206	1.4564	3.07797	c6	393611	NM_200638	complement component 6
A_15_P102798	0.947564	1.45616	2.56949	si:ch211-14a17.3	100007704	XM_001344060	si:ch211-14a17.3
A_15_P165366	0.479951	1.45596	1.21776	zgc:73220	393726	EB941130	zgc:73220
A_15_P108191	0.95458	1.4552	2.34548	stx11a	405846	NM_212910	syntaxin 11a
A_15_P113890	0.442236	1.45394	1.65826	rpl31	677758	NM_001040052	ribosomal protein L31 [Source:HGNC Symbol;Acc:10334]
A_15_P405060	0.434254	1.45126	1.20727	pkp1	797838	XM_001338263	plakophilin 1 [Source:ZFIN;Acc:ZDB-GENE-030131-417]
A_15_P602677	0.593578	1.45041	2.13775	si:dkey-6n6.2	751683	NM_001045397	si:dkey-6n6.2
A_15_P192901	1.80614	1.45008	1.83568	tbk1	692289	NM_001044748	TANK-binding kinase 1
A_15_P199086	0.305135	1.44939	1.3439	si:ch211-284o19.6	100144567	NM_001123061	si:ch211-284o19.6
A_15_P566002	0.675998	1.44916	2.30891	si:ch211-150a22.1	541317	NM_001013446	si:ch211-150a22.1
A_15_P102210	1.97364	1.44902	1.96744	heatr1	334446	NM_199900	HEAT repeat containing 1
A_15_P162906	2.155	1.4489	2.68018	zgc:73371	405817	NM_212881	zgc:73371
A_15_P168111	0.686455	1.44877	2.02124	mlc1	559990	NM_001104939	megalencephalic leukoencephalopathy with subcortical cysts 1
A_15_P275731	1.8042	1.44838	1.91489	pja2	565118	NM_001105116	praja ring finger 2
A_15_P108688	1.15565	1.44777	2.71899	grna	791524	NM_001001949	granulin a
A_15_P591017	2.19664	1.44561	1.95815	mgea5	324487	XM_002664139	meningioma expressed antigen 5 (hyaluronidase)
A_15_P152916	0.828626	1.44491	2.19933	irgq2	556650	NM_001044810	immunity-related GTPase family, q2
A_15_P115439	1.31284	1.4443	2.12154	ctsc	368704	NM_214722	cathepsin C
A_15_P101943	1.81334	1.44295	1.55781	zgc:175131	799648	NM_001114463	zgc:175131
A_15_P486255	1.97107	1.44269	1.25188	htatip2	64605	BC081572	HIV-1 Tat interactive protein 2
A_15_P119740	0.568833	1.44174	2.1866	trib3	405805	NM_212869	tribbles homolog 3 (Drosophila)
A_15_P427760	2.29221	1.43913	1.64259	dgcr8	563963	NM_001122749	DiGeorge syndrome critical region gene 8
A_15_P163976	1.85441	1.43873	1.15898	dennd2d	492474	NM_001007346	DENN/MADD domain containing 2D
A_15_P118699	1.88501	1.4374	1.96007	fuca1	335494	NM_212740	fucosidase, alpha-L- 1, tissue
A_15_P144041	1.94327	1.43729	1.57468	zgc:153610	767763	NM_001076730	zgc:153610
A_15_P115755	0.526446	1.43724	1.47994	LOC556563	556563	XM_678340	hypothetical LOC556563
A_15_P113967	1.08099	1.43711	2.39043	anxa4	353362	NM_181764	annexin A4
A_15_P116104	0.47654	1.437	2.88574	mafk	415133	NM_001002044	v-maf musculoaponeurotic fibrosarcoma oncogene homolog K (avian)
A_15_P117203	2.39727	1.43654	2.48738	zgc:114170	557352	NM_001030111	zgc:114170
A_15_P359335	1.82293	1.43649	1.4513	hmcn2	565032	CT663563	hemicentin 2
A_15_P114916	1.96741	1.43593	1.54743	msto1	334306	NM_199887	misato homolog 1 (Drosophila)
A_15_P112305	1.96615	1.43586	1.26115	zgc:92130	393585	BC056796	zgc:92130
A_15_P141351	0.932189	1.43543	2.09559	cetp	492488	NM_001007360	cholesteryl ester transfer protein, plasma
A_15_P183851	2.29284	1.43286	1.49548	calcoco1	334971	NM_001110166	calcium binding and coiled-coil domain 1
A_15_P141001	0.0915961	1.43284	3.47887	fos	394198	NM_205569	v-fos FBJ murine osteosarcoma viral oncogene homolog
A_15_P444490	2.13338	1.43277	1.21207	cyth4b	100141338	NM_001114903	cytohesin 4b
A_15_P182841	0.781064	1.43222	2.15771	si:ch211-191i18.4	799350	NM_001082931	si:ch211-191i18.4
A_15_P149321	0.7977	1.43192	3.05409	clu	393775	NM_200802	clusterin (complement lysis inhibitor, SP-40,40, sulfated glycoprotein 2, testosterone-repressed prostate message 2, apolipoprotein J)
A_15_P107911	0.539111	1.43164	1.27085	zgc:85789	322350	NM_212616	zgc:85789
A_15_P153191	0.862025	1.4306	2.2667	zgc:194486	568951	NM_001089421	zgc:194486
A_15_P168101	3.07745	1.42989	2.2319	cry1b	554836	NM_131790	cryptochrome 1b
A_15_P150951	0.990445	1.42784	2.0176	rxfp2	792884	NM_200443	relaxin/insulin-like family peptide receptor 2
A_15_P160071	1.8288	1.42514	1.86068	gnsa	566506	NM_001030208	glucosamine (N-acetyl)-6-sulfatase a
A_15_P112373	0.463182	1.42463	2.20251	zgc:55813	399488	NM_201514	zgc:55813
A_15_P117636	1.83733	1.42433	1.62813	bcl6a	393707	NM_200734	B-cell CLL/lymphoma 6a (zinc finger protein 51)
A_15_P100633	0.428195	1.42417	1.87028	zgc:73324	393762	NM_200789	zgc:73324
A_15_P144831	0.967557	1.42405	6.11852	LOC557301	557301	DN857240	cocaine and amphetamine regulated transcript protein type I-like
A_15_P113334	1.78654	1.42341	1.39291	fastkd1	100148546	BC065356	FAST kinase domains 1
A_15_P108051	0.519869	1.42334	0.893719	tlr1	403127	NM_001130593	toll-like receptor 1
A_15_P151011	0.689331	1.42181	2.33602	slc25a43	796731	NM_001004497	solute carrier family 25, member 43
A_15_P139901	0.55403	1.42109	2.10064	hspb15	555589	NM_001098732	heat shock protein, alpha-crystallin-related, b15
A_15_P177981	0.843006	1.4186	2.17963	hectd1	100002034	NM_001002504	HECT domain containing 1
A_15_P201276	0.354179	1.41566	2.50604	si:ch211-235e18.3	553465	NM_001126383	si:ch211-235e18.3
A_15_P103112	1.42114	1.41554	2.4711	slc43a2a	393221	NM_200251	solute carrier family 43, member 2a
A_15_P190926	2.25749	1.41363	1.23086	homer1	436769	BC076306	homer homolog 1 (Drosophila)
A_15_P146561	1.44073	1.41269	3.99761	LOC100003209	100003209	NM_001110287	interferon induced transmembrane-like
A_15_P185721	0.520512	1.4123	4.10273	rhcg2a	563826	NM_001102618	Rh type C glycoprotein2a
A_15_P136996	0.173145	1.41188	0.527285	duox	565097	AB255050	dual oxidase
A_15_P192896	1.44126	1.41132	2.07748	si:dkey-22a1.3	550343	NM_001017650	si:dkey-22a1.3
A_15_P197006	2.30246	1.40971	2.07151	abcg5	557317	NM_001128690	ATP-binding cassette, sub-family G (WHITE), member 5
A_15_P120144	0.35119	1.40968	1.43446	pnp5a	791647	NM_213311	purine nucleoside phosphorylase 5a [Source:ZFIN;Acc:ZDB-GENE-040426-2553]
A_15_P170651	0.990193	1.40901	2.63071	zgc:110112	550237	NM_001017575	zgc:110112
A_15_P156936	1.34159	1.40738	2.11777	LOC793799	793799	BC159259	hypothetical LOC793799
A_15_P107762	0.355039	1.40709	1.01436	ankrd9	492328	NM_001007294	ankyrin repeat domain 9
A_15_P291171	1.79053	1.40695	1.18488	tyw5	557725	NM_001077543	tRNA-yW synthesizing protein 5 [Source:HGNC Symbol;Acc:26754]
A_15_P114118	0.520669	1.40674	3.21045	c1qb	445088	NM_001003482	complement component 1, q subcomponent, B chain
A_15_P140076	2.09751	1.40638	1.82278	fstb	566538	NM_001039631	follistatin b
A_15_P136316	0.288215	1.40563	2.51277	zgc:77060	431765	NM_001002218	zgc:77060
A_15_P409115	1.95173	1.40512	1.15333	LOC794990	794990	XM_001335032	hypothetical LOC794990
A_15_P184041	0.493316	1.40296	1.70226	LOC100333237	100333237	EE711241	hypothetical protein LOC100333237
A_15_P116088	2.18205	1.40292	1.442	kcnh2	405763	NM_212837	potassium voltage-gated channel, subfamily H (eag-related), member 2
A_15_P104903	0.646001	1.40111	2.11412	gys1	394155	NM_201180	glycogen synthase 1 (muscle)
A_15_P100847	1.00376	1.40072	2.06697	pptc7	492506	NM_001007378	PTC7 protein phosphatase homolog (S. cerevisiae)
A_15_P143331	2.15088	1.40057	1.48575	myh6	386711	NM_198823	myosin, heavy polypeptide 6, cardiac muscle, alpha
A_15_P174586	0.668821	1.39994	2.51926	fosl2	558921	NM_001082998	fos-like antigen 2
A_15_P180011	1.04152	1.39898	2.12683	sdc4	568593	BC124765	syndecan 4
A_15_P119944	0.509224	1.39893	1.46453	mybpc2b	541384	NM_001013511	myosin binding protein C, fast type b
A_15_P492897	1.51482	1.3984	2.28034	tmprss13a	559754	NM_001159512	transmembrane protease, serine 13a
A_15_P118059	0.791013	1.39775	2.75429	zgc:101566	449823	NM_001005996	zgc:101566
A_15_P108706	1.52945	1.39763	2.04795	wu:fj34c03	335839	EV754375	wu:fj34c03
A_15_P102772	0.640772	1.39676	2.16801	rpl36a	195819	NM_173262	ribosomal protein L36A [Source:ZFIN;Acc:ZDB-GENE-020423-1]
A_15_P105139	1.99378	1.3962	1.41483	keap1a	321837	NM_182864	kelch-like ECH-associated protein 1a
A_15_P167481	3.30184	1.39571	1.9161	wu:fc27e05	557254	BC056558	wu:fc27e05
A_15_P109188	0.399338	1.39542	1.0623	amotl2a	558920	NM_001080177	angiomotin like 2a
A_15_P176741	5.77956	1.39521	0.831295	lancl1	494154	NM_001009891	LanC antibiotic synthetase component C-like 1 (bacterial)
A_15_P163496	1.87952	1.39506	1.03142	zgc:158652	100009651	NM_001083020	zgc:158652
A_15_P118678	2.14034	1.39398	1.40951	tuba8l2	393664	NM_200691	tubulin, alpha 8 like 2
A_15_P106960	1.91282	1.39331	1.60824	riok3	445220	NM_001003614	RIO kinase 3 (yeast)
A_15_P118780	0.977559	1.39319	2.4171	zgc:110124	550232	NM_001017570	zgc:110124
A_15_P108645	1.97691	1.39252	1.38978	raver2	797613	XM_001338047	ribonucleoprotein, PTB-binding 2
A_15_P119977	0.988917	1.39177	2.50104	crhbp	445065	NM_001003459	corticotropin releasing hormone binding protein
A_15_P107948	1.15401	1.3916	2.05207	syngr2b	568509	XM_003199534	synaptogyrin 2b [Source:ZFIN;Acc:ZDB-GENE-070424-19]
A_15_P322921	2.04591	1.39113	1.16762	si:ch1073-155h21.2	100538059	XM_003200654	si:ch1073-155h21.2 [Source:ZFIN;Acc:ZDB-GENE-110411-72]
A_15_P602802	0.48129	1.3894	1.75888	zgc:136896	677758	NM_001040052	zgc:136896
A_15_P191956	1.7528	1.38887	2.11859	ptger2b	570410	BC116605	prostaglandin E receptor 2b (subtype EP2)
A_15_P165721	1.10688	1.38824	0.262804	LOC557824	557824	XM_001919922	Hsc70Cb-like
A_15_P203756	1.05642	1.38806	2.69121	grb10b	562032	XM_685427	growth factor receptor-bound protein 10b
A_15_P172346	1.05958	1.38736	2.41758	ptpn13	560883	BC139566	protein tyrosine phosphatase, non-receptor type 13
A_15_P596847	2.24089	1.38709	0.69294	fabp2	30708	EH497825	fatty acid binding protein 2, intestinal
A_15_P311096	2.01489	1.38641	1.59599	LOC562450	562450	CN832784	similar to LOC495693 protein
A_15_P509637	1.20311	1.38528	2.00719	grin1b	100005675	NM_001144131	glutamate receptor, ionotropic, N-methyl D-aspartate 1b
A_15_P184851	0.0845313	1.38478	3.67178	fos	394198	NM_205569	v-fos FBJ murine osteosarcoma viral oncogene homolog
A_15_P422460	1.93984	1.38439	1.65736	LOC100329379	100329379		hypothetical protein LOC100329379
A_15_P110723	1.89835	1.38431	0.744091	idh1	100006589	NM_201499	isocitrate dehydrogenase 1 (NADP+), soluble
A_15_P106729	1.41688	1.38	1.98448	cybrd1	552960	NM_001020500	cytochrome b reductase 1
A_15_P105931	0.782244	1.37983	2.00348	si:dkey-181i3.3	569076	NM_001159831	si:dkey-181i3.3
A_15_P190586	0.434203	1.37935	1.80059	slitrk4	558123	XM_681309	slit and trk like 4 protein
A_15_P111414	0.160299	1.37871	1.15362	ppcdc	393753	NM_200780	phosphopantothenoylcysteine decarboxylase
A_15_P163681	1.09151	1.37736	1.99504	fcer1gl	100101653	NM_001100156	Fc receptor, IgE, high affinity I, gamma polypeptide like
A_15_P282116	0.917493	1.37732	2.01243	LOC566430	566430	XM_689701	cGMP dependent protein kinase I
A_15_P133501	1.98184	1.37704	1.23837	sema6d	406272	NM_212999	sema domain, transmembrane domain (TM), and cytoplasmic domain, (semaphorin) 6D
A_15_P119950	2.235	1.37528	1.69848	trim25	393144	NM_200175	tripartite motif-containing 25
A_15_P176781	2.04761	1.3752	1.75018	mybbp1a	321277	NM_001002042	MYB binding protein (P160) 1a
A_15_P116541	1.16021	1.37407	2.07186	rasgef1bb	445085	NM_001003479	RasGEF domain family, member 1Bb
A_15_P102825	0.377	1.37399	1.33691	klf3	117603	NM_131859	Kruppel-like factor 3 (basic)
A_15_P107412	0.391338	1.37387	1.62889	zgc:73347	406293	NM_213020	zgc:73347
A_15_P116030	1.85675	1.3729	0.829398	myf5	58097	NM_131576	myogenic factor 5
A_15_P100178	1.10584	1.37247	2.33483	pard3	403050	NM_205735	par-3 partitioning defective 3 homolog (C. elegans)
A_15_P167946	1.2908	1.37244	2.1171	si:ch211-239j19.3	560193	NM_001128701	si:ch211-239j19.3
A_15_P212651	1.53362	1.3714	3.48388	zgc:103438	450015	NM_001006036	zgc:103438
A_15_P110005	0.532785	1.37114	2.13531	zgc:110380	550353	NM_001017660	zgc:110380
A_15_P149736	2.05518	1.36881	1.57842	fbxo8	678549	NM_001040307	F-box protein 8
A_15_P135951	0.504337	1.3687	1.45467	LOC100330283	100330283	XM_002666439	potassium voltage-gated channel, shaker-related subfamily, member 2-like
A_15_P181081	0.494054	1.36834	1.55794	capn1	565825	XM_684305	calpain 1 catalytic subunit-like
A_15_P182651	0.917614	1.36796	2.7934	si:dkey-184p18.2	768134	NM_001077280	si:dkey-184p18.2
A_15_P119268	2.60809	1.36665	1.83722	si:ch211-245g11.2	552961	BC076260	si:ch211-245g11.2
A_15_P104546	0.374969	1.3666	1.68517	ift27	494045	NM_001008588	intraflagellar transport 27 homolog (Chlamydomonas)
A_15_P208291	0.955745	1.36613	2.18648	zgc:101827	492513	NM_001007385	zgc:101827
A_15_P146191	0.241411	1.36436	2.34474	klf9	565869	NM_001128729	Kruppel-like factor 9
A_15_P194661	0.524259	1.36434	1.16402	asb1	554673	NM_001002736	ankyrin repeat and SOCS box-containing 1
A_15_P230011	0.524008	1.3643	1.82739	cd40	100270764	NM_001145246	CD40 antigen
A_15_P104146	0.789185	1.36387	2.03368	pdhx	393532	NM_200560	pyruvate dehydrogenase complex, component X
A_15_P410665	0.535675	1.3617	1.22942	sult2st3	777792	NM_001078168	sulfotransferase family 2, cytosolic sulfotransferase 3
A_15_P115093	0.747255	1.36146	2.24521	si:ch211-150a22.1	541317	NM_001013446	si:ch211-150a22.1
A_15_P108040	0.406337	1.36008	0.685409	klf2a	117508	NM_131856	Kruppel-like factor 2a
A_15_P109602	0.458367	1.35984	1.56272	asb16	678621	NM_001040368	ankyrin repeat and SOCS box-containing 16
A_15_P208016	2.18455	1.35909	1.80488	zgc:136758	723995	NM_001045300	zgc:136758
A_15_P195941	2.18963	1.35495	1.12442	slit1a	556123	NM_001034968	slit homolog 1a (Drosophila)
A_15_P580232	2.06225	1.35183	1.60334	zgc:153788	751627	NM_001045347	zgc:153788
A_15_P111548	1.69547	1.35122	2.31904	smcr8b	407723	NM_214802	Smith-Magenis syndrome chromosome region, candidate 8b
A_15_P503307	1.6518	1.34979	2.2946	stat6	337413	NM_001146352	signal transducer and activator of transcription 6, interleukin-4 induced [Source:ZFIN;Acc:ZDB-GENE-030131-9359]
A_15_P373840	1.01261	1.34961	2.05942	zgc:152808	553250	NM_001045561	zgc:152808
A_15_P109683	2.0157	1.34947	1.26115	sema6d	406272	NM_212999	sema domain, transmembrane domain (TM), and cytoplasmic domain, (semaphorin) 6D
A_15_P183521	1.94631	1.34908	1.49807	igsf21b	567714	NM_001110473	immunoglobin superfamily, member 21b
A_15_P209226	2.51917	1.34791	1.05634	LOC563579	563579	BC122153	similar to ENSANGP00000014319
A_15_P176471	1.88408	1.34506	1.56344	zgc:123333	560778	NM_001037388	zgc:123333
A_15_P565127	1.03374	1.34449	2.01854	LOC563874	563874	XM_687235	similar to Zona pellucida-like domain-containing protein 1 precursor (ZP domain-containing protein 1)
A_15_P172151	0.781603	1.34388	3.76034	zgc:162595	569005	NM_001089422	zgc:162595
A_15_P135796	2.70617	1.34268	1.76268	LOC100334535	100334535	XM_002661352	ubiquitin specific protease 18-like
A_15_P309816	1.5716	1.34245	3.04959	si:dkey-208k22.3	100136858	NM_001114577	si:dkey-208k22.3
A_15_P151871	0.179152	1.34129	1.21755	zgc:113276	553748	NM_001020719	zgc:113276
A_15_P108796	1.99318	1.33973	1.301	il13ra2	368326	NM_001113731	interleukin 13 receptor, alpha 2
A_15_P143451	1.22068	1.33861	2.43354	slc16a9b	445158	NM_001003552	solute carrier family 16 (monocarboxylic acid transporters), member 9b
A_15_P174376	0.650594	1.33794	2.12781	gys1	394155	NM_201180	glycogen synthase 1 (muscle)
A_15_P142296	2.48692	1.33717	1.43167	twistnb	402856	NM_001007153	TWIST neighbor
A_15_P110340	1.92475	1.33666	1.3924	gcdh	393860	NM_200886	glutaryl-Coenzyme A dehydrogenase
A_15_P105556	0.519347	1.33473	1.75978	nfkbiab	323099	NM_199629	nuclear factor of kappa light polypeptide gene enhancer in B-cells inhibitor, alpha b
A_15_P188556	0.937573	1.33401	2.24382	LOC100006464	100006464	BC135097	hypothetical protein LOC100006464
A_15_P166691	2.03441	1.33205	1.56852	psme4b	553346	NM_001191020	proteasome (prosome, macropain) activator subunit 4b
A_15_P417175	0.417111	1.33093	1.57187	sb:cb1050	394208	DV588535	sb:cb1050
A_15_P102560	1.8309	1.33057	1.50646	polr1b	325603	NM_200518	polymerase (RNA) I polypeptide B
A_15_P178306	1.47294	1.33036	2.02974	ifi35	559610	BC134928	interferon-induced protein 35
A_15_P178206	1.85907	1.32972	1.1673	exoc4	559866	BC134096	exocyst complex component 4
A_15_P120345	0.379824	1.32853	2.66962	gadd45bb	497646	NM_001012386	growth arrest and DNA-damage-inducible, beta b
A_15_P407465	1.03036	1.32699	2.39326	si:dkeyp-22b2.3	556399	BC129176	si:dkeyp-22b2.3
A_15_P148791	2.02697	1.32647	1.59791	pfkfb4	556190	NM_001037377	6-phosphofructo-2-kinase/fructose-2,6-biphosphatase 4
A_15_P110184	0.331088	1.32495	1.06204	zgc:85932	405875	NM_212939	zgc:85932
A_15_P103071	1.37833	1.32458	2.553	caprin2	407729	NM_001013273	caprin family member 2
A_15_P117062	1.22406	1.32335	2.16278	samsn1b	450018	NM_001006039	SAM domain, SH3 domain and nuclear localisation signals, 1b
A_15_P520182	0.439359	1.32186	2.18241	zgc:55813	399488	NM_201514	zgc:55813
A_15_P211791	0.453902	1.32185	1.55118	nfkbiab	323099	NM_199629	nuclear factor of kappa light polypeptide gene enhancer in B-cells inhibitor, alpha b
A_15_P116155	0.48149	1.32124	1.14208	krt15	406844	NM_213523	keratin 15
A_15_P105778	0.777398	1.32119	5.23259	igfbp1a	317638	NM_173283	insulin-like growth factor binding protein 1a
A_15_P517782	2.39574	1.32068	1.18103	wu:fc28h03	324435	DT075619	wu:fc28h03
A_15_P204936	3.91529	1.31879	1.32628	tef	30674	NM_131400	thyrotroph embryonic factor
A_15_P109240	2.14742	1.31744	1.41681	cst3	791878	NM_001031673	cystatin C (amyloid angiopathy and cerebral hemorrhage)
A_15_P162131	2.45138	1.31659	2.60908	zgc:110354	553612	NM_001020586	zgc:110354
A_15_P284006	0.38288	1.31519	0.46562	pth2	402812	NM_205577	parathyroid hormone 2
A_15_P102016	0.540763	1.3149	1.048	gpr39	791773	NM_200417	G protein-coupled receptor 39
A_15_P120021	1.89069	1.31465	1.04108	upf3b	393929	NM_200954	UPF3 regulator of nonsense transcripts homolog B (yeast)
A_15_P113656	0.464777	1.31455	1.01846	zgc:85611	406368	NM_213095	zgc:85611
A_15_P169706	0.46882	1.3145	1.63957	nfkbiab	323099	NM_199629	nuclear factor of kappa light polypeptide gene enhancer in B-cells inhibitor, alpha b
A_15_P101107	0.411392	1.31197	1.7158	cap2	393809	NM_200836	CAP, adenylate cyclase-associated protein, 2 (yeast)
A_15_P135596	1.96635	1.31072	1.79603	si:ch73-343l4.2	100320246	XM_002660580	si:ch73-343l4.2
A_15_P114720	0.331221	1.30954	2.79385	si:dkey-167i21.2	796588	NR_015622	si:dkey-167i21.2
A_15_P192966	2.00514	1.30856	1.49158	slc5a8l	556156	NM_001034969	solute carrier family 5 (iodide transporter), member 8-like
A_15_P222291	2.02451	1.30792	1.44008	slc5a8l	556156	NM_001034969	solute carrier family 5 (iodide transporter), member 8-like
A_15_P101300	1.87765	1.30766	1.51277	mdn1	555704	XR_029221	midasin homolog (yeast)
A_15_P177916	2.34579	1.3066	1.82846	pus7	402995	NM_001122698	pseudouridylate synthase 7 homolog (S. cerevisiae)
A_15_P103481	1.97873	1.30575	1.04493	oprd1b	336529	NM_212755	opioid receptor, delta 1b
A_15_P568642	0.436203	1.30568	0.807115	tmem220	100536710	XM_003198063	transmembrane protein 220 [Source:HGNC Symbol;Acc:33757]
A_15_P148941	2.24685	1.30441	1.48411	zgc:153035	768192	NM_001077334	zgc:153035
A_15_P580962	1.31361	1.30417	2.097	zgc:77118	405845	NM_212909	zgc:77118
A_15_P193366	0.754558	1.30385	2.09003	nvl	406805	NM_213484	nuclear VCP-like
A_15_P279846	2.61548	1.3016	1.29639	wu:fe36f10	326862	DR717824	wu:fe36f10
A_15_P392800	1.81722	1.30079	1.52978	fstb	566538	NM_001109831	follistatin b
A_15_P166461	0.814814	1.2968	4.50026	LOC561790	561790	XM_680270	alpha globin type-2-like
A_15_P108117	0.482115	1.29674	1.02923	prkab1a	436905	NM_001002632	protein kinase, AMP-activated, beta 1 non-catalytic subunit, a
A_15_P163781	1.93813	1.29665	1.24127	arfgap3	402889	NM_205597	ADP-ribosylation factor GTPase activating protein 3
A_15_P187301	0.356964	1.29639	0.873277	cyb561	568765	NM_001128744	cytochrome b-561
A_15_P107108	1.93843	1.29558	1.71353	mef2ca	30575	NM_131312	myocyte enhancer factor 2ca
A_15_P114262	1.07734	1.29547	2.00991	fbln1	30240	NM_131042	fibulin 1
A_15_P161241	2.27218	1.29518	1.38422	zgc:158357	791160	NM_001080642	zgc:158357
A_15_P396875	0.555242	1.29512	2.01701	zgc:158445	798069	NM_001080071	zgc:158445
A_15_P117137	1.82902	1.29395	1.45684	ehf	568223	NM_001039822	ets homologous factor
A_15_P119240	1.09533	1.29332	2.53728	zgc:100919	437021	NM_001002748	zgc:100919
A_15_P108082	0.727848	1.29324	2.04502	zgc:101594	447901	NM_001004639	zgc:101594
A_15_P397050	1.51622	1.29264	2.02997	LOC796777	796777	XM_001337127	slit homolog 1 protein-like
A_15_P169656	0.546614	1.2916	1.52144	zgc:163081	100037359	NM_001089512	zgc:163081
A_15_P151466	3.13491	1.29122	1.55531	zgc:158258	791186	NM_001080668	zgc:158258
A_15_P174096	0.502927	1.29099	1.62476	zgc:153997	572469	NM_001077391	zgc:153997
A_15_P113200	0.381217	1.29073	1.41172	mak16	192312	NM_173239	MAK16 homolog (S. cerevisiae)
A_15_P379100	0.473931	1.29001	1.26666	sult1st5	619193	NM_001199903	sulfotransferase family 1, cytosolic sulfotransferase 5
A_15_P166601	0.768956	1.28881	2.20593	LOC557884	557884	XM_681038	monocarboxylate transporter 3-like
A_15_P197966	1.79945	1.28823	1.56046	polr1b	325603	NM_200518	polymerase (RNA) I polypeptide B
A_15_P100571	2.23792	1.28761	1.91394	nmd3	541444	NM_001013569	NMD3 homolog (S. cerevisiae)
A_15_P162991	0.981723	1.28758	2.18125	zgc:152997	768176	NM_001077319	zgc:152997
A_15_P210796	0.469782	1.28729	1.20743	zgc:92242	436899	NM_001002626	zgc:92242
A_15_P111631	2.16916	1.28555	2.59602	psmb11	64279	NM_131676	proteasome (prosome, macropain) subunit, beta type, 11
A_15_P289391	0.482385	1.28523	0.718372	LOC793689	793689	CK396210	hypothetical LOC793689
A_15_P373490	1.0577	1.28237	1.99656	nuak2	560275	XM_683672	NUAK family, SNF1-like kinase, 2 [Source:ZFIN;Acc:ZDB-GENE-050208-563]
A_15_P490012	3.01857	1.28202	0.719033	LOC565776	565776	XM_689046	solute carrier family 6 (neurotransmitter transporter, noradrenalin), member 2-like
A_15_P107619	0.474367	1.28164	1.63401	fam172a	393390	NM_200418	family with sequence similarity 172, member A
A_15_P107639	0.394884	1.28125	2.19252	zgc:55813	399488	NM_201514	zgc:55813
A_15_P170981	1.06386	1.28053	3.44627	si:dkey-184p18.2	768134	NM_001077280	si:dkey-184p18.2
A_15_P102573	0.982895	1.27991	3.79195	cx52.9	404625	NM_207093	connexin 52.9
A_15_P393280	1.83268	1.2792	1.43711	nfkbiz	100001781	XM_001341675	nuclear factor of kappa light polypeptide gene enhancer in B-cells inhibitor, zeta
A_15_P157591	2.33212	1.27494	1.65051	si:ch211-243g18.1	559834	XM_683221	si:ch211-243g18.1
A_15_P104732	2.06294	1.27405	0.619009	LOC100003465	100003465	BC090538	novel carboxylesterase domain containing protein-like
A_15_P107325	2.56957	1.27354	1.18137	hsf1	58123	NM_131600	heat shock transcription factor 1
A_15_P173941	1.80916	1.27307	1.7232	ino80db	563304	NM_001080588	INO80 complex subunit Db
A_15_P541767	1.32473	1.27059	2.01199	rbbp6l	445396	NM_001193674	retinoblastoma binding protein 6-like
A_15_P104153	0.408658	1.26937	1.18491	fbln4	572703	NM_001160358	fibulin 4
A_15_P185761	0.561148	1.26903	1.1953	oca2	567419	XM_690715	oculocutaneous albinism II
A_15_P586882	0.496432	1.26851	0.692324	synpo2b	100006620	XM_003197656	synaptopodin 2b [Source:ZFIN;Acc:ZDB-GENE-101230-1]
A_15_P569147	1.91436	1.26477	1.24498	ubfd1	562437	NM_001082830	ubiquitin family domain containing 1 [Source:ZFIN;Acc:ZDB-GENE-050506-90]
A_15_P276601	2.01384	1.26472	1.11655	mgrn1	793939	NM_199879	mahogunin, ring finger 1
A_15_P200136	0.346548	1.26387	1.31336	klf3	117603	NM_131859	Kruppel-like factor 3 (basic)
A_15_P169416	0.510425	1.26352	1.20628	carhsp1	393534	NM_200562	calcium regulated heat stable protein 1
A_15_P479890	1.4473	1.26328	2.39701	chgb	792853	NM_001128354	chromogranin B
A_15_P103471	0.514857	1.26313	1.25673	tmem55bb	553253	NM_001159921	transmembrane protein 55B-B
A_15_P182861	2.27672	1.26284	1.19567	LOC100001249	100001249	XM_001341251	Si:dkey-119m7.4-like
A_15_P174001	0.40164	1.26143	2.95746	poln	566857	NM_001100026	polymerase (DNA directed) nu
A_15_P192671	0.49793	1.26134	1.35136	cacna2d1a	561434	NM_001044960	calcium channel, voltage-dependent, alpha 2/delta subunit 1a
A_15_P148921	0.847196	1.26125	2.05241	ogg1	791194	NM_001123308	8-oxoguanine DNA glycosylase
A_15_P191506	0.836232	1.26109	2.02083	si:dkey-181i3.3	569076	NM_001159831	si:dkey-181i3.3
A_15_P196336	1.73329	1.26102	2.36449	rcl1	445388	NM_001003865	RNA terminal phosphate cyclase-like 1
A_15_P114053	0.371327	1.26034	1.62873	pnp5a	791647	NM_213311	purine nucleoside phosphorylase 5a
A_15_P204631	2.75124	1.25972	0.931782	zgc:77056	327040	NM_212698	zgc:77056
A_15_P207021	2.26432	1.25933	1.91901	ddb2	100004133	NM_001083061	damage-specific DNA binding protein 2
A_15_P225706	1.12228	1.25906	2.00631	anxa4	353362	NM_181764	annexin A4
A_15_P131156	0.3445	1.25809	0.995092	setmar	564575	NM_001113600	SET domain and mariner transposase fusion gene
A_15_P176086	0.39349	1.25743	1.14018	jmjd7	550278	NM_001017615	jumonji domain containing 7
A_15_P581257	3.55456	1.25594	0.894336	zgc:198195	562304	NM_001079704	zgc:198195
A_15_P405665	0.348312	1.25497	1.69326	LOC100003277	100003277	BM316912	ectodermal-neural cortex (with BTB-like domain)-like
A_15_P154456	2.07622	1.25425	1.50496	mak16	192312	NM_173239	MAK16 homolog (S. cerevisiae)
A_15_P244716	0.551212	1.25415	1.25262	zgc:194508	100004673	NM_001177463	zgc:194508
A_15_P106471	2.18057	1.25364	0.409284	zgc:101826	447939	CN330180	zgc:101826
A_15_P112480	2.42534	1.25348	0.792894	cyp19a1b	60640	NM_131642	cytochrome P450, family 19, subfamily A, polypeptide 1b
A_15_P173961	0.634728	1.25265	2.13874	zgc:153151	751646	NM_001045365	zgc:153151
A_15_P171586	0.544352	1.25209	0.873863	znf750	550483	NM_001017786	zinc finger protein 750
A_15_P108064	1.90786	1.252	1.07867	ttpa	325906	NM_199731	tocopherol (alpha) transfer protein (ataxia (Friedreich-like) with vitamin E deficiency)
A_15_P157636	0.252476	1.24719	1.03607	si:dkey-242g16.2	336380	XM_002663518	si:dkey-242g16.2
A_15_P289896	1.74139	1.24688	2.14192	tmem176l.1	100302469	FJ392612	transmembrane protein 176l.1
A_15_P109456	2.07029	1.24478	0.883192	zgc:158861	100005434	NM_001082980	zgc:158861
A_15_P169066	0.401301	1.24469	0.604675	zgc:112355	555962	NM_001030096	zgc:112355
A_15_P100074	0.516074	1.24372	1.39708	tie2	30747	NM_131461	endothelium-specific receptor tyrosine kinase 2
A_15_P120239	2.10003	1.24341	0.919652	pcyt1bb	555725	NM_001037374	phosphate cytidylyltransferase 1, choline, beta b
A_15_P262491	2.0328	1.24291	2.04191	si:ch211-251p5.5	567691	XM_690988	si:ch211-251p5.5
A_15_P205501	0.745698	1.2421	2.24954	lim2.2	572341	NM_001034990	lens intrinsic membrane protein 2.2
A_15_P445705	0.416221	1.24131	1.79547	LOC100331538	100331538	XM_002663832	predicted protein-like
A_15_P152156	1.48155	1.24128	2.02411	si:xx-bac7cse.2	368477	NM_001089348	si:xx-bac7cse.2
A_15_P131111	1.28228	1.24124	2.5057	nppa	321442	NM_198800	natriuretic peptide precursor A
A_15_P121376	0.188131	1.24063	0.91168	pdha1b	436672	NM_001002399	pyruvate dehydrogenase (lipoamide) alpha 1b
A_15_P152351	0.753838	1.23871	2.15081	si:ch211-157m21.1	562048	NM_001030164	si:ch211-157m21.1
A_15_P148906	3.37157	1.23862	0.273287	zgc:112242	553694	NM_001020668	zgc:112242
A_15_P110549	4.46781	1.2376	0.417869	zgc:63614	393580	NM_200608	zgc:63614
A_15_P139741	0.509038	1.23694	0.922762	reep3l	641577	NM_001037575	receptor accessory protein 3, like
A_15_P113561	2.8991	1.23644	1.24963	zgc:109934	553552	NM_001020531	zgc:109934
A_15_P375100	0.84433	1.23539	0.470583	si:ch211-240l19.7	799219	NM_001082929	si:ch211-240l19.7
A_15_P187791	0.537212	1.23524	1.04979	ppl	449936	NM_001137666	periplakin
A_15_P100773	0.551206	1.23376	1.21098	zfyve21	100004144	NM_001160346	zinc finger, FYVE domain containing 21
A_15_P556042	1.7957	1.23238	1.45925	si:ch211-261c8.1	553399	XR_044859	si:ch211-261c8.1
A_15_P309786	3.16933	1.23226	3.39199	LOC100333645	100333645		hypothetical protein LOC100333645
A_15_P491187	0.376869	1.23192	1.05549	gadd45ab	431763	NM_001002216	growth arrest and DNA-damage-inducible, alpha, b
A_15_P256416	3.25874	1.23184	2.17345	zgc:194007	565039	EH435137	zgc:194007
A_15_P429430	1.91126	1.2317	1.37817	wipf1	100151491	XM_001919831	WAS/WASL interacting protein family, member 1 [Source:HGNC Symbol;Acc:12736]
A_15_P209176	1.86803	1.23074	1.51045	dcaf11	567578	NM_001031675	ddb1 and cul4 associated factor 11
A_15_P177581	2.01872	1.22957	1.58722	LOC559783	559783	BC122460	hypothetical LOC559783
A_15_P246676	0.562759	1.2289	1.25181	si:dkey-261j4.5	555591	XM_678141	si:dkey-261j4.5 [Source:ZFIN;Acc:ZDB-GENE-060531-126]
A_15_P115391	2.00657	1.22711	0.807681	crtac1	559626	NM_001080178	cartilage acidic protein 1
A_15_P180706	0.521789	1.22678	1.0589	zgc:171765	564875	NM_001103117	zgc:171765
A_15_P394910	0.525234	1.22658	1.00232	zgc:158452	557086	NM_001080170	zgc:158452
A_15_P565202	1.39812	1.22615	1.95693	nr4a3	548604	NM_001172629	nuclear receptor subfamily 4, group A, member 3
A_15_P365825	2.07136	1.22587	1.33052	gcdh	393860	NM_200886	glutaryl-Coenzyme A dehydrogenase
A_15_P547022	0.412452	1.22539	1.70193	si:dkey-222p3.1	100007529	NM_001098266	si:dkey-222p3.1
A_15_P101192	0.310489	1.22534	1.48041	zgc:92420	445069	NM_001003463	zgc:92420
A_15_P243296	0.944534	1.22439	0.38211	si:dkey-21e2.13	556666	XM_003201027	si:dkey-21e2.13 [Source:ZFIN;Acc:ZDB-GENE-050208-379]
A_15_P365350	2.33661	1.22431	1.2588	wu:fe36f10	326862	DR717824	wu:fe36f10
A_15_P103812	0.355498	1.22347	1.34044	pcmt	30751	NM_131465	l-isoaspartyl protein carboxyl methyltransferase
A_15_P272421	2.13086	1.22305	0.991202	LOC100332249	100332249	EH487265	Extracellular matrix protein 1-like
A_15_P141546	0.372909	1.22085	1.09202	zgc:153444	767744	NM_001076713	zgc:153444
A_15_P103637	0.263162	1.21992	2.10741	ier2	797137	NM_001142583	immediate early response 2
A_15_P178796	2.19755	1.21984	1.20063	zgc:165467	558833	NM_001103113	zgc:165467
A_15_P221586	0.837265	1.21855	4.65493	prg4	553377	NM_001037673	proteoglycan 4
A_15_P169466	0.5232	1.21824	0.881858	slc2a15b	552924	NM_001020494	solute carrier family 2 (facilitated glucose transporter), member 15b
A_15_P107344	0.730358	1.21768	2.17412	ik:tdsubc_2d11	337841	BI877860	ik:tdsubc_2d11
A_15_P147696	1.84885	1.21768	1.46879	mlxip	798052	XM_001338467	MLX interacting protein
A_15_P163116	0.47303	1.21767	1.19851	isoc2	492617	NM_001079953	isochorismatase domain containing 2
A_15_P137911	0.416599	1.21698	2.09807	omd	557913	XM_681068	osteomodulin [Source:HGNC Symbol;Acc:8134]
A_15_P101579	0.544654	1.2168	1.10365	zgc:103601	449801	NM_001005974	zgc:103601
A_15_P120080	2.06444	1.21378	1.40513	tbx16	30264	NM_131058	T-box gene 16
A_15_P493617	1.29249	1.21263	2.37033	srsf5b	436883	NM_001002610	serine/arginine-rich splicing factor 5b [Source:ZFIN;Acc:ZDB-GENE-040718-354]
A_15_P118161	2.09319	1.21229	1.01907	akr1b1	415138	NM_001002048	aldo-keto reductase family 1, member B1 (aldose reductase)
A_15_P196131	0.479253	1.21218	1.26983	mybpc2b	541384	NM_001013511	myosin binding protein C, fast type b
A_15_P153641	2.62074	1.21183	1.62131	abhd2a	393888	NM_200914	abhydrolase domain containing 2a
A_15_P104281	0.316911	1.21154	1.59894	afmid	550372	NM_001017677	arylformamidase
A_15_P114362	1.29958	1.21115	2.12108	zgc:55413	406830	NM_213509	zgc:55413
A_15_P504172	2.57968	1.21055	1.2049	ephx2	494099	NM_001008642	epoxide hydrolase 2, cytoplasmic
A_15_P113166	0.48467	1.21022	1.0293	alkbh3	792266	NM_001003511	alkB, alkylation repair homolog 3 (E. coli)
A_15_P282591	0.413869	1.20995	1.04333	zgc:153444	767744	NM_001076713	zgc:153444
A_15_P177156	0.540155	1.20993	1.94584	zgc:153997	572469	NM_001077391	zgc:153997
A_15_P175051	1.86834	1.20842	1.07869	sncgb	553679	NM_001020652	synuclein, gamma b (breast cancer-specific protein 1)
A_15_P171476	0.522338	1.20792	0.974196	zgc:158452	557086	NM_001080170	zgc:158452
A_15_P146016	0.355663	1.20536	1.20482	si:ch211-108c6.2	559375	XM_001921570	si:ch211-108c6.2
A_15_P143731	0.368821	1.20473	1.49842	pnp5a	791647	NM_213311	purine nucleoside phosphorylase 5a
A_15_P335855	0.426082	1.20463	1.28725	zgc:153901	767707	NM_001076645	zgc:153901 [Source:ZFIN;Acc:ZDB-GENE-060929-820]
A_15_P108948	2.27826	1.20401	1.78208	zgc:101791	494080	NM_001008623	zgc:101791
A_15_P102603	0.223555	1.20358	1.09544	arl3l2	393692	NM_200719	ADP-ribosylation factor-like 3, like 2
A_15_P119364	0.969863	1.20199	2.91408	zgc:77614	100536143	XM_002663158	zgc:77614 [Source:ZFIN;Acc:ZDB-GENE-040426-1844]
A_15_P105136	2.75694	1.20135	1.00644	zgc:77056	327040	NM_212698	zgc:77056
A_15_P150526	0.893121	1.201	2.12349	zgc:112368	553249	NM_001025474	zgc:112368
A_15_P108365	2.26662	1.20096	1.3427	cldne	81584	NM_131765	claudin e
A_15_P143771	1.39148	1.19935	1.9958	LOC562403	562403	BC124632	hypothetical LOC562403
A_15_P142056	6.1958	1.199	0.68117	zgc:198195	562304	NM_001079704	zgc:198195
A_15_P105384	0.443943	1.19681	1.61375	tlcd1	450051	NM_001006071	TLC domain containing 1
A_15_P120495	2.15886	1.19554	1.27545	ankhb	323738	NM_194370	ankylosis, progressive homolog b
A_15_P177546	0.51644	1.19548	1.04878	tmem222	558134	BC122340	transmembrane protein 222
A_15_P503177	0.422508	1.19297	1.53606	pnp5a	791647	NM_213311	purine nucleoside phosphorylase 5a
A_15_P119182	3.12545	1.19224	1.7358	zgc:103748	447917	NM_001004655	zgc:103748
A_15_P192126	0.631178	1.18749	2.14655	si:dkey-5n18.1	570444	BC122371	si:dkey-5n18.1
A_15_P138561	2.57383	1.18727	1.73637	cirbp	678563	NM_001040321	cold inducible RNA binding protein
A_15_P183436	2.17589	1.18722	2.14494	atp2b3b	558525	NM_001128242	ATPase, Ca++ transporting, plasma membrane 3b
A_15_P205161	2.26769	1.18712	1.37441	tnfrsf9a	678622	NM_001040369	tumor necrosis factor receptor superfamily, member 9a
A_15_P384275	1.91765	1.18504	1.85916	zgc:158458	791145	NM_001080627	zgc:158458
A_15_P174046	0.525032	1.18449	1.14797	itfg2	550607	NM_001017908	integrin alpha FG-GAP repeat containing 2
A_15_P100845	0.859482	1.18413	0.304769	zgc:92429	445063	NM_001003457	zgc:92429
A_15_P411840	0.468834	1.18319	0.955342	LOC566817	566817	EH489493	glycine N-acyltransferase protein Keg1-like
A_15_P103173	2.07681	1.18248	1.17694	myo7aa	252846	NM_152983	myosin VIIAa
A_15_P108414	1.88588	1.18189	1.0551	rell1	799556	NM_001201360	RELT-like 1 [Source:HGNC Symbol;Acc:27379]
A_15_P193551	0.661345	1.18086	2.01433	ppp6r2	560729	NM_001025509	protein phosphatase 6, regulatory subunit 2
A_15_P419125	0.196406	1.18021	1.3388	cish	767678	NM_001076617	cytokine inducible SH2-containing protein
A_15_P115722	0.528888	1.17747	1.21455	ift80	494082	NM_001008625	intraflagellar transport 80 homolog (Chlamydomonas)
A_15_P108929	2.24974	1.17686	1.75822	abat	378968	NM_201498	4-aminobutyrate aminotransferase
A_15_P112352	0.513656	1.17551	0.666416	tmem136	436974	NM_001002701	transmembrane protein 136
A_15_P114281	0.476247	1.17503	1.30815	zgc:136889	678519	NM_001040246	zgc:136889
A_15_P210821	1.87113	1.17401	2.21972	lygl1	436979	NM_001002706	lysozyme g-like 1
A_15_P103660	1.87063	1.17325	1.54251	zgc:77724	406491	NM_213210	zgc:77724
A_15_P246981	1.87943	1.17228	1.29107	LOC562791	562791	BC090432	zinc finger and SCAN domain containing 2-like
A_15_P117409	2.0273	1.17092	1.02725	acp5b	436725	NM_001002452	acid phosphatase 5b, tartrate resistant
A_15_P112747	0.384824	1.17034	1.38431	anxa1a	334724	NM_181758	annexin A1a
A_15_P206016	0.456949	1.16986	1.09305	si:dkey-23c22.2	550258	NM_001017595	si:dkey-23c22.2
A_15_P206556	0.369272	1.16925	3.04822	tnfb	554167	NM_001024447	tumor necrosis factor b (TNF superfamily, member 2)
A_15_P207696	0.239814	1.16897	1.18886	zgc:110353	550482	NM_001017785	zgc:110353
A_15_P365835	1.97863	1.1688	1.04773	ttpa	325906	NM_199731	tocopherol (alpha) transfer protein (ataxia (Friedreich-like) with vitamin E deficiency)
A_15_P395605	0.526511	1.16877	1.80933	LOC568832	568832	XM_692188	hypothetical LOC568832
A_15_P153001	1.9911	1.16778	0.978639	akr1b1	415138	NM_001002048	aldo-keto reductase family 1, member B1 (aldose reductase)
A_15_P113821	0.203863	1.16728	1.43259	cish	767678	NM_001076617	cytokine inducible SH2-containing protein
A_15_P200856	1.06697	1.16634	2.1071	LOC100002134	100002134	XM_001341953	zinc transporter 1-like
A_15_P253036	0.370032	1.16584	1.13707	pcmt	30751	NM_131465	l-isoaspartyl protein carboxyl methyltransferase
A_15_P472765	1.95782	1.16563	1.20581	rd3	791149	NM_001080631	retinal degeneration 3
A_15_P112018	2.00276	1.1648	1.76065	zgc:110682	323721	BX511175	zgc:110682
A_15_P408750	0.785302	1.16396	0.323665	zgc:92429	445063	NM_001003457	zgc:92429
A_15_P201376	0.314794	1.16346	1.05999	pdxka	791775	NM_001126449	pyridoxal (pyridoxine, vitamin B6) kinase a
A_15_P115039	1.81872	1.16214	1.19368	qk	30471	NM_131224	quaking
A_15_P103808	0.333595	1.16186	1.30227	zgc:101565	447903	NM_001004641	zgc:101565
A_15_P114236	0.361158	1.16153	1.30754	LOC553438	553438	BC095231	hypothetical protein LOC553438
A_15_P114405	0.432938	1.1598	0.989192	qdprb1	791448	NM_001020698	quinoid dihydropteridine reductase b1
A_15_P100543	0.460338	1.15961	1.37513	si:dkey-69h6.7	564271	NM_001100015	si:dkey-69h6.7
A_15_P434205	0.386186	1.15925	1.58279	pnp5a	791647	NM_213311	purine nucleoside phosphorylase 5a [Source:ZFIN;Acc:ZDB-GENE-040426-2553]
A_15_P265256	2.05833	1.15828	1.42448	wu:fj52a05	336151	CN835945	wu:fj52a05
A_15_P137831	1.04175	1.15619	2.24875	stab1l	570626	NM_001195614	stabilin 1-like
A_15_P255601	1.84673	1.15608	1.04947	lsm14ab	406800	NM_214745	LSM14 homolog Ab (SCD6, S. cerevisiae)
A_15_P568202	4.54865	1.15581	2.01042	zgc:158404	557029	NM_001080565	zgc:158404
A_15_P208206	1.24895	1.1556	2.26214	crfb12	678605	NM_001040353	cytokine receptor family member B12
A_15_P563527	0.351625	1.15516	1.37818	pcmt	30751	NM_131465	l-isoaspartyl protein carboxyl methyltransferase
A_15_P228446	0.487584	1.15435	1.55961	nr1d2a	402815	NM_001130592	nuclear receptor subfamily 1, group D, member 2a
A_15_P549022	2.03108	1.15398	1.32539	zgc:110307	550253	NM_001017591	zgc:110307
A_15_P493442	2.17264	1.15306	0.888359	zgc:153269	558541	NM_001077548	zgc:153269
A_15_P102124	0.54665	1.153	1.2419	adhfe1	404618	NM_207086	alcohol dehydrogenase, iron containing, 1
A_15_P114653	1.70151	1.15289	1.98766	si:ch211-251p5.5	567691	XM_690988	si:ch211-251p5.5
A_15_P117624	1.99866	1.15211	1.30432	zgc:101015	445498	NM_001004002	zgc:101015
A_15_P101982	2.08197	1.15207	1.28072	rps6kal	337670	NM_200073	ribosomal protein S6 kinase, like
A_15_P117470	1.88998	1.15189	1.05417	cs	322339	NM_199598	citrate synthase
A_15_P148111	0.529754	1.1512	1.13471	lrrc20	492485	NM_001007357	leucine rich repeat containing 20
A_15_P411575	0.655676	1.14905	2.25006	zgc:158446	792472	NM_001083858	zgc:158446
A_15_P106837	0.412808	1.14719	0.761067	zgc:114180	570333	NM_001030248	zgc:114180
A_15_P170091	0.846925	1.1466	4.06938	prg4	553377	NM_001037673	proteoglycan 4
A_15_P120966	1.93565	1.14656	2.10987	si:dkey-21h14.7	564029	NM_001045037	si:dkey-21h14.7
A_15_P117248	1.83213	1.14432	1.17606	ube2v2	406836	NM_213515	ubiquitin-conjugating enzyme E2 variant 2 [Source:ZFIN;Acc:ZDB-GENE-040426-2919]
A_15_P223536	0.437475	1.1441	3.13044	zgc:162132	100038797	NM_001089577	zgc:162132
A_15_P172456	0.427752	1.14405	1.06635	serac1	568022	NM_001030286	serine active site containing 1
A_15_P102524	0.499126	1.14251	0.872328	mycb	393141	NM_200172	myelocytomatosis oncogene b
A_15_P142031	0.497896	1.14241	0.695777	parp12b	553633	NM_001115086	poly (ADP-ribose) polymerase family, member 12b
A_15_P141521	0.48854	1.14193	1.11352	stmn1b	550548	NM_001017850	stathmin 1b
A_15_P208191	2.00314	1.13987	0.926756	ubxn4	406314	NM_213041	UBX domain protein 4
A_15_P207886	2.1685	1.1398	1.31772	enpp5	563498	NM_001030176	ectonucleotide pyrophosphatase/phosphodiesterase 5
A_15_P195556	2.22794	1.13975	3.29598	si:dkey-228a15.1	564472	NM_001045053	si:dkey-228a15.1
A_15_P116018	0.696892	1.13915	2.11272	nvl	406805	NM_213484	nuclear VCP-like [Source:ZFIN;Acc:ZDB-GENE-040426-2871]
A_15_P135791	0.551149	1.13738	1.19387	lyrm5a	553589	NM_001159823	LYR motif containing 5a
A_15_P179091	0.305353	1.13502	0.725968	LOC100148013	100148013	BC152504	hypothetical protein LOC100148013
A_15_P164831	0.403735	1.13502	1.2209	LOC100005670	100005670	EE685311	matrix metalloproteinase-28-like
A_15_P112463	0.521005	1.13318	1.25367	lrrn1	568527	NM_001130694	leucine rich repeat neuronal 1
A_15_P102593	0.410917	1.13076	1.54025	zgc:63850	393305	NM_200334	zgc:63850
A_15_P113374	0.41333	1.13074	1.10497	def8	492523	NM_001007395	differentially expressed in FDCP 8 homolog (mouse)
A_15_P117695	0.533551	1.12921	0.86055	fam164a	324412	NM_199680	family with sequence similarity 164, member A
A_15_P110415	1.92264	1.12855	1.17705	ubfd1	562437	NM_001082830	ubiquitin family domain containing 1
A_15_P549797	0.48845	1.12853	1.27931	LOC567793	567793	XM_691095	transmembrane channel-like 3-like
A_15_P107290	1.80045	1.12733	1.56534	si:dkey-44g23.7	100002875	NM_001103139	si:dkey-44g23.7
A_15_P474895	1.87986	1.12712	1.55011	zgc:77724	406491	NM_213210	zgc:77724
A_15_P210001	0.555034	1.12706	1.08081	tph2	407712	NM_214795	tryptophan hydroxylase 2 (tryptophan 5-monooxygenase)
A_15_P153756	0.820564	1.12614	2.11152	snai3	567724	NM_001077385	snail homolog 3
A_15_P405855	0.555601	1.12592	1.28075	si:dkey-18l1.1	561317	NM_001128338	si:dkey-18l1.1
A_15_P121483	1.22052	1.12569	2.05129	si:ch211-14a17.3	100007704	XM_001344060	si:ch211-14a17.3
A_15_P110112	0.513811	1.12306	0.849431	ap1s3a	550415	NM_001017720	adaptor-related protein complex 1, sigma 3 subunit, a
A_15_P117807	1.08153	1.12224	2.25815	scg2b	777641	NM_001077748	secretogranin II (chromogranin C), b
A_15_P105548	0.426597	1.12137	1.23415	zgc:92242	436899	NM_001002626	zgc:92242
A_15_P191676	2.01846	1.1211	0.547714	LOC100003465	100003465	BC155642	novel carboxylesterase domain containing protein-like
A_15_P364375	1.39037	1.11915	2.02794	zgc:63767	393932	NM_200957	zgc:63767
A_15_P108334	0.555714	1.11775	1.24235	arhgap4a	393416	NM_200444	Rho GTPase activating protein 4a
A_15_P470540	2.24295	1.11771	1.05645	zgc:111868	556628	NM_001034970	zgc:111868
A_15_P101880	1.79559	1.11489	1.21915	rab7	393902	NM_200928	RAB7, member RAS oncogene family
A_15_P490577	0.544299	1.11475	1.18115	si:dkey-178e17.3	100535682	XM_003199037	si:dkey-178e17.3 [Source:ZFIN;Acc:ZDB-GENE-081104-335]
A_15_P113778	1.83755	1.11443	1.60814	ngdn	386642	NM_198373	neuroguidin, EIF4E binding protein
A_15_P378880	1.97038	1.11293	0.703663	stk24a	555297	NM_001110451	serine/threonine kinase 24a (STE20 homolog, yeast)
A_15_P317456	1.83093	1.11276	1.81914	zgc:162344	563289	NM_001083836	zgc:162344
A_15_P103161	1.09382	1.11192	2.30412	c1qc	449803	NM_001005976	complement component 1, q subcomponent, C chain
A_15_P204161	1.32109	1.11177	2.04376	slc16a9b	445158	NM_001003552	solute carrier family 16 (monocarboxylic acid transporters), member 9b
A_15_P174616	0.624229	1.11172	2.24945	zgc:158446	792472	NM_001083858	zgc:158446
A_15_P152006	0.430186	1.1117	0.812851	mybpc1	492356	NM_001007322	myosin binding protein C, slow type
A_15_P116483	4.5459	1.11169	1.01783	rhoua	492802	NM_001007443	ras homolog gene family, member Ua
A_15_P207426	2.41518	1.11137	1.82118	slc27a6	568835	NM_001077386	solute carrier family 27 (fatty acid transporter), member 6
A_15_P342620	1.05288	1.11054	2.3156	scg2b	777641	NM_001077748	secretogranin II (chromogranin C), b
A_15_P131421	2.36269	1.11035	1.35874	si:ch1073-351m12.1	567494	NM_001102570	si:ch1073-351m12.1
A_15_P166596	2.6194	1.10996	0.921387	tef	30674	NM_131400	thyrotroph embryonic factor
A_15_P217991	2.23196	1.10934	1.38984	si:ch1073-351m12.1	567494	AB248675	si:ch1073-351m12.1
A_15_P394185	1.08556	1.10871	3.10649	mgp	402937	NM_205640	matrix Gla protein
A_15_P444950	2.19476	1.10804	1.72294	zgc:101791	494080	NM_001008623	zgc:101791
A_15_P177196	0.539542	1.10802	0.9697	tfpt	796934	NM_001160707	TCF3 fusion partner homolog
A_15_P190171	0.40638	1.10761	1.23521	pla2g1b	571738	BC114293	phospholipase A2, group IB (pancreas)
A_15_P162651	2.2522	1.10734	0.746602	tmem54	557625	NM_001044716	transmembrane protein 54
A_15_P189841	0.419103	1.10731	0.246095	crybb2	553182	NM_001018128	crystallin, beta B2
A_15_P194791	0.496161	1.10706	1.25323	itgb4	335269	NM_001024386	integrin, beta 4
A_15_P365355	0.350257	1.10577	0.66566	zgc:112355	555962	NM_001030096	zgc:112355
A_15_P113104	1.8477	1.1047	1.26865	nrf1	64604	NM_131680	nuclear respiratory factor 1
A_15_P119649	0.466533	1.10432	1.46538	crh	492507	NM_001007379	corticotropin releasing hormone
A_15_P110747	1.10827	1.10354	2.66481	ctsc	368704	NM_214722	cathepsin C
A_15_P212976	2.47136	1.10337	0.82434	sh3gl3	393150	NM_200181	SH3-domain GRB2-like 3
A_15_P107172	0.381825	1.10281	0.888151	ankrd9	492328	NM_001007294	ankyrin repeat domain 9
A_15_P116681	0.27487	1.09961	1.55866	zgc:85866	403033	NM_001001826	zgc:85866
A_15_P120937	0.309772	1.0983	1.02757	arl5c	393819	NM_200846	ADP-ribosylation factor-like 5C
A_15_P101049	2.03649	1.09788	1.30909	zgc:162239	558037	NM_001082815	zgc:162239
A_15_P150056	0.436635	1.09688	0.957551	npvf	100002108	NM_001082949	neuropeptide VF precursor
A_15_P181136	0.489925	1.09659	1.3304	LOC557777	557777	XM_680898	early B-cell factor 1-like
A_15_P118515	5.095	1.09601	0.71831	ptgds	336492	NM_213634	prostaglandin D2 synthase
A_15_P232621	1.82498	1.09553	0.839219	hnrnpa0	334222	BC044484	heterogeneous nuclear ribonucleoprotein A0
A_15_P194731	0.526984	1.09455	1.53879	rapgef1	394101	NM_201126	Rap guanine nucleotide exchange factor (GEF) 1
A_15_P171801	0.451808	1.09173	0.941613	olfml3a	568106	NM_001045857	olfactomedin-like 3a
A_15_P362840	0.51216	1.09138	2.94803	agrp	100149042	XM_001923904	agouti related protein homolog
A_15_P111353	2.01426	1.09036	1.17997	phf20b	445482	NM_001004114	PHD finger protein 20, b
A_15_P194921	0.52459	1.08979	1.48151	zgc:110708	553793	NM_001020755	zgc:110708
A_15_P168696	0.537321	1.0888	1.07732	def8	492523	NM_001007395	differentially expressed in FDCP 8 homolog (mouse)
A_15_P193581	0.464487	1.08804	1.09976	zgc:153044	751678	NM_001045393	zgc:153044
A_15_P410930	0.440598	1.08781	0.655558	LOC799290	799290	XM_001335515	myelin basic protein-like
A_15_P150921	0.487045	1.0873	1.42958	zgc:162730	564559	NM_001089404	zgc:162730
A_15_P120707	2.45926	1.08667	1.64754	cry-dash	402986	NM_205686	cryptochrome DASH
A_15_P204251	0.482182	1.08548	0.897287	zgc:110579	791981	NM_001089434	zgc:110579
A_15_P101977	1.23345	1.08538	2.94187	mgp	402937	NM_205640	matrix Gla protein
A_15_P149376	0.386001	1.08514	1.23213	ms4a17a.7	550409	NM_001017714	membrane-spanning 4-domains, subfamily A, member 17A.7
A_15_P100156	2.69435	1.0841	1.35393	ddx54	286777	NM_173268	DEAD (Asp-Glu-Ala-Asp) box polypeptide 54
A_15_P119504	0.549785	1.08365	1.25268	tsc22d3	393541	NM_200569	TSC22 domain family, member 3
A_15_P267641	0.453379	1.08341	0.527195	si:dkey-24h18.2	100286775	NM_001146306	si:dkey-24h18.2
A_15_P211181	0.376033	1.08236	0.746608	zgc:114180	570333	NM_001030248	zgc:114180
A_15_P260946	0.459719	1.08201	1.48189	si:ch211-145b13.6	100317105	CO917679	si:ch211-145b13.6
A_15_P568527	0.527934	1.08125	3.87523	zgc:153317	751757	NM_001198748	zgc:153317
A_15_P110113	3.57002	1.07932	1.01676	dcaf13	393097	NM_200129	ddb1 and cul4 associated factor 13
A_15_P190226	0.484803	1.07849	0.824517	LOC100002384	100002384	XM_001342148	Cytochrome c oxidase subunit 5B, mitochondrial-like
A_15_P108860	0.436691	1.07809	1.28996	si:ch211-101l18.3	553468	NM_001044773	si:ch211-101l18.3
A_15_P263546	1.99508	1.07446	1.66362	LOC100330373	100330373	XR_084305	calreticulin, like 2-like
A_15_P104624	2.10234	1.07426	1.19297	abcc4	368620	NM_001007038	ATP-binding cassette, sub-family C (CFTR/MRP), member 4
A_15_P140611	0.547755	1.07389	0.838144	zgc:101577	541415	NM_001013542	zgc:101577
A_15_P102008	0.531728	1.07079	1.24113	prkag3	553319	XM_687502	prkag3
A_15_P162631	0.509157	1.06989	1.09481	si:dkeyp-55f12.3	568418	NM_001025552	si:dkeyp-55f12.3
A_15_P147921	0.401173	1.06858	1.26165	nfil3	445509	NM_001004120	nuclear factor, interleukin 3 regulated
A_15_P551857	0.46151	1.06707	1.51056	sc:d0375	100144408	XM_001923555	sc:d0375
A_15_P109346	0.317396	1.06704	0.87447	rhoub	550481	NM_001017784	ras homolog gene family, member Ub
A_15_P579212	2.18545	1.06672	1.29542	wu:fb73h08	322812	CV483756	wu:fb73h08
A_15_P100844	0.438455	1.06638	0.801471	zgc:101765	450036	NM_001006056	zgc:101765
A_15_P106688	2.29826	1.06523	0.792259	snap25a	30712	NM_131435	synaptosome-associated protein 25a [Source:ZFIN;Acc:ZDB-GENE-980526-468]
A_15_P206356	0.737558	1.06477	0.431544	cyp51	414331	NM_001001730	cytochrome P450, family 51
A_15_P544897	0.992501	1.06411	0.39455	opn1mw2	360151	NM_182891	opsin 1 (cone pigments), medium-wave-sensitive, 2
A_15_P190371	0.437098	1.06411	2.43041	LOC561110	561110	XM_684512	TBC1 domain family, member 2-like
A_15_P108054	3.84152	1.06158	1.03063	tef	30674	NM_131400	thyrotroph embryonic factor
A_15_P192721	2.59918	1.06145	0.577611	zgc:153647	768288	NM_001077453	zgc:153647
A_15_P106648	2.22085	1.05895	1.13206	adipor1a	436740	NM_001002467	adiponectin receptor 1a
A_15_P176686	0.961108	1.05726	2.47272	zgc:113060	550603	NM_001017904	zgc:113060
A_15_P120299	2.21438	1.05711	2.33033	lygl1	436979	NM_001002706	lysozyme g-like 1
A_15_P169726	4.83086	1.05698	2.33592	zgc:158404	557029	NM_001080565	zgc:158404
A_15_P100157	1.93693	1.0568	1.4371	psme2	30647	NM_131374	proteasome activator subunit 2
A_15_P198686	0.509228	1.0556	0.819278	si:rp71-39b20.7	492647	BC090422	si:rp71-39b20.7
A_15_P111094	0.924143	1.05477	2.29608	b2m	30400	NM_131163	beta-2-microglobulin
A_15_P104458	1.99388	1.05404	0.545782	idh1	100006589	NM_201499	isocitrate dehydrogenase 1 (NADP+), soluble
A_15_P417785	1.97243	1.05346	0.944476	usp7	553758	XM_686123	ubiquitin specific peptidase 7 (herpes virus-associated)
A_15_P164886	0.85439	1.05346	0.41138	p2ry13	100329592	XM_002664517	purinergic receptor P2Y, G-protein coupled, 13 [Source:HGNC Symbol;Acc:4537]
A_15_P100944	0.638355	1.05164	0.44696	zgc:77001	405847	NM_212911	zgc:77001
A_15_P111093	0.642772	1.05125	0.319629	zgc:66313	393400	NM_200428	zgc:66313
A_15_P110076	0.785622	1.05125	2.34541	pltp	445125	NM_001003519	phospholipid transfer protein
A_15_P119643	0.513044	1.05123	1.36385	prcp	436967	NM_001002694	prolylcarboxypeptidase (angiotensinase C)
A_15_P593872	2.97622	1.05053	1.19083	c6ast1	751088	NM_001043319	six-cysteine containing astacin protease 1
A_15_P112797	1.88424	1.05037	0.984643	acsl4a	393622	NM_200649	acyl-CoA synthetase long-chain family member 4a
A_15_P256306	0.482091	1.04791	1.49954	zgc:162730	564559	NM_001089404	zgc:162730
A_15_P104554	0.291874	1.0468	2.21981	junbl	336038	NM_212750	jun B proto-oncogene, like
A_15_P162516	0.502419	1.04631	0.952263	smcr7b	767710	NM_001076648	Smith-Magenis syndrome chromosome region, candidate 7b [Source:ZFIN;Acc:ZDB-GENE-060929-864]
A_15_P362970	1.89249	1.04586	0.799468	zgc:112356	569875	NM_001030239	zgc:112356
A_15_P194026	1.86126	1.04497	1.3055	zgc:112435	619270	NM_001033751	zgc:112435
A_15_P101409	0.485391	1.04478	1.5598	fibpl	405787	NM_212861	fibroblast growth factor (acidic) intracellular binding protein, like
A_15_P503997	0.491225	1.04477	0.573783	tspan13a	798836	NM_001002334	tetraspanin 13a
A_15_P565752	0.443428	1.04364	1.45948	tnfsf10l	114466	NM_131843	tumor necrosis factor (ligand) superfamily, member 10 like
A_15_P208621	1.13254	1.04292	2.03427	zgc:113071	541520	NM_001014333	zgc:113071
A_15_P162211	1.04333	1.04246	0.428279	adh8b	402841	NM_203460	alcohol dehydrogenase 8b
A_15_P103938	0.865673	1.04168	2.9548	LOC402785	402785	NM_203420	bicaudal-C
A_15_P108528	1.84399	1.04165	0.892513	ubtfl	393978	NM_201003	upstream binding transcription factor, like
A_15_P110255	3.85158	1.04158	1.07645	dazap2	324316	NM_199793	DAZ associated protein 2
A_15_P157011	0.343225	1.04023	0.652216	LOC402880	402880	BC059678	hypothetical protein LOC402880
A_15_P176251	2.2603	1.04019	1.32988	gabra1	768183	NM_001077326	gamma-aminobutyric acid (GABA) A receptor, alpha 1
A_15_P260881	1.79545	1.03997	0.45067	zgc:194887	571819	NM_001128762	zgc:194887
A_15_P570152	0.440413	1.03991	1.27763	gb:bc097249	569692	XM_693091	expressed sequence BC097249
A_15_P186606	1.83579	1.03921	1.17581	psmf1	436820	NM_001002547	proteasome (prosome, macropain) inhibitor subunit 1
A_15_P193546	0.434378	1.03842	1.10074	zgc:112030	553671	NM_001020644	zgc:112030
A_15_P111979	0.453187	1.03694	0.954844	trnt1	415249	NM_001002159	tRNA nucleotidyl transferase, CCA-adding, 1
A_15_P163221	1.8024	1.03654	1.24764	rrp15	327053	NM_199762	ribosomal RNA processing 15 homolog (S. cerevisiae)
A_15_P169001	1.99072	1.0365	1.19938	rbm34	436655	NM_001002382	RNA binding motif protein 34
A_15_P146351	0.451126	1.0347	1.19034	si:ch211-117m20.4	566599	XM_689875	si:ch211-117m20.4 [Source:ZFIN;Acc:ZDB-GENE-060526-20]
A_15_P165981	1.00812	1.03405	1.9993	scg2a	793796	EB949380	secretogranin II (chromogranin C) a
A_15_P108578	0.537161	1.03238	1.23661	zgc:86674	415243	NM_001002153	zgc:86674
A_15_P101175	2.77938	1.03227	0.186621	zgc:112242	553694	NM_001020668	zgc:112242
A_15_P104008	0.454021	1.0321	1.55006	sepp1b	791479	NM_178298	selenoprotein P, plasma, 1b
A_15_P118381	0.413977	1.03138	1.15164	popdc3	415108	NM_001001848	popeye domain containing 3
A_15_P109448	3.36455	1.03048	2.1491	zgc:198419	100006523	NM_001113659	zgc:198419
A_15_P118556	0.975215	1.02983	2.09211	sgk1	324140	NM_199212	serum/glucocorticoid regulated kinase 1
A_15_P113665	1.93897	1.02949	1.28663	cacnb1	436925	NM_001002652	calcium channel, voltage-dependent, beta 1 subunit
A_15_P327546	0.554534	1.02932	0.810704	parp6b	100002364	XM_002666882	poly (ADP-ribose) polymerase family, member 6b [Source:ZFIN;Acc:ZDB-GENE-080219-1]
A_15_P204711	0.516309	1.02874	0.672793	LOC562035	562035	XM_685430	hypothetical LOC562035
A_15_P210266	1.97649	1.02856	0.902107	kiaa0947l	327355	NM_001034965	KIAA0947-like (H. sapiens)
A_15_P101190	1.83733	1.02836	1.19481	slc25a40	436633	NM_001002360	solute carrier family 25, member 40
A_15_P192871	2.04225	1.02796	1.25152	zgc:109809	664743	NM_001039974	zgc:109809
A_15_P141821	2.11816	1.02785	0.859485	mett10d	445217	NM_001003611	methyltransferase 10 domain containing
A_15_P116634	0.537302	1.02667	1.28487	zgc:65887	393547	NM_200575	zgc:65887
A_15_P152256	0.485922	1.02664	1.82842	f3b	550423	NM_001017728	coagulation factor IIIb
A_15_P117790	1.33719	1.02662	1.95735	acsl4l	334561	NM_001099739	acyl-CoA synthetase long-chain family member 4, like
A_15_P117232	0.567941	1.02627	1.20517	si:dkeyp-192m14.7	568170	XM_691483	si:dkeyp-192m14.7
A_15_P139571	2.23707	1.02619	1.43545	bcl6ab	100001936	NM_001100074	B-cell CLL/lymphoma 6a, genome duplicate b
A_15_P494092	0.502512	1.02595	0.541597	trmt2b	606657	NM_001122943	TRM2 tRNA methyltransferase 2 homolog B (S. cerevisiae)
A_15_P161661	0.32176	1.02429	1.32633	miox	571850	NM_001030266	myo-inositol oxygenase
A_15_P115603	2.06927	1.02253	1.26141	si:ch211-239e6.4	563220	NM_001076762	si:ch211-239e6.4
A_15_P111156	0.428409	1.02244	1.31722	eef2k	437013	NM_001002740	elongation factor-2 kinase
A_15_P109764	0.360669	1.02162	0.971895	nr4a1	431720	NM_001002173	nuclear receptor subfamily 4, group A, member 1
A_15_P202846	2.31491	1.02103	1.66851	fas	768248	DQ812117	Fas (TNF receptor superfamily, member 6)
A_15_P106689	0.519696	1.01875	1.04079	LOC560840	560840	XM_684239	hypothetical LOC560840
A_15_P102473	1.08293	1.0181	2.1984	ak7	402854	NM_001172565	adenylate kinase 7
A_15_P101269	0.496275	1.0181	0.926022	accn1	407669	NM_214788	amiloride-sensitive cation channel 1
A_15_P102420	1.11607	1.01771	1.98485	slc7a3	492363	NM_001007329	solute carrier family 7 (cationic amino acid transporter, y+ system), member 3
A_15_P102446	0.261529	1.01756	1.68943	zgc:92851	436766	NM_001002493	zgc:92851
A_15_P153941	0.463592	1.01654	1.48611	zp3b	64692	NM_131696	zona pellucida glycoprotein 3b
A_15_P118584	0.426325	1.01653	1.18367	gb:bc097249	569692	XM_693091	expressed sequence BC097249
A_15_P194046	2.07152	1.01643	1.36074	riok3	445220	NM_001003614	RIO kinase 3 (yeast)
A_15_P219476	0.416213	1.0156	0.835091	slc2a15b	552924	NM_001020494	solute carrier family 2 (facilitated glucose transporter), member 15b
A_15_P177671	0.53954	1.01525	1.03395	si:dkey-16n15.3	100000334	BC124245	si:dkey-16n15.3
A_15_P148166	0.370378	1.01409	0.947871	zgc:85932	405875	NM_212939	zgc:85932
A_15_P172551	1.82432	1.01408	1.51885	optn	336159	NM_001100066	optineurin
A_15_P112385	1.95221	1.01395	1.31458	tmx1	323607	NM_001115133	thioredoxin-related transmembrane protein 1
A_15_P110608	3.11411	1.01364	0.755029	zgc:110783	378742	NM_001014367	zgc:110783
A_15_P109049	2.1263	1.01227	1.29276	mphosph10	323426	BC049436	M-phase phosphoprotein 10 (U3 small nucleolar ribonucleoprotein)
A_15_P173351	0.38867	1.01183	1.95603	ptgs2b	559020	NM_001025504	prostaglandin-endoperoxide synthase 2b
A_15_P213026	2.84243	1.01098	0.703993	ccdc127	792067	NM_001082883	coiled-coil domain containing 127
A_15_P300521	0.338934	1.00945	0.983128	cutc	450025	NM_001006046	cutC copper transporter homolog (E. coli)
A_15_P494577	4.47204	1.00913	0.386742	zgc:63614	393580	NM_200608	zgc:63614
A_15_P195831	0.271122	1.00858	1.08022	rasd1	393504	NM_200532	RAS, dexamethasone-induced 1
A_15_P120951	1.98318	1.00805	0.761781	cdh17	378452	NM_194422	cadherin 17, LI cadherin (liver-intestine)
A_15_P110467	2.34668	1.00728	0.937785	hmgb1	321622	NM_199555	high-mobility group box 1
A_15_P153761	0.492558	1.00625	1.23488	zgc:153989	767796	NM_001076763	zgc:153989
A_15_P116988	3.04647	1.00622	0.942924	cyp7a1a	394148	NM_201173	cytochrome P450, family 7, subfamily A, polypeptide 1a
A_15_P188396	2.46132	1.00545	1.09318	si:ch211-149g8.3	564372	NM_001145585	si:ch211-149g8.3
A_15_P168221	0.551927	1.00524	1.44732	si:ch211-222m18.3	100322600	XM_002665355	si:ch211-222m18.3
A_15_P104846	0.527572	1.00434	1.00753	aqp3a	406777	NM_213468	aquaporin 3a
A_15_P104477	0.37921	1.00358	0.572831	hist2h2l	386920	NM_200117	histone 2, H2, like
A_15_P113750	0.543895	1.00334	1.19478	si:ch211-195b13.1	768159	NM_001077302	si:ch211-195b13.1
A_15_P152566	1.95754	1.00253	1.17706	zgc:136531	777714	NM_001077762	zgc:136531
A_15_P120141	1.71025	1.00186	2.18397	srsf5b	436883	NM_001002610	serine/arginine-rich splicing factor 5b
A_15_P113083	0.401531	1.00159	1.81351	chad	394038	NM_201063	chondroadherin
A_15_P166346	0.473018	1.00152	0.737702	ca4b	553246	NM_001166211	carbonic anhydrase IV b
A_15_P151216	1.79892	1.0015	1.19007	zgc:165526	100093705	NM_001099258	zgc:165526
A_15_P165416	0.4433	1.00143	0.751424	zgc:162339	556473	NM_001160409	zgc:162339
A_15_P103537	2.23575	1.00027	1.06959	zgc:103697	447921	NM_001004659	zgc:103697
A_15_P211981	2.31155	0.999763	1.05984	sf3a1	796388	BC066392	splicing factor 3a, subunit 1
A_15_P102225	1.79424	0.998714	1.41027	zgc:85972	404598	NM_207066	zgc:85972
A_15_P324426	0.739441	0.998285	0.487865	tfa	30255	NM_001015057	transferrin-a
A_15_P202661	0.472238	0.997231	0.564524	LOC556973	556973	CT584363	quiescin Q6 sulfhydryl oxidase 1-like
A_15_P106744	1.07394	0.996796	2.10138	ctsba	406645	BC044517	cathepsin B, a
A_15_P174111	1.94902	0.996389	0.757574	cdh17	378452	NM_194422	cadherin 17, LI cadherin (liver-intestine)
A_15_P108161	0.290444	0.995941	1.05546	zgc:85946	406520	NM_213238	zgc:85946
A_15_P209286	0.361283	0.99584	0.88618	zgc:112045	554116	NM_001024412	zgc:112045
A_15_P391030	0.516918	0.995434	1.38471	btr01	563047	XM_686415	bloodthirsty-related gene family, member 1
A_15_P139711	1.92584	0.994373	0.87709	kiaa0947l	327355	NM_001034965	KIAA0947-like (H. sapiens)
A_15_P101711	0.450263	0.994212	0.621214	mnd1	445203	NM_001003597	meiotic nuclear divisions 1 homolog (S. cerevisiae)
A_15_P109015	0.503246	0.993824	0.990477	itfg2	550607	NM_001017908	integrin alpha FG-GAP repeat containing 2
A_15_P462500	1.84715	0.993657	0.78782	zgc:76867	404612	NM_207080	zgc:76867
A_15_P103119	0.313505	0.993422	1.48367	btg2	30079	NM_130922	B-cell translocation gene 2
A_15_P120653	0.686991	0.993215	2.33449	LOC553366	553366	BC092878	hypothetical protein LOC553366
A_15_P177031	1.311	0.991171	0.444667	ppia	336612	BC098605	peptidylprolyl isomerase A (cyclophilin A)
A_15_P144051	3.12975	0.990688	0.523216	hmgb3a	561025	NM_001122836	high-mobility group box 3a
A_15_P570427	0.457869	0.990662	0.756439	ca4b	553246	NM_001166211	carbonic anhydrase IV b
A_15_P246451	1.8967	0.990622	1.05423	LOC100148744	100148744	XM_001922333	similar to inositol 1,3,4-triphosphate 5/6 kinase
A_15_P199491	1.97699	0.98883	1.09067	LOC555499	555499	BC125870	similar to BTB (POZ) domain-containing protein 2-like protein
A_15_P412705	0.234573	0.98613	1.05387	zgc:194629	100004339	EH433093	zgc:194629
A_15_P117043	0.542768	0.986097	1.27671	rp42-pen	192303	NM_205538	rp42 homolog (pending)
A_15_P101557	0.481617	0.985985	0.770223	LOC100005466	100005466	BC124214	hypothetical protein LOC100005466
A_15_P109688	0.300273	0.985759	1.24566	anxa1b	353358	NM_181759	annexin A1b
A_15_P162489	0.504799	0.985623	1.36319	lingo4a	100005227	NM_001082978	leucine rich repeat and Ig domain containing 4a
A_15_P115176	0.494223	0.984774	0.643278	kdm6bb	563644	NM_001030178	lysine (K)-specific demethylase 6B, b
A_15_P163141	0.340854	0.98471	0.936494	cutc	450025	NM_001006046	cutC copper transporter homolog (E. coli)
A_15_P153216	0.453957	0.983864	1.25307	zgc:92773	436827	NM_001002554	zgc:92773
A_15_P108031	0.525479	0.983704	0.684027	rad1	393872	NM_200898	RAD1 homolog (S. pombe)
A_15_P188936	1.85812	0.983652	1.01797	LOC558402	558402	NM_001113585	novel protein similar to vertebrate anaphase promoting complex subunit 7 (ANAPC7)
A_15_P120882	2.15078	0.983121	0.436543	glrx	449769	NM_001005942	glutaredoxin (thioltransferase)
A_15_P157116	0.513554	0.982692	0.81684	metrn	494493	NM_001009983	meteorin, glial cell differentiation regulator
A_15_P111389	0.408096	0.982402	1.08519	spata4	445563	NM_001004013	spermatogenesis associated 4
A_15_P169221	0.372188	0.981357	0.813288	zgc:112045	554116	NM_001024412	zgc:112045
A_15_P108863	3.11837	0.981236	0.79395	zff9	326846	NM_199749	zinc finger protein 9 [Source:ZFIN;Acc:ZDB-GENE-030131-5045]
A_15_P183344	0.295686	0.980673	1.06231	zgc:173570	570101	NM_001111202	zgc:173570
A_15_P101227	0.387198	0.98026	1.28135	pdlim7	393813	NM_200840	PDZ and LIM domain 7
A_15_P331171	0.411165	0.978549	1.29181	anxa1a	334724	NM_181758	annexin A1a
A_15_P115157	0.68353	0.978205	0.365868	ces3	560651	NM_001044936	carboxylesterase 3
A_15_P149421	2.18434	0.97782	1.42728	zgc:77724	406491	NM_213210	zgc:77724
A_15_P148761	0.348958	0.977737	0.720445	gnat2	140429	NM_131869	guanine nucleotide binding protein (G protein), alpha transducing activity polypeptide 2
A_15_P185221	2.09745	0.977488	1.21098	abcc4	368620	NM_001007038	ATP-binding cassette, sub-family C (CFTR/MRP), member 4
A_15_P102656	1.91844	0.97733	1.14933	pou2f1a	30715	NM_131438	POU class 2 homeobox 1a
A_15_P120874	2.12732	0.976374	1.77631	zgc:100868	554458	NM_001003526	zgc:100868
A_15_P116530	0.526173	0.975072	0.870844	zgc:136926	568096	NM_001039932	zgc:136926
A_15_P102612	2.62412	0.974675	0.743406	zgc:55733	393968	NM_200993	zgc:55733
A_15_P196316	0.456361	0.974314	0.626581	igfbp5b	795084	NM_001098754	insulin-like growth factor binding protein 5b
A_15_P258206	1.90773	0.974159	1.26366	mphosph10	323426	BC049436	M-phase phosphoprotein 10 (U3 small nucleolar ribonucleoprotein)
A_15_P193381	1.66486	0.973557	0.489358	dmtf1	436938	NM_001002665	cyclin D binding myb-like transcription factor 1
A_15_P116446	0.363814	0.973124	0.760978	zgc:92712	436668	NM_001002395	zgc:92712
A_15_P205461	0.543762	0.973051	0.959945	si:ch211-69i14.4	567536	NM_001100031	si:ch211-69i14.4
A_15_P599127	2.05391	0.972397	1.02636	wu:fb78c09	322985	EB880226	wu:fb78c09
A_15_P282206	0.425001	0.97136	1.69782	LOC100148522	100148522	EG582900	Alanine aminotransferase 2-like
A_15_P416845	2.84876	0.97093	1.28823	LOC557306	557306	XM_002663453	CG11537-like
A_15_P162186	3.48973	0.970094	1.31363	zgc:153723	767718	NM_001076656	zgc:153723
A_15_P102359	0.25798	0.970001	1.09793	nudt1	406727	NM_213418	nudix (nucleoside diphosphate linked moiety X)-type motif 1
A_15_P182621	3.16756	0.969296	0.944286	si:dkey-255n2.1	562627	NM_001128713	si:dkey-255n2.1
A_15_P203456	0.402405	0.96904	1.07775	acyp1	571263	NM_001122849	acylphosphatase 1, erythrocyte (common) type
A_15_P118112	0.531883	0.968587	1.26247	zgc:92765	436832	NM_001002559	zgc:92765
A_15_P161226	0.420617	0.968577	0.907538	tgm2b	323856	NM_212656	transglutaminase 2b
A_15_P101255	2.35234	0.968534	0.896668	lin37	550587	NM_001017888	lin-37 homolog (C. elegans)
A_15_P100688	0.398374	0.967962	0.898382	nme7	30086	NM_130929	non-metastatic cells 7, protein expressed in (nucleoside-diphosphate kinase)
A_15_P340150	0.515046	0.967255	1.19881	zgc:174646	100142637	NM_001122615	zgc:174646
A_15_P177346	1.81899	0.966668	1.07659	si:busm1-189a20.4	566732	NM_001030212	si:busm1-189a20.4
A_15_P113964	0.554037	0.966099	1.01749	commd2	436694	NM_001002421	COMM domain containing 2
A_15_P153061	1.89519	0.965437	0.999942	zgc:153184	751652	NM_001045369	zgc:153184
A_15_P160271	0.467731	0.965407	0.906967	slc1a6	559270	NM_001109703	solute carrier family 1 (high affinity aspartate/glutamate transporter), member 6
A_15_P185981	2.75374	0.96518	0.860533	LOC100002448	100002448	XM_001921257	plasminogen related growth factor receptor 3-like
A_15_P164791	0.325288	0.964655	1.01046	zgc:85866	403033	NM_001001826	zgc:85866
A_15_P210876	2.06549	0.9643	0.953728	fstl5	566192	NM_001031842	follistatin-like 5
A_15_P157196	1.83911	0.964113	1.01332	pdpk1b	403000	NM_205699	3-phosphoinositide dependent protein kinase-1b
A_15_P402615	0.709155	0.963872	2.51133	wu:fa99e04	797357	XM_001922456	wu:fa99e04
A_15_P173301	0.527721	0.9634	0.465727	zgc:162816	571260	NM_001089489	zgc:162816
A_15_P117941	0.463711	0.963188	0.954829	zgc:153409	767650	NM_001076590	zgc:153409
A_15_P176621	2.62413	0.96284	1.06981	scd	386661	NM_198815	stearoyl-CoA desaturase (delta-9-desaturase)
A_15_P104758	2.21455	0.961943	1.14907	scdb	553734	NM_001020705	stearoyl-CoA desaturase b
A_15_P187621	0.258668	0.960013	0.815411	pih1d1	553260	NM_001159928	PIH1 domain containing 1
A_15_P153111	0.425081	0.959873	0.759907	zgc:113176	554708	NM_001014337	zgc:113176
A_15_P107056	0.54096	0.959507	0.996106	cpeb2	100330483	EF033335	cytoplasmic polyadenylation element binding protein 2
A_15_P177116	0.530614	0.958526	1.6616	ctgf	321449	NM_001015041	connective tissue growth factor
A_15_P104398	0.540997	0.956239	0.856916	atm	403064	AJ605775	ataxia telangiectasia mutated
A_15_P102922	1.87477	0.955682	1.47496	ncstn	494449	NM_001009556	nicastrin
A_15_P135886	1.08501	0.955677	0.424124	zgc:112443	791762	NM_001017697	zgc:112443
A_15_P116408	0.247728	0.955571	1.36627	zgc:122979	641576	NM_001037574	zgc:122979
A_15_P108985	0.423731	0.954397	1.175	fbln4	572703	NM_001160358	fibulin 4
A_15_P188651	0.546379	0.953604	1.13738	ssrp1b	449949	BC077083	structure specific recognition protein 1b
A_15_P173886	1.90752	0.952967	0.845207	zgc:112317	553707	NM_001020679	zgc:112317
A_15_P207756	0.552325	0.951774	0.906615	rgs7bpb	337556	NM_001030069	regulator of G-protein signaling 7 binding protein b
A_15_P103131	0.956344	0.9515	0.498312	pla2g12b	406739	NM_213430	phospholipase A2, group XIIB
A_15_P174411	0.29231	0.950919	1.08436	zgc:110848	503751	NM_001013329	zgc:110848
A_15_P149671	0.54368	0.950542	1.47484	enpp1	562399	NM_001030168	ectonucleotide pyrophosphatase/phosphodiesterase 1
A_15_P403760	2.0201	0.950182	0.706098	acadm	406283	NM_213010	acyl-Coenzyme A dehydrogenase, C-4 to C-12 straight chain
A_15_P140636	0.566251	0.949795	1.07859	plxna3	567422	NM_001098489	plexin A3
A_15_P453470	2.24121	0.948952	1.36043	reps1	564535	NM_001045056	RALBP1 associated Eps domain containing 1 [Source:HGNC Symbol;Acc:15578]
A_15_P578722	2.12961	0.947201	1.10639	zgc:136808	692332	NM_001045298	zgc:136808
A_15_P113874	0.334738	0.946005	0.659543	sult3st1	558790	BC153966	sulfotransferase family 3, cytosolic sulfotransferase 1
A_15_P121399	0.378079	0.94513	0.680347	gnat2	140429	NM_131869	guanine nucleotide binding protein (G protein), alpha transducing activity polypeptide 2
A_15_P107676	1.97753	0.943893	0.915229	ddx23	334283	NM_199882	DEAD (Asp-Glu-Ala-Asp) box polypeptide 23
A_15_P101970	0.531785	0.943527	0.701812	pnpo	402868	BC057246	pyridoxine 5'-phosphate oxidase
A_15_P162951	0.534848	0.942558	0.889018	zgc:56628	393242	NM_200272	zgc:56628
A_15_P440855	0.37116	0.9423	1.05878	zgc:153973	558487	NM_001077547	zgc:153973
A_15_P109092	0.430101	0.941469	1.51084	si:ch211-284e13.2	368367	BC116486	si:ch211-284e13.2
A_15_P100578	2.62607	0.940248	1.97262	cyp1a	140634	NM_131879	cytochrome P450, family 1, subfamily A
A_15_P196372	0.432289	0.940179	0.666742	zgc:110283	550268	NM_001017605	zgc:110283
A_15_P377305	0.883924	0.939441	2.05077	LOC569583	569583	XM_692981	hypothetical LOC569583
A_15_P211256	0.385194	0.937598	0.818805	rnf32	768120	NM_001077256	ring finger protein 32
A_15_P105872	2.02868	0.937528	0.749378	bat1	393917	NM_200943	HLA-B associated transcript 1
A_15_P111362	2.02196	0.937172	0.675975	copz2	57969	NM_131507	zeta2-cop
A_15_P116326	0.731237	0.93639	0.413015	and4	100192207	NM_001136244	actinodin4
A_15_P113504	0.246154	0.936258	0.775004	pih1d1	553260	BC083282	PIH1 domain containing 1
A_15_P131316	0.299336	0.936035	0.368393	prdm15	566512	DQ851842	PR domain containing 15
A_15_P117040	0.442248	0.934991	1.29368	ppil1	558042	NM_001034178	peptidylprolyl isomerase (cyclophilin)-like 1
A_15_P210061	2.17858	0.934512	1.04022	mettl8	100148927	NM_001007336	methyltransferase like 8
A_15_P108375	0.323391	0.934395	1.06811	zgc:73275	393746	NM_200773	zgc:73275
A_15_P272171	2.04162	0.934176	1.2467	si:dkey-20i10.6	571658	NM_001145607	si:dkey-20i10.6
A_15_P102954	1.27756	0.933753	0.377647	col28a1a	100294690	BC091934	collagen type XXVIII alpha 1 a
A_15_P199231	0.546023	0.933004	1.42399	si:dkey-177e13.4	555432	EH433570	si:dkey-177e13.4
A_15_P189121	0.380901	0.932848	0.922798	si:ch211-150o23.2	558029	BC155788	si:ch211-150o23.2
A_15_P205921	2.34704	0.932521	0.908217	smyd4	767654	NM_001076594	SET and MYND domain containing 4
A_15_P532842	0.532164	0.93224	1.15169	zgc:162129	798009	BC133880	zgc:162129
A_15_P110033	3.30006	0.93194	0.560841	hmgb3a	561025	NM_001122836	high-mobility group box 3a
A_15_P171096	0.45469	0.93189	1.35209	ppil1	558042	NM_001034178	peptidylprolyl isomerase (cyclophilin)-like 1
A_15_P161456	0.474191	0.931447	0.909776	s100v2	336965	NM_001080161	S100 calcium binding protein V2
A_15_P165093	0.437587	0.930126	0.72724	aldoca	792692	NM_001029952	aldolase C, fructose-bisphosphate, a
A_15_P110503	1.86404	0.929514	1.02207	zgc:63882	393373	NM_200402	zgc:63882
A_15_P196251	2.43161	0.928881	1.55054	nploc4	327447	NM_199807	nuclear protein localization 4 homolog (S. cerevisiae)
A_15_P113486	0.471681	0.928652	0.847359	tmem231	393358	NM_200387	transmembrane protein 231
A_15_P109849	0.953705	0.928612	2.02443	scg2b	777641	NM_001077748	secretogranin II (chromogranin C), b
A_15_P110501	2.00066	0.928557	0.694226	tbcb	337350	NM_212775	tubulin folding cofactor B
A_15_P144001	0.459826	0.927941	0.883196	cideb	553467	BC095727	cell death-inducing DFFA-like effector b
A_15_P178181	1.90326	0.927532	1.10729	zgc:153452	566033	NM_001077569	zgc:153452
A_15_P140741	0.525223	0.927166	1.18781	LOC100332674	100332674	BC095783	hypothetical protein LOC100332674
A_15_P141226	0.363575	0.926419	0.917451	zgc:153973	558487	NM_001077547	zgc:153973
A_15_P404150	0.546504	0.925861	1.23988	si:ch211-195b13.1	768159	NM_001077302	si:ch211-195b13.1
A_15_P145921	1.81641	0.924826	1.25522	si:ch211-106a19.1	561797	NM_001122748	si:ch211-106a19.1
A_15_P173546	0.713969	0.924659	0.28546	fabp11b	553579	NM_001020558	fatty acid binding protein 11b
A_15_P177246	0.551503	0.924091	0.816905	mtrr	560667	BC115075	5-methyltetrahydrofolate-homocysteine methyltransferase reductase
A_15_P404185	1.23263	0.923441	2.0067	tmprss13b	564693	XM_002662048	transmembrane protease, serine 13b [Source:ZFIN;Acc:ZDB-GENE-090309-2]
A_15_P205441	1.94733	0.922443	0.823625	manba	393128	NM_200159	mannosidase, beta A, lysosomal
A_15_P145796	2.37869	0.920606	0.93934	atrxl	568580	BC100005	alpha thalassemia/mental retardation syndrome X-linked, like
A_15_P117738	0.427962	0.920521	1.236	anxa2a	325557	NM_181761	annexin A2a
A_15_P109186	0.445376	0.920257	0.991727	tectb	494051	NM_001008594	tectorin beta
A_15_P193666	0.519856	0.920245	0.31975	adipoql	751715	NM_001045425	adiponectin, C1Q and collagen domain containing, like
A_15_P174178	0.517724	0.92007	0.591251	aldoca	792692	NM_001029952	aldolase C, fructose-bisphosphate, a
A_15_P117618	0.492667	0.918988	1.02081	LOC798555	798555	XR_084304	dihydropyrimidinase-like 2-like
A_15_P139861	0.463609	0.917304	0.603778	kdm6bb	563644	NM_001030178	lysine (K)-specific demethylase 6B, b
A_15_P103986	0.525734	0.916962	0.695151	adra2da	266754	NM_194364	adrenergic, alpha-2D-, receptor a
A_15_P152506	0.281033	0.916826	0.525418	zgc:110317	550510	NM_001017812	zgc:110317
A_15_P142241	0.536414	0.91673	1.24568	spns2	568117	NM_001083847	spinster homolog 2 (Drosophila)
A_15_P104922	1.54599	0.916364	0.486588	acox1	449662	NM_001005933	acyl-Coenzyme A oxidase 1, palmitoyl
A_15_P116757	1.88023	0.915472	0.529296	cyp2j22	393592	NM_200620	cytochrome P450, family 2, subfamily J, polypeptide 22
A_15_P219396	0.474253	0.915179	1.53893	si:ch211-145b13.6	100317105	XM_002660467	si:ch211-145b13.6
A_15_P533697	0.366598	0.913575	0.943941	stmn1b	550548	NM_001017850	stathmin 1b
A_15_P198096	0.68579	0.913186	0.394749	herc4	557513	XM_680593	hect domain and RLD 4
A_15_P210601	0.555008	0.913065	1.10999	b4galt1	550425	NM_001017730	UDP-Gal:betaGlcNAc beta 1,4- galactosyltransferase, polypeptide 1
A_15_P378135	0.482976	0.912757	1.23645	zgc:113333	541364	NM_001013491	zgc:113333 [Source:ZFIN;Acc:ZDB-GENE-050320-57]
A_15_P206911	0.87572	0.91184	0.404486	hmgcra	559054	NM_001079977	3-hydroxy-3-methylglutaryl-Coenzyme A reductase a
A_15_P101112	0.460441	0.911288	1.59744	f3b	550423	NM_001017728	coagulation factor IIIb
A_15_P171421	0.16124	0.911232	2.46556	fosb	492346	NM_001007312	FBJ murine osteosarcoma viral oncogene homolog B
A_15_P289346	0.559546	0.910613	1.42146	zgc:158343	568780	NM_001080038	zgc:158343
A_15_P109494	0.43481	0.910577	0.648838	galm	436646	NM_001002373	galactose mutarotase
A_15_P151891	0.516949	0.910352	0.562091	zgc:113307	553753	NM_001020724	zgc:113307
A_15_P105956	0.486267	0.910296	1.06965	zgc:162129	798009	NM_001083570	zgc:162129
A_15_P114023	0.303296	0.910253	0.842347	zgc:77058	405836	NM_212900	zgc:77058
A_15_P193801	0.498112	0.909485	0.969384	zgc:64141	393353	NM_200382	zgc:64141
A_15_P110527	1.85558	0.909373	1.19538	alkbh5	570158	NM_001077387	alkB, alkylation repair homolog 5 (E. coli)
A_15_P136176	0.423804	0.908994	0.692639	wu:fc44f06	567613	BC114320	wu:fc44f06
A_15_P104997	1.96822	0.908861	1.08193	ubtf	368509	NM_001005395	upstream binding transcription factor, RNA polymerase I
A_15_P117037	0.416404	0.90819	0.890098	zgc:153409	767650	NM_001076590	zgc:153409
A_15_P117905	1.13296	0.907124	0.387469	LOC560440	560440	BC067718	CG10307-like
A_15_P119173	0.440279	0.906506	0.94842	nucb2a	373078	NM_201493	nucleobindin 2a [Source:ZFIN;Acc:ZDB-GENE-030826-14]
A_15_P203766	1.89783	0.905758	0.861776	prpf3	403072	NM_205748	PRP3 pre-mRNA processing factor 3 homolog (yeast)
A_15_P368060	1.06189	0.905612	0.323894	si:dkey-261l7.2	569751	XM_693158	si:dkey-261l7.2
A_15_P141426	0.960207	0.904012	0.440479	zgc:103668	492489	NM_001007361	zgc:103668
A_15_P130226	0.695528	0.903758	0.447518	col10a1	558919	NM_001083827	collagen, type X, alpha 1
A_15_P162296	1.98353	0.903532	0.845073	mtmr1b	541517	NM_001014330	myotubularin related protein 1b
A_15_P105702	1.90392	0.902771	1.21663	ubtf	368509	NM_001005395	upstream binding transcription factor, RNA polymerase I
A_15_P409630	0.42324	0.902674	0.853444	si:ch211-224b1.4	100002136	BC122385	si:ch211-224b1.4
A_15_P182881	2.3018	0.902579	1.21496	pdcd6ip	406669	NM_213360	programmed cell death 6 interacting protein
A_15_P366600	0.523481	0.90174	0.861884	gosr2	324569	NM_199688	golgi SNAP receptor complex member 2
A_15_P470670	0.408499	0.901523	0.655153	LOC100330524	100330524	XM_002666584	rCG63346-like
A_15_P133766	0.233748	0.900245	0.817846	srsf1b	393565	NM_200593	serine/arginine-rich splicing factor 1b
A_15_P410265	0.554536	0.900207	0.95698	LOC798480	798480	XM_002666653	matriptase-3-like
A_15_P151641	0.493129	0.899755	0.763531	mthfsd	566203	NM_001045099	methenyltetrahydrofolate synthetase domain containing
A_15_P115970	1.89974	0.898575	0.835563	zgc:76867	404612	NM_207080	zgc:76867
A_15_P109404	0.461768	0.898491	0.856575	ccdc90b	100149897	NM_001166258	coiled-coil domain containing 90B
A_15_P150146	3.03656	0.898208	0.928861	dazap2	324316	NM_199793	DAZ associated protein 2
A_15_P198221	1.79191	0.898084	2.09718	egfra	378478	NM_194424	epidermal growth factor receptor a (erythroblastic leukemia viral (v-erb-b) oncogene homolog, avian)
A_15_P104811	0.563467	0.897655	0.90214	sepx1a	352916	NM_178288	selenoprotein X, 1a
A_15_P206896	0.551638	0.897371	0.889737	zgc:114141	619248	NM_001033730	zgc:114141
A_15_P155231	0.308092	0.897016	0.537646	cep72	553488	BC095832	centrosomal protein 72
A_15_P163216	0.753812	0.896936	0.296663	zgc:112146	550426	NM_001017731	zgc:112146
A_15_P111552	0.980786	0.896245	3.15832	srsf5a	335396	NM_200867	serine/arginine-rich splicing factor 5a
A_15_P189891	0.435495	0.895747	0.568249	zgc:194839	100005569	NM_001123324	zgc:194839
A_15_P107943	0.466813	0.895744	0.915068	fam46bb	568893	NM_001045170	family with sequence similarity 46, member Bb
A_15_P110638	2.19596	0.895736	0.626616	selt1a	352919	BC054578	selenoprotein T, 1a
A_15_P101201	0.490543	0.895463	1.23239	si:dkey-260j18.3	563281	XM_686645	si:dkey-260j18.3
A_15_P175206	0.284148	0.894065	1.13584	anxa1b	353358	NM_181759	annexin A1b
A_15_P183191	0.998249	0.893711	0.454819	LOC558408	558408	XM_681611	similar to SI:dZ182N13.3 (novel troponin I)
A_15_P119797	0.535641	0.893567	0.704334	egln1	436868	NM_001002595	egl nine homolog 1 (C. elegans)
A_15_P175216	0.543495	0.893022	0.81419	zgc:112496	541336	NM_001013465	zgc:112496
A_15_P134716	0.909205	0.891414	0.48779	rx2	30473	NM_131226	retinal homeobox gene 2
A_15_P101553	2.4307	0.889862	0.833073	dnajb6b	393275	NM_200305	DnaJ (Hsp40) homolog, subfamily B, member 6b
A_15_P147281	0.81881	0.889356	0.398616	LOC796384	796384	NM_001126459	novel protein similar to vertebrate 3-hydroxy-3-methylglutaryl-Coenzyme A reductase (HMGCR)
A_15_P108274	0.692742	0.888198	0.278599	dctd	550332	NM_001017639	dCMP deaminase
A_15_P184131	0.391271	0.88735	0.824556	si:ch211-147d7.5	100034413	BM529679	si:ch211-147d7.5
A_15_P173681	0.615095	0.887082	0.466907	zgc:101633	558764	NM_001013539	zgc:101633
A_15_P115356	2.04459	0.886938	0.849971	prpf3	403072	NM_205748	PRP3 pre-mRNA processing factor 3 homolog (yeast) [Source:ZFIN;Acc:ZDB-GENE-040823-3]
A_15_P563877	1.13661	0.886739	0.385101	LOC566404	566404	XM_689672	RIKEN cDNA 2700050L05-like
A_15_P101902	0.488708	0.886405	0.458378	zgc:101846	449794	NM_001005967	zgc:101846
A_15_P132711	1.8149	0.885983	0.999564	zff9	326846	NM_199749	zinc finger protein 9
A_15_P117824	1.98744	0.885548	0.938014	qrsl1	327329	NM_001118898	glutaminyl-tRNA synthase (glutamine-hydrolyzing)-like 1
A_15_P193971	0.547388	0.88507	0.910788	zgc:165520	571872	NM_001099425	zgc:165520
A_15_P258736	0.496286	0.885011	1.07192	sc:d0139	100141487	NM_001115104	sc:d0139
A_15_P175581	0.247934	0.884944	0.737907	zgc:165555	100004395	NM_001098761	zgc:165555
A_15_P104620	0.435083	0.884737	0.927113	aptx	405797	NM_214729	aprataxin
A_15_P101897	2.14037	0.884714	0.975209	nipal3	436907	NM_001002634	NIPA-like domain containing 3
A_15_P172846	0.524138	0.884599	0.568449	nme2a	335716	NM_199970	non-metastatic cells 2a, protein (NM23B) expressed in
A_15_P198831	0.384009	0.884534	1.06495	LOC558613	558613	EH447416	chromatin modifying protein 5-like
A_15_P198166	0.926721	0.884445	0.476484	pla2g12b	406739	NM_213430	phospholipase A2, group XIIB
A_15_P591802	0.529841	0.883383	0.808959	wu:fc31e09	324521	CT718890	wu:fc31e09
A_15_P173466	0.444923	0.88273	1.03845	zgc:110789	503757	NM_001013335	zgc:110789
A_15_P400420	0.487187	0.88213	0.845868	LOC569566	569566	XM_692962	fibroblast growth factor receptor 1b-like
A_15_P133466	0.544411	0.881304	0.821196	LOC402855	402855	BC044564	hypothetical protein LOC402855
A_15_P118271	0.528446	0.881028	0.748198	ssu72	393701	NM_200728	SSU72 RNA polymerase II CTD phosphatase homolog (S. cerevisiae)
A_15_P107441	2.48924	0.879946	0.78339	mapk3	399480	NM_201507	mitogen-activated protein kinase 3
A_15_P102006	0.353771	0.879534	0.839332	zgc:64141	393353	NM_200382	zgc:64141
A_15_P402380	1.69822	0.878662	0.47587	wu:fa04h02	566863	CN506356	wu:fa04h02
A_15_P520672	0.769533	0.877926	0.295908	zgc:100957	445226	NM_001003620	zgc:100957
A_15_P119413	0.582635	0.877711	0.474734	opn1sw2	30435	NM_131192	opsin 1 (cone pigments), short-wave-sensitive 2
A_15_P170861	2.13987	0.876789	0.945379	rnmtl1a	550390	NM_001017695	RNA methyltransferase like 1a
A_15_P209521	2.08231	0.876602	0.490473	rbmx2	553240	NM_001025166	RNA binding motif protein, X-linked 2
A_15_P117576	0.984555	0.876596	0.390568	zgc:100957	445226	NM_001003620	zgc:100957
A_15_P144761	1.5495	0.876434	1.97108	oaz2l	790945	NM_001080090	ornithine decarboxylase antizyme 2, like
A_15_P209826	0.200263	0.875499	1.18634	her8.2	565269	NM_001166166	hairy-related 8.2
A_15_P117110	2.29766	0.875459	0.860732	sart1	436946	NM_001002673	squamous cell carcinoma antigen recognised by T cells
A_15_P100800	1.09842	0.874429	0.49555	col18a1	564123	AJ494837	collagen type XVIII, alpha 1
A_15_P103893	1.83127	0.872791	0.917996	scamp2	406687	NM_213378	secretory carrier membrane protein 2
A_15_P101803	2.49305	0.87264	1.65392	zgc:172075	555875	NM_001114408	zgc:172075
A_15_P111507	1.03812	0.87046	0.488222	foxg1a	30274	NM_131067	forkhead box G1a
A_15_P170141	0.510651	0.869823	1.20349	b3gnt5b	791470	NM_001100045	UDP-GlcNAc:betaGal beta-1,3-N-acetylglucosaminyltransferase 5b
A_15_P120481	1.45012	0.869081	0.497205	si:ch211-212d10.1	557566	BC115255	si:ch211-212d10.1
A_15_P259756	0.493493	0.868351	0.993153	si:ch211-229n2.7	100002243	NM_001123322	si:ch211-229n2.7
A_15_P113925	1.85258	0.867804	1.08398	si:dkey-208b23.1	560225	NM_001144792	si:dkey-208b23.1
A_15_P184141	0.18185	0.867435	0.924517	aig1	562261	XM_685654	androgen-induced 1 (H. sapiens)
A_15_P112758	0.367031	0.864299	0.725719	crybb1l3	566891	NM_001102390	crystallin, beta B1, like 3
A_15_P170041	0.553559	0.864088	0.673457	acad11	393147	NM_200178	acyl-Coenzyme A dehydrogenase family, member 11
A_15_P119788	1.80375	0.863479	0.533967	zgc:101606	492816	NM_001007457	zgc:101606
A_15_P112621	1.50965	0.862805	0.4444	tra2b	394172	NM_201197	transformer 2 beta homolog (Drosophila) [Source:ZFIN;Acc:ZDB-GENE-040426-1094]
A_15_P116443	0.435185	0.862722	1.37091	tbc1d19	393463	NM_200491	TBC1 domain family, member 19
A_15_P100902	0.336499	0.862448	1.24651	fkbp5	368924	NM_213149	FK506 binding protein 5
A_15_P107601	0.411178	0.862219	2.0543	atf3	393939	NM_200964	activating transcription factor 3
A_15_P309686	0.479334	0.862193	0.787126	ccdc90b	100149897	NM_001166258	coiled-coil domain containing 90B
A_15_P170001	0.3908	0.861623	0.671569	ca8	550233	NM_001017571	carbonic anhydrase VIII
A_15_P113995	0.530513	0.861482	0.65088	her8a	323656	NM_199624	hairy-related 8a
A_15_P140391	0.165104	0.860603	0.755087	zgc:114104	569093	NM_001030231	zgc:114104
A_15_P105258	5.23882	0.860107	0.305618	hsp70l	560210	NM_001113589	heat shock cognate 70-kd protein, like
A_15_P163231	0.550932	0.859642	0.818872	prox1	30679	NM_131405	prospero-related homeobox gene 1
A_15_P104953	0.520973	0.859	1.07756	si:dkey-228g21.4	100320280	EH439104	si:dkey-228g21.4
A_15_P365720	0.528299	0.858868	0.706716	egln1	436868	NM_001002595	egl nine homolog 1 (C. elegans)
A_15_P118854	0.478717	0.858857	1.26518	pacrg	492757	NM_001007398	PARK2 co-regulated
A_15_P132811	2.69617	0.858537	0.720955	zgc:55733	393968	NM_200993	zgc:55733
A_15_P394695	0.15818	0.858435	0.806715	si:ch211-184m19.2	558306	NM_001030116	si:ch211-184m19.2
A_15_P151126	0.809998	0.858397	0.426647	col11a2	561679	NM_001079992	collagen type XI alpha-2
A_15_P106533	0.781816	0.85675	0.439155	tfa	30255	NM_001015057	transferrin-a
A_15_P109126	0.425652	0.856501	0.903487	si:ch211-147d7.5	100034413	BM529679	si:ch211-147d7.5
A_15_P104194	0.513378	0.855655	0.788198	paqr8	368254	NM_183344	progestin and adipoQ receptor family member VIII
A_15_P171936	0.523119	0.855592	0.946653	ttc8	678551	NM_001040309	tetratricopeptide repeat domain 8
A_15_P131741	0.994538	0.855439	0.45616	foxd1	30525	NM_131271	forkhead box D1
A_15_P174861	0.373538	0.855165	1.23694	pfkfb4l	386663	NM_198816	6-phosphofructo-2-kinase/fructose-2,6-biphosphatase 4, like
A_15_P195626	0.448668	0.854091	1.02733	efhc2	567323	NM_001037395	EF-hand domain (C-terminal) containing 2
A_15_P110884	1.38584	0.853946	0.241058	bag3	445139	NM_001003533	BCL2-associated athanogene 3
A_15_P195506	1.14088	0.853831	0.376262	fabp1b.1	554095	NM_001024651	fatty acid binding protein 1b, tandem duplicate 1
A_15_P307861	0.572508	0.853224	0.791276	LOC566259	566259	XM_001920724	MGC83682 protein-like
A_15_P203331	1.47247	0.852512	0.367943	wu:fc07b10	562019	EG565957	wu:fc07b10
A_15_P153101	2.17029	0.852432	0.824973	zgc:110783	378742	NM_001014367	zgc:110783
A_15_P115066	0.486202	0.851565	0.653057	six6b	553611	NM_001020585	sine oculis-related homeobox 6b
A_15_P403285	0.512407	0.850492	0.478926	zgc:101846	449794	NM_001005967	zgc:101846
A_15_P193311	0.444002	0.848978	0.929726	zgc:163057	563335	NM_001082834	zgc:163057
A_15_P153481	0.231437	0.848401	0.853568	zgc:92233	436902	NM_001002629	zgc:92233
A_15_P105477	0.552481	0.847604	0.908539	zgc:101785	450032	NM_001006053	zgc:101785
A_15_P179051	0.30659	0.847476	0.706102	zgc:165534	569719	NM_001109715	zgc:165534
A_15_P118446	0.542554	0.847476	0.747614	sspn	641583	NM_001037580	sarcospan (Kras oncogene-associated gene)
A_15_P109277	0.533431	0.846784	0.302413	phlda1	449990	NM_001006011	pleckstrin homology-like domain, family A, member 1
A_15_P149126	0.505612	0.846573	1.76508	rab12	553657	NM_001020630	RAB12, member RAS oncogene family
A_15_P164566	2.05167	0.84644	1.07137	pus3	337487	NM_200067	pseudouridylate synthase 3
A_15_P142051	0.548604	0.846095	1.13482	zgc:163061	100037379	NM_001089531	zgc:163061
A_15_P204366	0.510595	0.846028	1.08805	s100a10b	406276	NM_213003	S100 calcium binding protein A10b
A_15_P111212	0.308794	0.845944	0.880969	gipc1	445568	NM_001004018	GIPC PDZ domain containing family, member 1
A_15_P111034	0.46865	0.845784	0.811015	drap1	321681	NM_205541	DR1-associated protein 1 (negative cofactor 2 alpha)
A_15_P103848	0.539038	0.845558	0.732787	mpp5a	252845	NM_194363	membrane protein, palmitoylated 5a (MAGUK p55 subfamily member 5a)
A_15_P110047	0.532685	0.845196	0.771037	top2b	569877	NM_001045191	topoisomerase (DNA) II beta
A_15_P206336	2.12219	0.844517	1.30303	zgc:103755	449988	NM_001006009	zgc:103755
A_15_P107081	0.829748	0.843948	0.387793	rpl28l	394036	BC155108	ribosomal protein L28-like
A_15_P178261	0.342178	0.841877	0.759607	LOC100334304	100334304	BC134226	hypothetical protein LOC100334304
A_15_P261521	0.514844	0.841862	0.72304	ssu72	393701	NM_200728	SSU72 RNA polymerase II CTD phosphatase homolog (S. cerevisiae)
A_15_P176236	0.495973	0.84109	0.643196	gpm6bb	503756	NM_001013334	glycoprotein M6Bb
A_15_P135406	0.485961	0.840457	0.836323	LOC100330314	100330314	XM_002661269	sans-like
A_15_P118961	0.352247	0.840004	0.712876	polr2c	334669	NM_199921	polymerase (RNA) II (DNA directed) polypeptide C
A_15_P193196	0.514798	0.839392	0.650551	zgc:114137	561995	NM_001030163	zgc:114137
A_15_P148446	0.53797	0.839117	0.859091	zgc:123195	641323	NM_001037119	zgc:123195
A_15_P116484	0.534184	0.839062	1.18836	si:dkey-13a21.4	494576	NM_001013478	si:dkey-13a21.4
A_15_P163856	2.05703	0.838319	0.987248	zgc:136881	678520	NM_001040247	zgc:136881
A_15_P115570	0.939085	0.838215	0.450053	fkbp8	393858	NM_200884	FK506 binding protein 8
A_15_P194471	0.328587	0.838123	1.39028	zgc:92020	436920	NM_001002647	zgc:92020
A_15_P104664	2.06622	0.837792	0.96416	arr3l	436678	NM_001002405	arrestin 3, retinal (X-arrestin), like
A_15_P393255	0.496798	0.837076	1.25815	wu:fk86g06	335193	EE718204	wu:fk86g06
A_15_P135201	0.557657	0.836689	1.76934	LOC100334711	100334711	XM_002660377	cyclic nucleotide gated channel alpha 3-like
A_15_P181041	0.55228	0.836223	0.951653	zgc:158225	562050	NM_001080580	zgc:158225
A_15_P181366	1.93143	0.83612	1.17851	map2k2b	100002225	NM_001128281	mitogen-activated protein kinase kinase 2b
A_15_P199176	0.404118	0.835885	1.00101	wu:fi26e04	567429	XM_690724	wu:fi26e04
A_15_P104635	1.89379	0.835482	0.882111	nipa2	406399	NM_213125	non imprinted in Prader-Willi/Angelman syndrome 2 (human)
A_15_P167341	1.75615	0.834567	1.05571	LOC100333371	100333371	GU908491	yeast SEC homolog family member (sec-24.1)-like
A_15_P100206	1.86463	0.834344	0.795812	prpf4	326944	NM_199755	PRP4 pre-mRNA processing factor 4 homolog (yeast)
A_15_P209581	1.95151	0.833886	1.07376	brp16	436795	NM_001002522	brain protein 16
A_15_P546417	0.456262	0.833819	1.6361	sepp1b	791479	NM_178298	selenoprotein P, plasma, 1b
A_15_P109917	0.6858	0.833684	0.458587	dynll2b	572690	NM_001030000	dynein, light chain, LC8-type 2b
A_15_P102138	0.394054	0.83255	1.13946	pfkfb4l	386663	NM_198816	6-phosphofructo-2-kinase/fructose-2,6-biphosphatase 4, like
A_15_P466085	1.15433	0.831677	2.60592	srsf5b	436883	NM_001002610	serine/arginine-rich splicing factor 5b
A_15_P408005	0.391003	0.830874	1.03648	odf3l2	100170836	NM_001130670	outer dense fiber of sperm tails 3-like 2
A_15_P140886	0.509112	0.829852	1.07498	si:dkey-183c2.4	561237	NM_001030156	si:dkey-183c2.4
A_15_P117915	0.552882	0.82984	0.797031	stat5.2	445474	NM_001003984	signal transducer and activator of transcription 5.2
A_15_P100232	0.480785	0.829662	0.837279	reep6	447918	NM_001004656	receptor accessory protein 6
A_15_P205991	0.547018	0.828803	0.685839	zgc:114200	559336	NM_001030129	zgc:114200
A_15_P108176	0.489448	0.828147	0.973694	dcn	64698	NM_131697	decorin
A_15_P107216	0.549179	0.827408	0.69178	mthfd2l	327496	NM_199813	methylenetetrahydrofolate dehydrogenase (NADP+ dependent) 2-like
A_15_P176401	0.788258	0.827008	0.360983	zgc:56085	327506	NM_199816	zgc:56085
A_15_P106298	0.480416	0.825785	0.740588	sra1	415137	NM_001002047	steroid receptor RNA activator 1
A_15_P206161	0.523019	0.825702	1.42283	zgc:55343	393222	NM_200252	zgc:55343
A_15_P514827	0.267957	0.825373	1.06381	anxa1b	353358	NM_181759	annexin A1b
A_15_P207031	1.92155	0.824376	1.17336	esf1	326718	NM_199745	ESF1, nucleolar pre-rRNA processing protein, homolog (S. cerevisiae)
A_15_P115590	0.716275	0.824361	0.391259	zgc:103668	492489	NM_001007361	zgc:103668
A_15_P120691	0.529299	0.823822	0.882212	slc18a3b	394082	NM_201107	solute carrier family 18 (vesicular acetylcholine), member 3b
A_15_P199016	1.00137	0.823589	0.358533	zgc:100957	445226	NM_001003620	zgc:100957
A_15_P116607	0.243977	0.821945	0.656019	LOC798369	798369	XM_001338788	MAM domain containing 2-like
A_15_P118716	0.546067	0.821926	1.0025	trip4	568585	NM_001077575	thyroid hormone receptor interactor 4
A_15_P556917	0.394534	0.821463	0.66319	si:ch73-352p18.4	100535246	XM_003200916	si:ch73-352p18.4 [Source:ZFIN;Acc:ZDB-GENE-110411-101]
A_15_P174076	1.05464	0.821256	0.356604	si:ch211-218c6.5	555570	NM_001044336	si:ch211-218c6.5
[truncated: 2,023 more rows]

## Sheet: Sheet2
	From	To	Species	David Gene Name
	798009	BC133880	Danio rerio	zgc:162129
	798009	NM_001083570	Danio rerio	zgc:162129
	100007704	XM_001344060	Danio rerio	similar to solute carrier family 7 (cationic amino acid transporter, y+ system), member 8
	100007704	BF717670	Danio rerio	similar to solute carrier family 7 (cationic amino acid transporter, y+ system), member 8
	100007704	CR318603	Danio rerio	similar to solute carrier family 7 (cationic amino acid transporter, y+ system), member 8
	100007704	AL921442	Danio rerio	similar to solute carrier family 7 (cationic amino acid transporter, y+ system), member 8
	797187	XM_001337607	Danio rerio	novel protein similar to vertebrate IQ motif and Sec7 domain 1 (IQSEC1)
	797187	CR450740	Danio rerio	novel protein similar to vertebrate IQ motif and Sec7 domain 1 (IQSEC1)
	797187	BX537348	Danio rerio	novel protein similar to vertebrate IQ motif and Sec7 domain 1 (IQSEC1)
	83774	BC046088	Danio rerio	cryptochrome 3
	83774	NM_131786	Danio rerio	cryptochrome 3
	83774	AL844193	Danio rerio	cryptochrome 3
	83774	AB042252	Danio rerio	cryptochrome 3
	557141	XM_680146	Danio rerio	similar to Uncharacterized protein C20orf177
	557141	EH548474	Danio rerio	similar to Uncharacterized protein C20orf177
	557141	CO916331	Danio rerio	similar to Uncharacterized protein C20orf177
	557141	EG587580	Danio rerio	similar to Uncharacterized protein C20orf177
	557141	AL929345	Danio rerio	similar to Uncharacterized protein C20orf177
	557141	EH569590	Danio rerio	similar to Uncharacterized protein C20orf177
	323721	BX511175	Danio rerio	zgc:110682
	323721	BC157376	Danio rerio	zgc:110682
	323721	NM_001115144	Danio rerio	zgc:110682
	323721	BC095368	Danio rerio	zgc:110682
	767638	NM_001076579	Danio rerio	zgc:153258
	767638	BC124291	Danio rerio	zgc:153258
	556849	BX936443	Danio rerio	similar to Ectonucleoside triphosphate diphosphohydrolase 5 precursor (NTPDase 5) (Nucleoside diphosphatase) (CD39 antigen-like 4) (ER-UDPase)
	556849	XM_679770	Danio rerio	similar to Ectonucleoside triphosphate diphosphohydrolase 5 precursor (NTPDase 5) (Nucleoside diphosphatase) (CD39 antigen-like 4) (ER-UDPase)

## Sheet: Sheet3
		798009	N/A	798009	N/A	0
		767638	N/A	767638	N/A	0
		323721	N/A	323721	N/A	0			798009	BC133880	323721	BX511175
		83774	N/A	83774	N/A	0			100007704	XM_001344060	83774	BC046088
		100333914	XM_002660965	100334915	#N/A	#0			797187	XM_001337607	100333645	#N/A
		100333889	XM_002665871	100333914	XM_002660965	XM_002660965			83774	BC046088	100332467	#N/A
		100333645	N/A	100333889	XM_002665871	XM_002665871			557141	XM_680146	100330522	#N/A
		100332467	N/A	100333645	N/A	0			323721	BX511175	100329880	#N/A
		100330522	N/A	100332467	N/A	0			767638	NM_001076579	100329379	#N/A
		100329880	N/A	100330522	N/A	0			556849	BX936443	797187	XM_001337607
		100329379	N/A	100329880	N/A	0					557141	XM_680146
		100005283	XM_001344345	100329379	N/A	0					556849	BX936443
		797613	XM_001338047	100007704	#N/A	#0					798009	BC133880
		797187	N/A	100005283	XM_001344345	XM_001344345					767638	NM_001076579
		794350	XM_001334261	797613	XM_001338047	XM_001338047					100334915	#N/A
		793697	XM_001333467	797187	N/A	0					100007704	XM_001344060
		567429	XM_690724	794350	XM_001334261	XM_001334261
		566404	XM_689672	793697	XM_001333467	XM_001333467
		565785	XM_689055	567691	#N/A	#0
		565776	XM_689046	567429	XM_690724	XM_690724
		565200	XM_688485	566404	XM_689672	XM_689672
		563874	XM_687235	565825	#N/A	#0
		563348	XM_686712	565785	XM_689055	XM_689055
		559945	XM_001919746	565776	XM_689046	XM_689046
		559514	XM_002661214	565200	XM_688485	XM_688485
		557306	XM_002663453	563874	XM_687235	XM_687235
		555840	XM_678484	563485	#N/A	#0
		334026	XM_002663682	563348	XM_686712	XM_686712
		797138	XM_003198558	560840	#N/A	#0
		566445	XM_683070	559945	XM_001919746	XM_001919746
		100151491	XM_001919831	559514	XM_002661214	XM_002661214
		564004	XM_687364	557306	XM_002663453	XM_002663453
		100001684	XM_001341599	557141	#N/A	#0
		100001684	XM_001341599	556849	#N/A	#0
		317731	XM_001923765	555840	XM_678484	XM_678484
		317731	XM_001923765	334026	XM_002663682	XM_002663682
		317731	XM_001923765	797138	XM_003198558	XM_003198558
		317731	XM_001923765	566445	XM_683070	XM_683070
		553298	XM_680794	100151491	XM_001919831	XM_001919831
		564693	XM_002662048	564004	XM_687364	XM_687364
		557512	XM_680592	100001684	XM_001341599	XM_001341599
		100536710	XM_003198063	100001684	XM_001341599	XM_001341599
		100536710	XM_003198064	317731	XM_001923765	XM_001923765
		100536710	XM_003198062	317731	XM_001923765	XM_001923765
		556842	XM_679764	317731	XM_001923765	XM_001923765
		556842	XM_679764	317731	XM_001923765	XM_001923765
		100537779	XM_003198715	553298	XM_680794	XM_680794
		100006620	XM_003197656	564693	XM_002662048	XM_002662048
		568509	XM_003199534	557512	XM_680592	XM_680592
		568509	XM_003199534	100536710	XM_003198063	XM_003198063
		568509	XM_691842	556842	XM_679764	XM_679764
		568509	XM_691842	100537779	XM_003198715	XM_003198715
		100320270	XM_003199706	100006620	XM_003197656	XM_003197656
		402896	XM_003197727	568509	XM_003199534	XM_003199534
		100034566	XM_003200972	100320270	XM_003199706	XM_003199706
		100537537	XM_692938	402896	XM_003197727	XM_003197727
		100537537	XM_003200151	100034566	XM_003200972	XM_003200972
		100330915	XM_002665726	100537537	XM_692938	XM_692938
		559012	XM_682306	100330915	XM_002665726	XM_002665726
		559353	XM_682687	559012	XM_682306	XM_682306
		555591	XM_678141	559353	XM_682687	XM_682687
		100148318	XM_001922745	555591	XM_678141	XM_678141
		572300	XM_701519	100148318	XM_001922745	XM_001922745
		100005326	XM_003197845	572300	XM_701519	XM_701519
		556666	XM_003201027	100005326	XM_003197845	XM_003197845
		100307086	XM_003199913	556666	XM_003201027	XM_003201027
		100535682	XM_003199037	100307086	XM_003199913	XM_003199913
		100535246	XM_003200916	100535682	XM_003199037	XM_003199037
		100331661	XM_002663065	100535246	XM_003200916	XM_003200916
		799721	XM_001340010	100331661	XM_002663065	XM_002663065
		100535278	XM_003199754	799721	XM_001340010	XM_001340010
		100004603	XM_003197849	100535278	XM_003199754	XM_003199754
		563420	XM_686777	100004603	XM_003197849	XM_003197849
		100000230	XM_003199043	563420	XM_686777	XM_686777
		100000230	XM_003199045	100000230	XM_003199043	XM_003199043
		566599	XM_689875	566599	XM_689875	XM_689875
		559852	XM_683240	559852	XM_683240	XM_683240
		100538059	XM_003200654	100538059	XM_003200654	XM_003200654
		100535683	XM_003199409	100535683	XM_003199409	XM_003199409
		553130	XM_687755	553130	XM_687755	XM_687755
		100535108	N/A	100535108	N/A	0
		100003444	XM_002663342	100003444	XM_002663342	XM_002663342
		100003444	XM_002663339	562671	XM_686046	XM_686046
		562671	XM_686046	793897	XM_001333719	XM_001333719
		793897	XM_001333719	327078	XM_001922804	XM_001922804
		793897	XM_003199746	335008	XM_003201387	XM_003201387
		327078	XM_001922804	797838	XM_001338263	XM_001338263
		335008	XM_003201387	558601	XM_681830	XM_681830
		797838	XM_001338263	555599	XM_678150	XM_678150
		558601	XM_681830	100002364	XM_002666882	XM_002666882
		555599	XM_678150	553517	XM_003200641	XM_003200641
		100002364	XM_002666882	100329592	XM_002664517	XM_002664517
		553517	XM_003200641	557913	XM_681068	XM_681068
		100329592	XM_002664517	560275	XM_683672	XM_683672
		557913	XM_681068	563150	XM_686515	XM_686515
		560275	XM_683672	100536143	XM_002663158	XM_002663158
		563150	XM_686515	393472	XM_002666095	XM_002666095
		100536143	XM_002663158	393472	XM_002666095	XM_002666095
		393472	XM_002666095	100537847	XM_003199535	XM_003199535
		393472	XM_002666095
		393472	XM_003200911
		393472	XM_003200911
		393472	XM_002667333
		393472	XM_002667333
		393472	XM_002666095
		393472	XM_002666095
		393472	XM_003200911
		393472	XM_003200911
		393472	XM_002667333
		393472	XM_002667333
		100537847	XM_003199535
		100537847	XM_003199535
