# Supplementary material for: Transcriptomic Characterization of Temperature Stress Responses in Larval Zebrafish
Source: PLoS One. 2012 May 30;7(5):e37209. doi: 10.1371/journal.pone.0037209 (PMC3364249; doi:10.1371/journal.pone.0037209)
Supplement: Table S5 — Expression of temperature-regulated genes. (XLS) [file pone.0037209.s009.xls]

## Sheet: Sheet1
Expression of temperature-regulated genes in cold(16℃)- or heat(34℃)-treated samples
Shown are fold changes for genes under indicated conditions.
Up- and down-regulated genes are shown in red and blue respectively.
ProbeName	16℃-2h vs 28℃-98hpf	16℃-48h vs 28℃-144hpf	34℃-2h vs 28℃-98hpf	34℃-48h vs 28℃-144hpf	GeneSymbol	EntrezGeneID	GenbankAccession	GeneName
A_15_P184851	15.108	0.922241	0.997257	2.64425	fos	394198	NM_205569	v-fos FBJ murine osteosarcoma viral oncogene homolog
A_15_P379825	14.3124	0.861111	1.02953	2.43741	fos	394198	NM_205569	v-fos FBJ murine osteosarcoma viral oncogene homolog
A_15_P101481	13.7363	0.80431	1.02149	2.34637	fos	394198	NM_205569	v-fos FBJ murine osteosarcoma viral oncogene homolog
A_15_P141001	13.1653	0.841613	0.989728	2.40302	fos	394198	NM_205569	v-fos FBJ murine osteosarcoma viral oncogene homolog
A_15_P136316	11.1157	2.27922	0.649085	1.16034	zgc:77060	431765	NM_001002218	zgc:77060
A_15_P160171	9.83371	0.419721	0.449616	0.693208	nr1d4b	571948	DQ017623	nuclear receptor subfamily 1, group D, member 4b
A_15_P183846	9.15614	0.762545	1.46706	2.16692	nr1d4a	563150	XM_686515.5	nuclear receptor subfamily 1, group D, member 4a [Source:ZFIN;Acc:ZDB-GENE-080403-5]
A_15_P162371	8.98312	3.34434	1.36193	3.46948	zgc:152911	572245	NM_001077584	zgc:152911
A_15_P206556	6.13221	1.93667	1.39842	3.64567	tnfb	554167	NM_001024447	tumor necrosis factor b (TNF superfamily, member 2)
A_15_P187316	5.72845	0.883979	0.38142	1.09546	nr1d1	494487	NM_205729	nuclear receptor subfamily 1, group d, member 1
A_15_P110281	5.41165	0.518158	0.875937	1.1064	egr1	30498	BC117642	early growth response 1
A_15_P163066	5.39729	0.864201	0.996967	1.55727	nfkbiaa	406463	NM_213184	nuclear factor of kappa light polypeptide gene enhancer in B-cells inhibitor, alpha a
A_15_P156006	5.22495	1.05896	0.941383	1.12666	nr1d2a	402815	NM_001130592	nuclear receptor subfamily 1, group D, member 2a
A_15_P103808	4.97968	1.42977	0.72336	0.810773	zgc:101565	447903	NM_001004641	zgc:101565
A_15_P110290	4.87233	0.87748	0.396774	1.01242	nr1d1	494487	NM_205729	nuclear receptor subfamily 1, group d, member 1
A_15_P103637	4.78161	1.0315	0.959142	1.65692	ier2	797137	NM_001142583	immediate early response 2
A_15_P171566	4.76094	2.23338	0.962925	0.922064	zgc:165573	100073329	NM_001098766	zgc:165573
A_15_P171421	4.74642	0.839868	0.645229	1.74583	fosb	492346	NM_001007312	FBJ murine osteosarcoma viral oncogene homolog B
A_15_P149476	4.60636	2.68552	7.07463	3.32518	zgc:112234	554097	NM_001024398	zgc:112234
A_15_P290916	4.59416	1.07078	0.785725	0.661708	cabz01077373.1	792516	NM_001197065	E4 binding protein 4-2 [Source:RefSeq peptide;Acc:NP_001183994]
A_15_P148271	4.42739	0.19882	0.583368	1.23007	npas4	724016	NM_001045321	neuronal PAS domain protein 4
A_15_P144886	4.33161	1.62518	0.291003	0.867331	per1b	406204	NM_212439	period homolog 1b (Drosophila)
A_15_P108550	4.04236	1.08076	0.830982	1.40423	dusp5	114436	NM_212565	dual specificity phosphatase 5
A_15_P107601	3.93828	1.8781	1.7555	4.18262	atf3	393939	NM_200964	activating transcription factor 3
A_15_P365850	3.87623	1.88329	1.06221	3.84333	ptgs2b	559020	NM_001025504	prostaglandin-endoperoxide synthase 2b
A_15_P146191	3.85856	0.682737	0.942855	1.62035	klf9	565869	NM_001128729	Kruppel-like factor 9
A_15_P119478	3.78113	0.417808	0.922802	3.06116	egr2a	368241	NM_183341	early growth response 2a
A_15_P236266	3.72696	0.526392	0.565036	1.19485	per1a	563926	NM_001030183	period homolog 1a (Drosophila)
A_15_P115361	3.69613	0.621418	1.11743	0.993976	h1f0	321618	NM_199552	H1 histone family, member 0 [Source:HGNC Symbol;Acc:4714]
A_15_P141096	3.62158	1.11756	1.02697	1.07519	bhlhe41	563771	NM_001039107	basic helix-loop-helix family, member e41
A_15_P177056	3.52903	1.26301	0.639901	0.932427	si:ch211-284a13.1	564009	BC107500	si:ch211-284a13.1
A_15_P102825	3.52691	0.967728	1.17567	1.14395	klf3	117603	NM_131859	Kruppel-like factor 3 (basic)
A_15_P570942	3.41146	0.592423	0.914079	1.29595	wu:fj62d01	336300	EH506070	wu:fj62d01
A_15_P173351	3.39332	1.30346	1.12944	2.18337	ptgs2b	559020	NM_001025504	prostaglandin-endoperoxide synthase 2b
A_15_P200136	3.35743	0.920595	1.10996	1.15342	klf3	117603	NM_131859	Kruppel-like factor 3 (basic)
A_15_P228446	3.33522	1.40876	0.857031	1.15791	nr1d2a	402815	NM_001130592	nuclear receptor subfamily 1, group D, member 2a
A_15_P102446	3.27973	0.842939	1.10869	1.84074	zgc:92851	436766	NM_001002493	zgc:92851
A_15_P220656	3.22578	1.97242	1.53794	3.63483	im:7137886	449866	EG586224	im:7137886
A_15_P119415	3.18624	0.541966	1.11974	2.74057	socs3a	335409	NM_199950	suppressor of cytokine signaling 3a
A_15_P111207	3.14666	1.26771	0.685545	0.958825	si:ch211-284a13.1	564009	BC085676	si:ch211-284a13.1
A_15_P104554	3.14221	0.876131	1.00953	2.14077	junbl	336038	NM_212750	jun B proto-oncogene, like
A_15_P104502	3.12138	1.72045	0.408279	0.972071	per1b	406204	NM_212439	period homolog 1b (Drosophila)
A_15_P203951	3.07776	0.649103	0.580061	1.21174	dbp2	569109	NM_001197062	D-box binding protein 2
A_15_P103119	3.0679	0.968172	1.07219	1.60131	btg2	30079	NM_130922	B-cell translocation gene 2
A_15_P208811	3.06525	1.44696	1.1444	3.55495	si:dkeyp-34c12.1	570187	NM_001013572	si:dkeyp-34c12.1
A_15_P195831	3.06104	0.822857	1.03569	1.10926	rasd1	393504	NM_200532	RAS, dexamethasone-induced 1
A_15_P147921	3.00285	1.12735	1.05618	1.24701	nfil3	445509	NM_001004120	nuclear factor, interleukin 3 regulated
A_15_P335665	2.95271	0.444133	1.49155	1.30118	cish	767678	NM_001076617	cytokine inducible SH2-containing protein [Source:ZFIN;Acc:ZDB-GENE-050907-1]
A_15_P100873	2.93709	0.351778	1.25793	1.18059	socs1	445073	NM_001003467	suppressor of cytokine signaling 1
A_15_P110641	2.89492	2.96349	1.24528	1.73591	zgc:91957	431716	NM_001002169	zgc:91957
A_15_P100831	2.88404	0.926612	0.896532	1.08724	bhlhe40	324413	NM_212679	basic helix-loop-helix family, member e40
A_15_P419125	2.80129	0.466181	1.17106	1.32842	cish	767678	NM_001076617	cytokine inducible SH2-containing protein
A_15_P111776	2.80038	1.69111	1.15876	2.03752	zgc:110340	541345	BC091458	zgc:110340
A_15_P116408	2.75133	0.713271	0.820285	1.17284	zgc:122979	641576	NM_001037574	zgc:122979
A_15_P198686	2.73361	1.31871	0.93909	0.72885	si:rp71-39b20.7	492647	BC090422	si:rp71-39b20.7
A_15_P113821	2.71508	0.474184	1.15722	1.42024	cish	767678	NM_001076617	cytokine inducible SH2-containing protein
A_15_P178731	2.71314	1.15371	1.00781	1.48988	ca16b	569183	XM_001919020.3	carbonic anhydrase XVI b [Source:ZFIN;Acc:ZDB-GENE-080818-1]
A_15_P365290	2.67723	1.14106	1.0529	1.53577	fkbp5	368924	NM_213149	FK506 binding protein 5
A_15_P108530	2.66819	0.728222	1.15686	1.38187	dusp1	406340	NM_213067	dual specificity phosphatase 1
A_15_P443275	2.65814	1.08476	1.00568	1.45639	si:dkey-221j11.3	100317168	EH449409	si:dkey-221j11.3
A_15_P116888	2.65411	0.63818	1.07686	1.16535	dusp1	406340	NM_213067	dual specificity phosphatase 1
A_15_P133821	2.65365	1.11762	0.76524	0.668175	si:dkey-52h23.1	335737	BC060943	si:dkey-52h23.1
A_15_P111741	2.63671	1.04495	0.809023	0.606277	si:dkey-52h23.1	335737	XR_045159	si:dkey-52h23.1
A_15_P168066	2.6215	7.36767	0.540725	0.971013	im:6912692	449736	XM_002665327	im:6912692
A_15_P199746	2.57164	1.8164	0.880894	1.22932	foxq1l	407681	BC093302	forkhead box Q, like
A_15_P111963	2.55629	2.30552	1.28845	0.597912	sass6	406747	NM_213438	spindle assembly 6 homolog (C. elegans)
A_15_P100902	2.52137	0.983756	1.00335	1.45016	fkbp5	368924	NM_213149	FK506 binding protein 5
A_15_P170626	2.51786	0.953103	1.1073	1.63864	rgs2	436935	NM_001002662	regulator of G-protein signaling 2
A_15_P112138	2.50634	0.831213	1.12983	1.57821	rgs2	436935	NM_001002662	regulator of G-protein signaling 2
A_15_P138246	2.48507	1.81979	1.2949	1.54508	nr5a2	30749	NM_131463	nuclear receptor subfamily 5, group A, member 2
A_15_P100633	2.48092	0.745921	0.835526	1.09724	zgc:73324	393762	NM_200789	zgc:73324
A_15_P434205	2.45214	0.816894	1.27825	1.74528	pnp5a	791647	NM_213311	purine nucleoside phosphorylase 5a [Source:ZFIN;Acc:ZDB-GENE-040426-2553]
A_15_P102948	2.42741	1.9726	0.893246	0.589278	klf11b	559076	NM_001077604	Kruppel-like factor 11b
A_15_P200481	2.42131	2.19389	0.988825	0.52185	kcnq5b	568646	XM_691989	potassium voltage-gated channel, KQT-like subfamily, member 5b
A_15_P114053	2.41464	0.71141	1.29471	1.67314	pnp5a	791647	NM_213311	purine nucleoside phosphorylase 5a
A_15_P503177	2.37184	0.840022	1.31242	1.68987	pnp5a	791647	NM_213311	purine nucleoside phosphorylase 5a
A_15_P201276	2.36389	0.591416	1.29633	2.29481	si:ch211-235e18.3	553465	NM_001126383	si:ch211-235e18.3
A_15_P491187	2.35602	0.720752	0.930181	0.796962	gadd45ab	431763	NM_001002216	growth arrest and DNA-damage-inducible, alpha, b
A_15_P171271	2.34922	2.15057	1.22259	0.734226	zgc:154164	767782	NM_001076749	zgc:154164
A_15_P120206	2.34477	1.0835	1.8233	2.70522	zgc:92034	447866	NM_001004605	zgc:92034
A_15_P107639	2.33589	0.719928	0.865552	1.48117	zgc:55813	399488	NM_201514	zgc:55813
A_15_P143731	2.33148	0.713768	1.12988	1.40532	pnp5a	791647	NM_213311	purine nucleoside phosphorylase 5a
A_15_P137531	2.32775	1.60318	0.739093	0.614797	mibp	64674	NM_131693	muscle-specific beta 1 integrin binding protein
A_15_P152256	2.32137	1.09874	0.80311	1.43032	f3b	550423	NM_001017728	coagulation factor IIIb
A_15_P105031	2.32073	1.1289	1.00001	1.08028	csrnp1b	322795	NM_199619	cysteine-serine-rich nuclear protein 1b
A_15_P246411	2.31427	0.552082	0.822553	0.914237	fgf19	368245	NM_001012246	fibroblast growth factor 19
A_15_P116112	2.31207	0.510645	1.05402	0.980625	gbp	30719	NM_131442	glycogen synthase kinase binding protein
A_15_P107081	2.30647	2.26766	1.5631	0.718241	rpl28l	394036	BC155108	ribosomal protein L28-like
A_15_P205136	2.30206	1.69983	0.818724	1.3248	cldnb	81581	NM_131763	claudin b
A_15_P121196	2.29125	2.34675	0.840523	2.68809	cu855789.1	561766	XM_685174.5	Uncharacterized protein [Source:UniProtKB/TrEMBL;Acc:F1R1D7]
A_15_P120345	2.28064	0.65203	0.912828	1.83428	gadd45bb	497646	NM_001012386	growth arrest and DNA-damage-inducible, beta b
A_15_P160661	2.26651	0.512424	1.27739	1.71412	cebpd	140817	NM_131887	CCAAT/enhancer binding protein (C/EBP), delta
A_15_P103186	2.2615	1.85055	0.919608	1.26026	rel	415101	NM_001001841	v-rel reticuloendotheliosis viral oncogene homolog
A_15_P142261	2.25431	1.35876	1.29171	1.04242	elovl6l	100150288	NM_201500	ELOVL family member 6, elongation of long chain fatty acids like
A_15_P169431	2.25373	0.931804	1.27195	1.37049	zgc:77060	431765	NM_001002218	zgc:77060
A_15_P577552	2.24737	0.520413	1.31761	1.74265	cebpd	140817	NM_131887	CCAAT/enhancer binding protein (C/EBP), delta
A_15_P109764	2.24023	0.79088	1.09444	1.04116	nr4a1	431720	NM_001002173	nuclear receptor subfamily 4, group A, member 1
A_15_P391030	2.23712	1.16171	0.917986	1.27697	btr01	563047	XM_686415	bloodthirsty-related gene family, member 1
A_15_P263786	2.23609	0.90447	0.888461	0.67522	wu:fj48c04	336096	FP111236	wu:fj48c04
A_15_P157636	2.22902	0.451234	0.865371	0.718883	si:dkey-242g16.2	336380	XM_002663518	si:dkey-242g16.2
A_15_P162981	2.22837	1.3454	1.76083	2.44507	zgc:153911	768172	NM_001077315	zgc:153911
A_15_P417175	2.22796	0.698236	0.992236	1.17186	sb:cb1050	394208	DV588535	sb:cb1050
A_15_P116681	2.22714	0.556719	1.03227	1.4632	zgc:85866	403033	NM_001001826	zgc:85866
A_15_P101805	2.21937	1.38097	1.1584	1.84499	slc25a25a	406541	NM_213257	solute carrier family 25 (mitochondrial carrier; phosphate carrier), member 25a
A_15_P211791	2.21648	0.761103	0.949916	1.11471	nfkbiab	323099	NM_199629	nuclear factor of kappa light polypeptide gene enhancer in B-cells inhibitor, alpha b
A_15_P104133	2.2162	1.44034	0.917106	0.746099	angptl4	492647	XM_686956.4	angiopoietin-like 4 [Source:HGNC Symbol;Acc:16039]
A_15_P161496	2.20914	1.74218	0.838821	0.396176	klf11a	560787	NM_001044941	Kruppel-like factor 11a
A_15_P101112	2.20462	1.11391	0.788893	1.38289	f3b	550423	NM_001017728	coagulation factor IIIb
A_15_P117758	2.18767	1.11849	1.15268	3.28551	junb	407086	NM_213556	jun B proto-oncogene
A_15_P192006	2.18341	1.30129	1.39919	1.4021	si:ch211-11m18.3	555349	NM_001040332	si:ch211-11m18.3
A_15_P186271	2.17629	1.02324	0.983121	1.33977	pfkfb4l	386663	NM_198816	6-phosphofructo-2-kinase/fructose-2,6-biphosphatase 4, like
A_15_P191926	2.17167	1.11139	1.15294	0.704399	si:dkey-158a20.2	562258	XM_685651.5	si:dkey-158a20.2 [Source:ZFIN;Acc:ZDB-GENE-081103-57]
A_15_P101722	2.16704	0.703755	0.913799	0.683378	bdkrb1	368199	NM_183073	bradykinin receptor B1
A_15_P246076	2.16593	5.30474	0.970447	1.20613	LOC555824	555824	XM_678465	CG3061-like
A_15_P171586	2.16537	0.941401	1.08627	0.758135	znf750	550483	NM_001017786	zinc finger protein 750
A_15_P169706	2.16082	0.770662	0.928181	1.15772	nfkbiab	323099	NM_199629	nuclear factor of kappa light polypeptide gene enhancer in B-cells inhibitor, alpha b
A_15_P194471	2.1603	0.846946	0.828505	1.37433	zgc:92020	436920	NM_001002647	zgc:92020
A_15_P208376	2.15225	1.54898	1.55009	1.33812	mid1ip1a	30600	NM_131335	MID1 interacting protein 1a
A_15_P224896	2.14899	1.24905	1.10457	1.44717	zgc:77060	431765	NM_001002218	zgc:77060
A_15_P196476	2.13376	0.624481	1.06578	1.95598	fam60a	563991	NM_001025531	family with sequence similarity 60, member A
A_15_P120009	2.12823	0.717069	1.27594	2.15767	mafk	415133	NM_001002044	v-maf musculoaponeurotic fibrosarcoma oncogene homolog K (avian)
A_15_P150281	2.11863	1.81444	0.867944	1.24531	rel	415101	NM_001001841	v-rel reticuloendotheliosis viral oncogene homolog
A_15_P135166	2.11648	0.380769	1.24943	1.32768	pdk2	393971	NM_200996	pyruvate dehydrogenase kinase, isoenzyme 2
A_15_P209516	2.11369	1.72666	0.796953	0.858661	ripply1	654446	EH551984	ripply1
A_15_P115655	2.11108	2.79853	0.669575	0.41877	sox11b	30603	NM_131337	SRY-box containing gene 11b [Source:ZFIN;Acc:ZDB-GENE-980526-466]
A_15_P193121	2.10914	1.67781	0.840721	1.26031	edn1	58032	NM_131519	endothelin 1
A_15_P520182	2.10754	0.700502	0.837847	1.38329	zgc:55813	399488	NM_201514	zgc:55813
A_15_P120054	2.10622	2.59501	1.07708	0.981403	meis2.1	30066	NM_130910	myeloid ecotropic viral integration site 2.1
A_15_P112373	2.10009	0.682789	0.910295	1.40733	zgc:55813	399488	NM_201514	zgc:55813
A_15_P336940	2.09924	2.08657	0.915542	0.835821	LOC563777	563777	NM_001162486	similar to Proteasome-associated protein ECM29 homolog
A_15_P103801	2.09539	2.50867	0.772005	0.965427	dazap1	561459	NM_001173504	DAZ associated protein 1
A_15_P109188	2.09293	0.598948	1.37152	1.0441	amotl2a	558920	NM_001080177	angiomotin like 2a
A_15_P108086	2.09125	2.28635	1.33259	1.26896	zgc:63466	393404	NM_200432	zgc:63466
A_15_P161566	2.08733	1.62894	0.664186	1.00705	cry3	83774	NM_131786	cryptochrome 3
A_15_P110005	2.08586	0.810504	1.08442	1.68879	zgc:110380	550353	NM_001017660	zgc:110380
A_15_P105556	2.08258	0.810336	0.909549	1.19919	nfkbiab	323099	NM_199629	nuclear factor of kappa light polypeptide gene enhancer in B-cells inhibitor, alpha b
A_15_P209906	2.08199	2.23149	1.25	2.23798	zgc:56706	393244	NM_200274	zgc:56706
A_15_P187301	2.07314	0.570844	1.55832	1.04971	cyb561	568765	NM_001128744	cytochrome b-561
A_15_P116617	2.05984	1.13134	1.03075	1.82385	dusp4	394146	NM_201171	dual specificity phosphatase 4
A_15_P119618	2.05424	0.800763	1.08308	1.8921	zgc:86757	415223	NM_001002133	zgc:86757
A_15_P106174	2.05171	1.44754	1.19725	1.62737	phlda2	553622	NM_001020596	pleckstrin homology-like domain, family A, member 2
A_15_P109505	2.04838	2.42528	1.26203	2.2615	zgc:56706	393244	NM_200274	zgc:56706
A_15_P103626	2.04234	1.24715	0.846326	0.696116	dpf3	562738	NM_001111169	D4, zinc and double PHD fingers, family 3
A_15_P100691	2.04228	1.53296	1.28966	1.07939	rassf7b	368288	NM_197942	Ras association (RalGDS/AF-6) domain family (N-terminal) member 7b [Source:ZFIN;Acc:ZDB-GENE-030429-1]
A_15_P167366	2.03509	2.83724	0.653152	0.420885	zgc:112964	503764	NM_001013342	zgc:112964
A_15_P160781	2.03444	2.02966	1.08943	0.866801	si:dkey-12e7.1	557553	NM_001044713	si:dkey-12e7.1
A_15_P148096	2.03323	1.5701	0.842736	0.808394	ripply1	654446	NM_001039108	ripply1
A_15_P147811	2.03312	0.848162	1.12088	1.75435	zgc:86757	415223	NM_001002133	zgc:86757
A_15_P510162	2.0331	0.816384	0.996142	0.212012	LOC563369	563369	BC155662	similar to cytochrome P450 2R1
A_15_P101615	2.02924	1.3517	0.931238	1.10838	etnk1	565971	XM_684379	ethanolamine kinase 1
A_15_P194351	2.02597	0.408151	1.25574	1.88245	zgc:64114	378866	NM_200107	zgc:64114
A_15_P104019	2.0254	0.478372	1.03354	0.591907	bx465840.1	100001785	BC152282	Uncharacterized protein [Source:UniProtKB/TrEMBL;Acc:E7F8Y7]
A_15_P111545	2.0184	0.794921	1.02449	0.270547	LOC563369	563369	BC155662	similar to cytochrome P450 2R1
A_15_P111691	2.01703	2.9167	1.02207	1.56681	elovl1a	449816	NM_001005989	elongation of very long chain fatty acids (FEN1/Elo2, SUR4/Elo3, yeast)-like 1a
A_15_P118284	2.00994	6.72975	1.3316	4.74283	zgc:154020	562007	NM_001077607	zgc:154020
A_15_P116104	2.00512	0.664941	1.17872	2.36708	mafk	415133	NM_001002044	v-maf musculoaponeurotic fibrosarcoma oncogene homolog K (avian)
A_15_P121139	2.00163	1.65472	0.885036	1.31807	cldnb	81581	NM_131763	claudin b
A_15_P120144	1.99848	0.497875	1.34857	1.37228	pnp5a	791647	NM_213311	purine nucleoside phosphorylase 5a [Source:ZFIN;Acc:ZDB-GENE-040426-2553]
A_15_P335334	1.99753	0.541653	0.609613	1.26883	asb2a	100536271	XM_003200708.1	ankyrin repeat and SOCS box-containing 2a [Source:ZFIN;Acc:ZDB-GENE-030131-5355]
A_15_P580407	1.9972	1.66379	1.58209	1.83299	mknk1	555974	NM_001114739	MAP kinase interacting serine/threonine kinase 1
A_15_P103716	1.99483	0.845858	0.570144	0.783263	guca1a	140430	NM_131870	guanylate cyclase activator 1A
A_15_P119740	1.98639	0.783725	1.25798	1.90791	trib3	405805	NM_212869	tribbles homolog 3 (Drosophila)
A_15_P174861	1.98227	0.865858	0.876002	1.26708	pfkfb4l	386663	NM_198816	6-phosphofructo-2-kinase/fructose-2,6-biphosphatase 4, like
A_15_P147436	1.97655	1.5642	1.11724	1.04748	mapkap1	100537196	XM_003198574.1	mitogen-activated protein kinase associated protein 1 [Source:HGNC Symbol;Acc:18752]
A_15_P205596	1.97647	2.51288	0.694271	0.439354	zgc:112964	503764	NM_001013342	zgc:112964
A_15_P495397	1.97396	1.24052	1.63165	2.17051	zgc:153911	768172	NM_001077315	zgc:153911
A_15_P107051	1.96642	0.353168	1.41586	1.29645	pdk2	393971	NM_200996	pyruvate dehydrogenase kinase, isoenzyme 2
A_15_P164246	1.96469	2.63946	0.794787	0.735253	si:ch211-195k18.2	378993	NM_001080162	si:ch211-195k18.2
A_15_P112968	1.96308	2.10509	1.28159	1.75782	elf3	560869	XM_002666100	E74-like factor 3 (ets domain transcription factor, epithelial-specific )
A_15_P120937	1.96154	0.553244	1.28059	1.19811	arl5c	393819	NM_200846	ADP-ribosylation factor-like 5C
A_15_P159381	1.95926	1.26932	0.546151	1.00888	lrmp	567234	EB926197	lymphoid-restricted membrane protein
A_15_P193416	1.95912	2.62179	1.00601	2.24595	zgc:165523	100073342	NM_001098778	zgc:165523
A_15_P118170	1.95896	0.85015	1.61392	1.99375	ndel1b	333957	NM_201307	nudE nuclear distribution gene E homolog like 1 (A. nidulans) B
A_15_P171836	1.95508	1.43891	0.987415	1.3442	gadd45aa	393548	NM_200576	growth arrest and DNA-damage-inducible, alpha, a
A_15_P145496	1.95451	2.52748	0.782756	0.963714	crybb3	553184	DQ000468	crystallin, beta B3
A_15_P102138	1.94828	0.922141	0.981032	1.34268	pfkfb4l	386663	NM_198816	6-phosphofructo-2-kinase/fructose-2,6-biphosphatase 4, like
A_15_P120874	1.93556	4.21718	1.10153	2.00399	zgc:100868	554458	NM_001003526	zgc:100868
A_15_P143251	1.9346	2.34481	0.579389	0.776449	hs3st2	571246	NM_001080608	heparan sulfate (glucosamine) 3-O-sulfotransferase 2
A_15_P204616	1.9281	0.635242	0.959929	0.964062	gbp	30719	NM_131442	glycogen synthase kinase binding protein
A_15_P152456	1.92538	2.31476	0.970366	1.2273	btr02	562439	NM_001077158	bloodthirsty-related gene family, member 2 [Source:ZFIN;Acc:ZDB-GENE-060825-228]
A_15_P181701	1.9245	1.08275	1.37208	0.914734	si:dkeyp-113d7.10	100003103	CT664146	si:dkeyp-113d7.10
A_15_P176501	1.92346	0.848796	0.702047	2.45285	igfbp1a	317638	NM_173283	insulin-like growth factor binding protein 1a
A_15_P109700	1.92214	0.901677	1.29489	0.889842	ppp1r3cb	393807	NM_200834	protein phosphatase 1, regulatory (inhibitor) subunit 3Cb
A_15_P221496	1.92157	0.982017	0.857853	1.15502	foxq1	405843	NM_212907	forkhead box Q1
A_15_P177061	1.9155	0.442309	0.84627	0.88656	rasgrf2	553520	BC107511	Ras protein-specific guanine nucleotide-releasing factor 2
A_15_P107181	1.91535	1.25118	0.868594	0.762689	id3	246093	NM_152967	inhibitor of DNA binding 3
A_15_P114625	1.91343	1.48443	0.794672	1.12352	edn1	58032	NM_131519	endothelin 1
A_15_P117248	1.91294	3.06274	0.799838	0.822021	ube2v2	406836	NM_213515	ubiquitin-conjugating enzyme E2 variant 2 [Source:ZFIN;Acc:ZDB-GENE-040426-2919]
A_15_P107952	1.91269	1.3952	1.07733	2.19584	dusp4	394146	NM_201171	dual specificity phosphatase 4 [Source:ZFIN;Acc:ZDB-GENE-040426-709]
A_15_P582292	1.91152	1.04847	0.864632	1.04862	foxq1	405843	NM_212907	forkhead box Q1
A_15_P105956	1.89482	1.01219	0.988241	1.16124	zgc:162129	798009	NM_001083570	zgc:162129
A_15_P200791	1.8948	1.79067	0.587286	0.981616	LOC100148665	100148665	XM_001920354	hypothetical LOC100148665
A_15_P584057	1.89048	0.396046	2.24593	1.56038	LOC792715	792715	AL921738	inverted formin 2-like
A_15_P379385	1.88915	1.19089	0.967278	1.18222	pcf11	492341	NM_001007307	cleavage and polyadenylation factor subunit, homolog (S. cerevisiae)
A_15_P103137	1.88288	0.949254	0.98625	1.00075	spns2	568117	NM_001114455	spinster homolog 2 (Drosophila) [Source:ZFIN;Acc:ZDB-GENE-030131-5843]
A_15_P151726	1.88177	5.44535	1.15335	2.47455	zgc:100868	554458	NM_001003526	zgc:100868
A_15_P187188	1.88132	1.72323	0.714838	1.0039	tlk2	407732	NM_001110417	tousled-like kinase 2
A_15_P193756	1.88114	1.16304	1.08008	1.06805	fzd8b	58072	NM_131553	frizzled homolog 8b
A_15_P207341	1.88068	1.30308	1.04457	1.13459	zgc:73230	406311	NM_213038	zgc:73230
A_15_P509132	1.88042	1.28238	0.683933	1.13337	si:dkey-29p10.4	571522	XM_695120.3	si:dkey-29p10.4 [Source:ZFIN;Acc:ZDB-GENE-050420-117]
A_15_P141146	1.87889	0.769918	1.22521	1.38509	zgc:158773	793938	NM_001082411	zgc:158773
A_15_P530467	1.87669	2.45224	0.913339	1.36048	elovl1a	449816	NM_001005989	elongation of very long chain fatty acids (FEN1/Elo2, SUR4/Elo3, yeast)-like 1a
A_15_P101159	1.87388	1.11179	0.926818	1.12851	foxg1b	405850	NM_212914	forkhead box G1b
A_15_P107652	1.86614	1.36271	1.22653	2.71418	ptgs2a	246227	NM_153657	prostaglandin-endoperoxide synthase 2a
A_15_P180091	1.86429	2.71314	0.641652	0.862196	zgc:158258	791186	NM_001080668	zgc:158258
A_15_P102120	1.86317	1.02214	0.81494	1.08776	foxq1	405843	NM_212907	forkhead box Q1
A_15_P272121	1.86091	3.80314	1.09683	1.23325	zgc:162608	100037332	NM_001089487	zgc:162608 [Source:ZFIN;Acc:ZDB-GENE-070410-86]
A_15_P111317	1.85818	1.02836	1.0038	1.4526	amotl2b	559784	NM_001077606	angiomotin like 2b
A_15_P221826	1.85688	0.916448	0.661144	2.73252	igfbp1a	317638	NM_173283	insulin-like growth factor binding protein 1a
A_15_P566072	1.85134	1.05621	1.43426	1.48157	mcl1b	373102	BM154725	myeloid cell leukemia sequence 1b
A_15_P136166	1.85062	1.43246	1.06775	0.924972	LOC100150048	100150048	XM_001920715	hypothetical LOC100150048
A_15_P174631	1.84844	0.964055	0.891694	0.821635	zgc:113407	100126136	NM_001109862	zgc:113407 [Source:ZFIN;Acc:ZDB-GENE-050306-3]
A_15_P108853	1.84168	0.5721	0.945029	1.35688	dusp2	445057	NM_001003451	dual specificity phosphatase 2
A_15_P130561	1.83973	2.083	1.55078	2.28856	zgc:56565	393268	NM_200298	zgc:56565
A_15_P210141	1.83542	1.00994	1.19207	0.9604	si:ch211-221b16.6	560157	NM_001005305	si:ch211-221b16.6
A_15_P372120	1.83215	1.0552	0.983645	1.41374	alpk2	559835	XM_683222	alpha-kinase 2
A_15_P161296	1.83153	1.25963	0.839074	1.05517	sp8a	321264	NM_213241	sp8 transcription factor a
A_15_P289346	1.83045	1.12476	1.55018	2.41983	zgc:158343	568780	NM_001080038	zgc:158343
A_15_P109144	1.83039	1.3009	1.53724	1.659	zgc:112270	553697	BC116518	zgc:112270
A_15_P107028	1.82946	1.75643	1.2908	0.890328	pik3r1	557176	XM_678727.4	phosphoinositide-3-kinase, regulatory subunit 1 (p85 alpha) [Source:ZFIN;Acc:ZDB-GENE-030131-1280]
A_15_P188416	1.82735	1.20067	1.30018	1.17517	si:ch211-217k17.9	798921	CN019139	si:ch211-217k17.9
A_15_P119085	1.8271	0.973013	1.09855	1.07446	copeb	280650	NM_201461	core promoter element binding protein
A_15_P110533	1.82558	2.2066	0.972936	1.0682	galnt14	562739	BC081496	UDP-N-acetyl-alpha-D-galactosamine:polypeptide N-acetylgalactosaminyltransferase 14 (GalNAc-T14)
A_15_P164791	1.82426	0.615154	0.975297	1.02161	zgc:85866	403033	NM_001001826	zgc:85866
A_15_P148401	1.82009	1.64459	1.206	2.91498	pglyrp5	553387	NM_001044321	peptidoglycan recognition protein 5
A_15_P101553	1.81908	4.9689	0.800771	0.749667	dnajb6b	393275	NM_200305	DnaJ (Hsp40) homolog, subfamily B, member 6b
A_15_P150041	1.81624	1.15684	1.60113	2.40082	zgc:158343	568780	NM_001080038	zgc:158343
A_15_P514637	1.81434	2.55068	1.21505	1.88903	elf3	560869	XM_002666100.1	E74-like factor 3 (ets domain transcription factor, epithelial-specific ) [Source:ZFIN;Acc:ZDB-GENE-030131-8760]
A_15_P116197	1.81336	1.48651	0.981979	1.40035	gadd45aa	393548	NM_200576	growth arrest and DNA-damage-inducible, alpha, a
A_15_P285701	1.8112	1.43084	1.11033	2.86605	ptgs2a	246227	NM_153657	prostaglandin-endoperoxide synthase 2a
A_15_P146961	1.81118	1.12504	1.16127	2.03051	LOC797982	797982	XM_001338394	disabled homolog 2-like
A_15_P106502	1.80997	1.93822	0.881892	0.555243	zgc:174506	402825	NM_001127333	zgc:174506
A_15_P154921	1.807	1.49079	0.808579	1.24417	foxg1b	405850	NM_212914	forkhead box G1b
A_15_P120653	1.80625	1.24936	0.803524	1.88863	LOC553366	553366	BC092878	hypothetical protein LOC553366
A_15_P107454	1.80351	0.882021	1.00985	1.39581	snx18a	562372	NM_001100006	sorting nexin 18a [Source:ZFIN;Acc:ZDB-GENE-070705-339]
A_15_P101902	1.79935	0.992049	1.6413	0.84875	zgc:101846	449794	NM_001005967	zgc:101846
A_15_P241126	1.79838	1.80666	0.622639	0.926615	si:ch211-14c7.2	100148665	XM_001920354.1	si:ch211-14c7.2 [Source:ZFIN;Acc:ZDB-GENE-060503-856]
A_15_P484755	1.79755	1.37867	1.4352	2.962	cebpb	140814	NM_131884	CCAAT/enhancer binding protein (C/EBP), beta
A_15_P131381	1.79123	1.76813	1.05151	1.81051	sgk1	324140	NM_199212	serum/glucocorticoid regulated kinase 1
A_15_P254641	1.78422	4.74733	0.474545	0.688073	adprhl2	796446	NM_001004565	ADP-ribosylhydrolase like 2 [Source:ZFIN;Acc:ZDB-GENE-040912-85]
A_15_P151076	1.78411	2.87684	1.01883	1.49254	si:ch73-13b6.3	100005564	NM_001100094	si:ch73-13b6.3
A_15_P303286	1.78307	0.471279	1.17224	0.13402	LOC794198	794198	XM_001922891	zinc finger protein 160-like
A_15_P167221	1.77948	1.43071	1.06792	1.2869	mapk8b	65236	NM_131721	mitogen-activated protein kinase 8b [Source:ZFIN;Acc:ZDB-GENE-010202-1]
A_15_P176861	1.77095	2.69101	1.94316	0.904133	kif23	30627	BC096779	kinesin family member 23
A_15_P260536	1.76638	1.12943	0.593241	0.267826	LOC560010	560010	XM_001920198	hypothetical LOC560010
A_15_P111199	1.7643	2.37114	0.522214	0.681166	zgc:91908	431726	NM_001002179	zgc:91908
A_15_P148791	1.76293	2.69394	0.733065	0.883078	pfkfb4	556190	NM_001037377	6-phosphofructo-2-kinase/fructose-2,6-biphosphatase 4
A_15_P108764	1.75418	2.31736	1.14855	1.71691	stx11b.1	393836	NM_200862	syntaxin 11b.1
A_15_P104514	1.73374	2.07361	1.48799	1.5088	rqcd1	406632	NM_214760	RCD1 required for cell differentiation1 homolog (S. pombe)
A_15_P405060	1.72894	0.517343	0.958084	0.797007	pkp1	797838	XM_001338263.2	plakophilin 1 [Source:ZFIN;Acc:ZDB-GENE-030131-417]
A_15_P113920	1.71734	1.43069	1.43545	2.89762	cebpb	140814	NM_131884	CCAAT/enhancer binding protein (C/EBP), beta
A_15_P176481	1.71396	3.00912	0.814979	1.4815	zgc:162608	100037332	NM_001089487	zgc:162608
A_15_P106261	1.69862	0.316923	1.39652	2.06673	lpin1	799099	NM_001044353	lipin 1
A_15_P189116	1.68845	0.132479	3.25383	4.69124	si:dkey-190g11.3	567059	NM_001113607	si:dkey-190g11.3
A_15_P193699	1.68446	4.27853	1.06354	0.933567	prkcbp1l	323479	NM_199641	protein kinase C binding protein 1, like
A_15_P120350	1.67958	1.47053	1.06721	2.23928	rela	415099	NM_001001839	v-rel reticuloendotheliosis viral oncogene homolog A [Source:ZFIN;Acc:ZDB-GENE-040825-4]
A_15_P190371	1.67603	0.688449	1.20859	2.76039	LOC561110	561110	XM_684512	TBC1 domain family, member 2-like
A_15_P184996	1.67204	0.521939	1.14891	1.14448	dsc2l	560091	BC124676	desmocollin 2 like
A_15_P105778	1.66252	0.978243	0.681049	2.69731	igfbp1a	317638	NM_173283	insulin-like growth factor binding protein 1a
A_15_P107078	1.66142	1.99962	1.03757	4.49821	serpine1	100136840	NM_001114559	serpin peptidase inhibitor, clade E (nexin, plasminogen activator inhibitor type 1), member 1
A_15_P136996	1.65905	0.203455	0.774759	0.289343	duox	565097	AB255050	dual oxidase
A_15_P140386	1.65864	0.190196	1.21146	0.478414	zgc:154037	767644	NM_001076584	zgc:154037
A_15_P146016	1.65757	0.489096	1.32161	1.32103	si:ch211-108c6.2	559375	XM_001921570	si:ch211-108c6.2
A_15_P148087	1.6483	0.404917	2.2367	0.584531	il15l	494451	NM_001009558	interleukin 15, like
A_15_P190081	1.64651	6.11455	0.486934	0.9733	abl2	570636	NM_001122705	v-abl Abelson murine leukemia viral oncogene homolog 2
A_15_P117327	1.64483	2.32958	1.20329	1.2527	stard10	100001416	NM_200220	START domain containing 10
A_15_P143451	1.64218	1.49751	1.01977	1.85391	slc16a9b	445158	NM_001003552	solute carrier family 16 (monocarboxylic acid transporters), member 9b
A_15_P198221	1.6359	3.26404	0.739227	1.72622	egfra	378478	NM_194424	epidermal growth factor receptor a (erythroblastic leukemia viral (v-erb-b) oncogene homolog, avian)
A_15_P182651	1.63541	1.09702	1.10423	2.25486	si:dkey-184p18.2	768134	NM_001077280	si:dkey-184p18.2
A_15_P246971	1.63171	1.26352	1.77172	2.22207	si:rp71-80o10.4	100307105	BC090791	si:rp71-80o10.4
A_15_P208836	1.63082	1.93197	1.03873	0.669384	blf	503516	NM_001012485	bloody fingers
A_15_P149446	1.61945	2.20898	0.773405	1.02516	exosc5	751632	NM_001083071	exosome component 5
A_15_P170871	1.61575	1.88316	1.31603	0.968125	zgc:153725	767634	BC122399	zgc:153725
A_15_P178836	1.60953	1.08932	1.17135	0.53223	capn12	799247	NM_001083063	calpain 12 [Source:HGNC Symbol;Acc:13249]
A_15_P171331	1.60678	2.27625	1.0187	0.73592	kat2b	563942	BC133823	K(lysine) acetyltransferase 2B
A_15_P106583	1.60173	1.23292	1.94789	1.08662	hbbe3	30596	NM_001015058	hemoglobin beta embryonic-3
A_15_P109316	1.6003	2.8287	0.791987	0.740343	spred2	793290	NM_213234	sprouty-related, EVH1 domain containing 2
A_15_P265161	1.59994	2.38604	0.938531	0.982724	si:ch1073-66c17.4	100322009	XM_002666416	si:ch1073-66c17.4
A_15_P108863	1.59464	5.06777	0.83281	0.673854	zff9	326846	NM_199749	zinc finger protein 9 [Source:ZFIN;Acc:ZDB-GENE-030131-5045]
A_15_P130311	1.59408	0.656131	1.44762	1.77342	sesn1	436933	NM_001002660	sestrin 1
A_15_P113702	1.59307	3.02072	0.272476	0.31449	tpbgl	373095	NM_194392	trophoblast glycoprotein-like
A_15_P164541	1.57993	2.15686	0.493055	0.580659	zgc:162199	100037385	NM_001089536	zgc:162199
A_15_P119967	1.5779	2.23918	1.35386	1.42226	stard10	100001416	NM_200220	START domain containing 10
A_15_P421195	1.57704	0.512899	0.93843	1.32367	ptprn2	325033	NM_001128667	protein tyrosine phosphatase, receptor type, N polypeptide 2 [Source:ZFIN;Acc:ZDB-GENE-030131-3758]
A_15_P171996	1.57001	1.9473	0.995842	1.19921	phf23a	541372	NM_001013499	PHD finger protein 23a
A_15_P208576	1.56566	1.73435	0.424656	0.379071	zgc:112001	550384	NM_001017689	zgc:112001
A_15_P109241	1.56414	2.12798	1.16281	1.0757	slc35c1	494047	NM_001008590	solute carrier family 35, member C1
A_15_P202716	1.55847	1.70961	1.29153	1.20735	nrxn3a	563598	NM_001080009	neurexin 3a
A_15_P179186	1.55747	2.04295	1.42154	0.990787	zgc:173548	100126026	NM_001105705	zgc:173548
A_15_P107762	1.55441	0.39221	1.35204	0.974672	ankrd9	492328	NM_001007294	ankyrin repeat domain 9
A_15_P110231	1.5452	2.03316	1.14551	0.981408	svopl	492766	NM_001007407	SVOP-like
A_15_P443470	1.54088	0.930699	0.802766	1.82324	nr4a3	548604	NM_001172629	nuclear receptor subfamily 4, group A, member 3 [Source:ZFIN;Acc:ZDB-GENE-070824-4]
A_15_P432840	1.5401	1.46144	0.538947	0.494346	LOC100332911	100332911	CD595306	glycerol-3-phosphate acyltransferase 1, mitochondrial-like
A_15_P179656	1.53801	1.77854	0.681255	0.530778	zgc:174938	100126020	NM_001105700	zgc:174938
A_15_P177271	1.53706	1.85264	0.831474	1.24285	ubtf	368509	NM_001005395	upstream binding transcription factor, RNA polymerase I
A_15_P170946	1.53334	4.72454	0.741725	2.63378	il4r	503594	NM_001013282	interleukin 4 receptor
A_15_P463570	1.53074	0.506522	0.812138	0.509926	dennd5b	323528	NM_212644	DENN/MADD domain containing 5B [Source:ZFIN;Acc:ZDB-GENE-030131-2248]
A_15_P120384	1.52852	1.97642	0.958014	1.27306	pppde2a	393673	NM_200700	PPPDE peptidase domain containing 2a
A_15_P105658	1.5268	0.381367	1.31526	1.42518	si:busm1-163l24.4	368754	NM_001005315	si:busm1-163l24.4
A_15_P192631	1.52596	0.759836	1.63565	1.81097	zgc:162126	797943	NM_001082921	zgc:162126
A_15_P106547	1.52526	0.378047	2.85509	1.1809	ek1	30311	NM_131095	eph-like kinase 1
A_15_P229696	1.52514	0.502439	1.60603	1.9723	mknk2b	373121	NM_194402	MAP kinase-interacting serine/threonine kinase 2b [Source:ZFIN;Acc:ZDB-GENE-030829-2]
A_15_P172781	1.52396	2.54088	1.20366	2.40365	zgc:113314	619272	NM_001033753	zgc:113314
A_15_P170981	1.51922	1.26217	1.04154	2.80307	si:dkey-184p18.2	768134	NM_001077280	si:dkey-184p18.2
A_15_P118556	1.51904	1.43848	0.91518	1.8592	sgk1	324140	NM_199212	serum/glucocorticoid regulated kinase 1
A_15_P317456	1.51899	2.49934	0.694145	1.13479	zgc:162344	563289	NM_001083836	zgc:162344
A_15_P168526	1.51846	1.51561	1.11832	2.66523	pglyrp5	553387	NM_001044321	peptidoglycan recognition protein 5 [Source:ZFIN;Acc:ZDB-GENE-050419-71]
A_15_P112421	1.517	2.13632	1.53321	1.42298	gna14	445297	NM_001003753	guanine nucleotide binding protein (G protein), alpha 14
A_15_P157471	1.51671	1.40402	1.16464	2.26622	si:ch211-95j8.2	553515	BC081659	si:ch211-95j8.2
A_15_P267596	1.51653	1.10211	1.29945	2.14083	cabz01062995.1	100537056	XM_003199566.1	Uncharacterized protein [Source:UniProtKB/TrEMBL;Acc:E7EYU0]
A_15_P100803	1.51517	2.42802	1.11077	2.68961	pglyrp5	553387	NM_001044321	peptidoglycan recognition protein 5
A_15_P158846	1.51328	0.536501	0.921722	1.26013	si:ch211-214j24.9	559029	XM_682327	si:ch211-214j24.9
A_15_P568747	1.5024	1.8034	0.819792	1.30905	si:dkeyp-110e4.11	797016	XM_001337418	si:dkeyp-110e4.11
A_15_P145971	1.50124	0.614573	0.856511	0.573526	si:dkey-175c11.1	793922	NM_001126454	si:dkey-175c11.1
A_15_P101975	1.49028	1.80017	0.844003	0.695848	poc1b	386932	NM_200118	POC1 centriolar protein homolog B (Chlamydomonas)
A_15_P549682	1.48974	3.16896	0.836651	0.689791	cyp17a1	399692	NM_212806	cytochrome P450, family 17, subfamily A, polypeptide 1
A_15_P118763	1.48858	3.19789	0.870792	1.4847	plekhf2	393214	NM_200244	pleckstrin homology domain containing, family F (with FYVE domain) member 2
A_15_P189841	1.48833	0.563311	1.16752	0.259475	crybb2	553182	NM_001018128	crystallin, beta B2
A_15_P184531	1.48737	1.60883	1.01408	1.77111	si:ch211-245h14.1	563420	XM_686777	si:ch211-245h14.1
A_15_P149526	1.4855	0.253353	1.41124	0.28429	cyp2x12	790965	NM_001079853	cytochrome P450 CYP2X12
A_15_P110527	1.48447	3.02908	0.680846	0.894979	alkbh5	570158	NM_001077387	alkB, alkylation repair homolog 5 (E. coli)
A_15_P109909	1.48303	0.386345	1.63974	2.25927	nos1	60658	NM_131660	nitric oxide synthase 1 (neuronal)
A_15_P110216	1.48301	3.88252	1.00876	0.893057	zgc:66160	327299	NM_199781	zgc:66160
A_15_P153431	1.4828	1.04622	0.959738	1.9407	gss	450084	NM_001006104	glutathione synthetase
A_15_P210306	1.48083	4.91886	1.44122	3.09782	sgk2b	559050	NM_001076564	serum/glucocorticoid regulated kinase 2b
A_15_P155231	1.4773	0.507399	1.16016	0.695367	cep72	553488	BC095832	centrosomal protein 72
A_15_P104427	1.47486	0.50127	0.6807	0.540752	si:ch211-15i6.4	560413	NM_001044926	si:ch211-15i6.4
A_15_P107854	1.47432	1.40952	1.301	1.83672	casp9	492763	NM_001007404	caspase 9, apoptosis-related cysteine protease
A_15_P164181	1.46839	4.57487	1.37462	3.18904	sgk2b	559050	NM_001076564	serum/glucocorticoid regulated kinase 2b
A_15_P226116	1.46747	1.81314	1.09599	0.871989	mitfa	30080	NM_130923	microphthalmia-associated transcription factor a
A_15_P107172	1.46604	0.507583	1.23971	0.998398	ankrd9	492328	NM_001007294	ankyrin repeat domain 9
A_15_P104880	1.4652	0.753366	0.801934	0.299315	kera	567017	NM_001025548	keratocan
A_15_P115882	1.46416	1.84046	1.04173	1.181	zgc:153310	767730	NM_001076668	zgc:153310
A_15_P154211	1.45847	1.63699	0.832831	0.346393	rrm2	30733	NM_131450	ribonucleotide reductase M2 polypeptide
A_15_P404435	1.45779	1.81736	0.812634	0.831036	LOC569234	569234	BC159264	hypothetical LOC569234
A_15_P166461	1.45669	0.915276	1.28772	4.46874	LOC561790	561790	XM_680270	alpha globin type-2-like
A_15_P115521	1.45213	0.519787	1.01241	0.690312	il1rapl2	100149452	NM_001142584	interleukin 1 receptor accessory protein-like 2
A_15_P212841	1.44692	3.50267	0.868506	0.651838	cyp17a1	399692	NM_212806	cytochrome P450, family 17, subfamily A, polypeptide 1
A_15_P303651	1.44641	3.89063	0.817495	1.44781	LOC100332467	100332467	XM_002664024	hypothetical protein LOC100332467
A_15_P160972	1.44595	3.56845	0.889982	0.88486	zgc:66160	327299	NM_199781	zgc:66160
A_15_P187076	1.44589	1.80952	0.765257	0.695744	znf652	557571	XM_680657	zinc finger protein 652
A_15_P192916	1.44472	0.547349	1.52904	1.97038	mknk2b	373121	NM_194402	MAP kinase-interacting serine/threonine kinase 2b
A_15_P109339	1.44405	2.07931	0.739027	0.85367	zgc:77486	405808	NM_212872	zgc:77486
A_15_P108238	1.44254	2.49512	0.915069	0.819189	smo	30225	NM_131027	smoothened homolog (Drosophila)
A_15_P586882	1.44099	0.56393	0.903196	0.492943	synpo2b	100006620	XM_003197656.1	synaptopodin 2b [Source:ZFIN;Acc:ZDB-GENE-101230-1]
A_15_P116976	1.4381	0.546489	1.55995	1.90162	mknk2b	373121	NM_194402	MAP kinase-interacting serine/threonine kinase 2b [Source:ZFIN;Acc:ZDB-GENE-030829-2]
A_15_P435205	1.43385	2.54888	0.93682	1.21304	tnfrsf1a	406471	NM_213190	tumor necrosis factor receptor superfamily, member 1a
A_15_P105678	1.43315	2.19282	0.500169	0.366025	dpf1	566219	NM_001030204	D4, zinc and double PHD fingers family 1
A_15_P437695	1.42847	0.523166	1.05603	0.965475	klhl12	492362	NM_001007328	kelch-like 12 (Drosophila)
A_15_P307851	1.42766	0.810893	1.34403	4.51831	hbz	561790	XM_680270.4	hemoglobin zeta [Source:ZFIN;Acc:ZDB-GENE-101028-1]
A_15_P142076	1.42518	1.71685	1.29294	1.90557	ube2j2	100037384	NM_001089535	ubiquitin-conjugating enzyme E2, J2 (UBC6 homolog, yeast)
A_15_P292536	1.42446	0.662719	1.21852	2.08964	irs2	572001	CN014946	insulin receptor substrate 2
A_15_P204426	1.42224	0.139107	1.95105	2.44234	LOC563341	563341	XM_686705	kelch-like protein 38-like
A_15_P439275	1.42184	0.554023	1.25659	1.25463	zgc:153411	751688	NM_001045401	zgc:153411
A_15_P109310	1.42127	4.80581	0.704871	0.831536	gopc	326887	NM_200557	golgi associated PDZ and coiled-coil motif containing
A_15_P178866	1.42067	0.413542	0.781263	0.410681	zgc:171713	100124595	NM_001102622	zgc:171713
A_15_P447010	1.41943	2.11148	1.36148	0.732677	blf	503516	NM_001012485	bloody fingers
A_15_P143341	1.41687	0.554847	1.22627	1.30154	zgc:153411	751688	NM_001045401	zgc:153411
A_15_P186611	1.41561	0.79208	1.79726	1.07602	LOC570917	570917	XM_694448	actin-binding Rho activating protein-like
A_15_P101803	1.41528	4.04331	0.835994	1.58446	zgc:172075	555875	NM_001114408	zgc:172075
A_15_P103134	1.41098	1.88301	0.824766	0.328818	zgc:110540	541538	NM_001014352	zgc:110540
A_15_P107030	1.41037	2.30447	0.602738	0.673599	zgc:114045	569643	NM_001030238	zgc:114045
A_15_P534262	1.40964	3.53824	2.41668	0.720488	zgc:173770	100124606	NM_001102633	zgc:173770
A_15_P116915	1.40943	0.471467	1.02801	1.3871	LOC799904	799904	NM_001083874	III-FBPL precursor
A_15_P111548	1.40865	1.76753	1.05949	1.81835	smcr8b	407723	NM_214802	Smith-Magenis syndrome chromosome region, candidate 8b
A_15_P102954	1.40684	1.92483	1.11471	0.450835	col28a1a	100294690	BC091934	collagen type XXVIII alpha 1 a
A_15_P103411	1.40543	1.28317	1.46255	2.37573	lin28a	394066	NM_201091	lin-28 homolog A (C. elegans)
A_15_P173451	1.40533	1.91775	1.17008	1.20698	si:ch211-244h7.6	568823	NM_001045169	si:ch211-244h7.6
A_15_P160111	1.40462	2.42907	1.39689	0.6998	im:7165141	570925	Y14528	im:7165141
A_15_P158931	1.40294	2.01842	0.86356	1.19257	LOC561494	561494	CA472405	similar to interleukin 17 receptor
A_15_P163966	1.40215	1.07997	1.9269	1.28764	zgc:158276	790944	NM_001080089	zgc:158276
A_15_P119885	1.4017	1.9132	1.09916	1.16871	ccm2	436586	NM_001002315	cerebral cavernous malformation 2
A_15_P120287	1.40114	1.84822	0.920938	1.06646	ptk6a	555232	XM_677686	PTK6 protein tyrosine kinase 6a
A_15_P113661	1.40009	0.420881	0.944508	0.511205	zgc:92113	445054	NM_001003448	zgc:92113
A_15_P135201	1.39739	0.931364	1.00432	2.12383	LOC100334711	100334711	XM_002660377	cyclic nucleotide gated channel alpha 3-like
A_15_P101897	1.39574	3.37667	0.674957	0.743996	nipal3	436907	NM_001002634	NIPA-like domain containing 3
A_15_P101040	1.39519	0.225134	2.17962	1.93083	grn2	336575	NM_212756	granulin 2
A_15_P108245	1.39485	1.60769	1.55046	2.17097	pnp5b	447889	NM_001004628	purine nucleoside phosphorylase 5b
A_15_P207961	1.39336	1.81464	0.863729	0.85329	si:dkey-97m3.4	559479	XM_001923927	si:dkey-97m3.4
A_15_P544387	1.39315	2.07379	0.937149	0.487427	atad5a	560591	XM_003198109.1	ATPase family, AAA domain containing 5a [Source:ZFIN;Acc:ZDB-GENE-070912-20]
A_15_P176251	1.38798	3.01604	0.737552	0.942959	gabra1	768183	NM_001077326	gamma-aminobutyric acid (GABA) A receptor, alpha 1
A_15_P138842	1.38726	2.17265	1.0659	1.17645	wu:fe18c06	796449	NM_001144810	wu:fe18c06
A_15_P150606	1.38492	2.59591	0.891679	0.777443	smo	30225	NM_131027	smoothened homolog (Drosophila)
A_15_P516007	1.38383	1.27499	1.04082	1.83423	snx10a	403027	NM_001139462	sorting nexin 10a
A_15_P142231	1.38253	0.376311	1.81675	1.09538	tyrobp	100101461	NM_001100103	TYRO protein tyrosine kinase binding protein
A_15_P108051	1.38109	0.504438	0.949875	0.596429	tlr1	403127	NM_001130593	toll-like receptor 1
A_15_P212741	1.38107	2.45593	0.875766	0.421473	si:dkey-179o14.3	565144	BC151944	si:dkey-179o14.3
A_15_P115738	1.37959	1.8073	0.788844	0.881393	im:7136778	100002318	XM_001337797	im:7136778
A_15_P165516	1.37942	1.89601	1.16494	1.31548	bbc3	751763	NM_001045472	BCL2 binding component 3
A_15_P162131	1.37811	2.56593	1.45298	2.87936	zgc:110354	553612	NM_001020586	zgc:110354
A_15_P108375	1.37766	0.476805	1.13057	1.29236	zgc:73275	393746	NM_200773	zgc:73275
A_15_P182866	1.37745	1.59957	1.33951	3.33863	LOC100001286	100001286	XM_001337464	26-29kD-proteinase-like
A_15_P136481	1.37705	0.378145	1.07395	1.8659	zgc:194413	795490	NM_001130626	zgc:194413
A_15_P107344	1.37472	0.824549	1.0528	1.87973	ik:tdsubc_2d11	337841	BI877860	ik:tdsubc_2d11
A_15_P146181	1.3746	0.824309	1.91629	1.40747	marveld2b	563122	NM_001126406	MARVEL domain containing 2b
A_15_P108473	1.37457	0.433924	1.25912	1.35051	zgc:91999	445104	NM_001003498	zgc:91999
A_15_P164831	1.3733	0.488491	0.972809	1.04642	LOC100005670	100005670	EE685311	matrix metalloproteinase-28-like
A_15_P117562	1.37238	1.19084	1.27927	2.40614	lin28a	394066	EE322470	lin-28 homolog A (C. elegans)
A_15_P101133	1.37191	0.935438	1.82895	1.76744	xpo1	561138	XM_001919762	exportin 1 (CRM1 homolog, yeast)
A_15_P103549	1.36927	0.530635	0.998479	1.00667	cav2	415240	NM_001002150	caveolin 2
A_15_P142361	1.36722	1.00595	2.31034	1.02803	acot11b	641574	NM_001037572	acyl-CoA thioesterase 11b
A_15_P200271	1.36627	0.419397	0.995264	1.25557	adamtsl7	556634	XM_679483	ADAMTS-like 7
A_15_P192376	1.36624	0.473169	1.07658	1.50628	asb2a	100536271	XM_003200708.1	ankyrin repeat and SOCS box-containing 2a [Source:ZFIN;Acc:ZDB-GENE-030131-5355]
A_15_P193251	1.36433	2.52388	0.904353	0.421974	zgc:113340	541508	NM_001014321	zgc:113340
A_15_P114147	1.36275	0.379472	0.785535	1.00395	chac1	563855	NM_001110126	ChaC, cation transport regulator-like 1
A_15_P494297	1.36226	1.95937	0.667152	0.615542	rimkla	447815	NM_001004554	ribosomal modification protein rimK-like family member A
A_15_P206281	1.36212	2.21632	1.04536	1.15032	zgc:162271	556847	NM_001089373	zgc:162271
A_15_P201771	1.361	1.80872	1.07457	27.923	zgc:172053	100002541	NM_001111242	zgc:172053
A_15_P578992	1.36091	1.69	0.964602	1.90093	sgk1	324140	NM_199212	serum/glucocorticoid regulated kinase 1
A_15_P182891	1.36059	1.80104	1.27291	1.26752	LOC571066	571066	XM_002665589	sialin-like
A_15_P256416	1.3602	3.59831	1.01133	1.78438	zgc:194007	565039	EH435137	zgc:194007
A_15_P101082	1.35889	0.710376	0.979899	0.543889	cx39.9	404726	NM_212826	connexin 39.9
A_15_P162711	1.35868	1.16465	1.06548	1.91139	sdc4	568593	NM_001048149	syndecan 4
A_15_P200256	1.35851	1.55578	0.532957	1.03827	pax5	60636	NM_131638	paired box gene 5
A_15_P541787	1.35699	0.683558	1.0211	0.445556	col5a3b	100463515	NM_001190758	collagen type V alpha-3b
A_15_P431445	1.35632	1.80703	0.988276	1.14858	zgc:123285	641492	BC109444	zgc:123285
A_15_P183086	1.35531	1.49287	1.18342	2.3024	snx10a	403027	NM_001139462	sorting nexin 10a
A_15_P101072	1.35291	1.91904	0.783844	1.06035	tmcc3	556763	NM_001044813	transmembrane and coiled-coil domain family 3
A_15_P186076	1.35267	1.79133	1.05248	2.40421	ptgisl	559148	NM_001111160	prostaglandin I2 (prostacyclin) synthase like
A_15_P211071	1.3523	1.96431	0.891001	0.930661	mitfa	30080	NM_130923	microphthalmia-associated transcription factor a
A_15_P209891	1.35226	1.46932	1.38647	2.41284	pnp5b	447889	NM_001004628	purine nucleoside phosphorylase 5b
A_15_P111972	1.35215	3.70562	0.598586	0.876124	epas1a	566886	XM_690170.5	endothelial PAS domain protein 1a [Source:ZFIN;Acc:ZDB-GENE-030131-4490]
A_15_P115790	1.35112	0.446517	0.749849	0.96621	hemk1	560620	NM_001114419	HemK methyltransferase family member 1
A_15_P347245	1.34973	2.90027	1.06461	1.36864	LOC100332467	100332467	0	hypothetical protein LOC100332467
A_15_P114029	1.34941	0.545901	1.3083	1.16502	ccng2	266794	NM_213172	cyclin G2
A_15_P176076	1.34824	2.35976	0.698898	0.989966	tmf1	445128	NM_001003522	TATA element modulatory factor 1
A_15_P165721	1.34686	1.07388	26.1379	4.94809	LOC557824	557824	XM_001919922	Hsc70Cb-like
A_15_P551817	1.34614	1.2209	1.00572	2.32853	LOC797982	797982	XM_001338394	disabled homolog 2-like
A_15_P365355	1.34587	0.426308	0.967481	0.58241	zgc:112355	555962	NM_001030096	zgc:112355
A_15_P121123	1.34433	2.00871	0.85187	0.935266	mitfa	30080	NM_130923	microphthalmia-associated transcription factor a
A_15_P203656	1.34407	0.532316	1.09083	0.539948	cyth2	569358	XM_692738	cytohesin 2
A_15_P121391	1.34298	4.42512	0.504299	1.01572	ncor2	561503	XM_684906	nuclear receptor co-repressor 2
A_15_P212571	1.34107	2.5195	1.11154	1.15095	zgc:110788	503601	NM_001013288	zgc:110788
A_15_P117588	1.33801	2.30732	0.723879	0.525318	lbx2	64276	NM_001007134	ladybird homeobox homolog 2 (Drosophila) [Source:ZFIN;Acc:ZDB-GENE-001206-2]
A_15_P112941	1.33762	2.03975	0.801876	0.623885	rimkla	447815	NM_001004554	ribosomal modification protein rimK-like family member A
A_15_P195851	1.33566	2.55053	1.0873	1.12197	zgc:110788	503601	NM_001013288	zgc:110788
A_15_P194241	1.33562	2.18604	1.12607	0.962002	zgc:55764	324211	NM_212668	zgc:55764
A_15_P192356	1.33525	1.28544	1.12329	0.49361	si:dkey-1h6.1	567587	XM_690886.4	si:dkey-1h6.1 [Source:ZFIN;Acc:ZDB-GENE-041001-127]
A_15_P116068	1.33452	0.592033	1.42252	1.88137	zgc:56306	393285	NM_200315	zgc:56306
A_15_P173731	1.3335	2.66783	1.03664	1.02908	zgc:114136	619249	NM_001033731	zgc:114136
A_15_P112132	1.33268	3.32257	0.633115	0.923782	alkbh5	570158	NM_001077387	alkB, alkylation repair homolog 5 (E. coli)
A_15_P207696	1.33183	0.273225	1.32582	1.34837	zgc:110353	550482	NM_001017785	zgc:110353
A_15_P190891	1.33025	1.89138	0.980179	1.44191	LOC556291	556291	XM_679055	Glucosamine-6-phosphate isomerase-like
A_15_P105804	1.32806	2.96989	0.764027	0.629165	nono	321994	NM_201579	non-POU domain containing, octamer-binding
A_15_P199086	1.32752	0.279479	1.04382	0.967854	si:ch211-284o19.6	100144567	NM_001123061	si:ch211-284o19.6
A_15_P200561	1.32707	0.664786	1.32264	2.00373	zgc:56306	393285	NM_200315	zgc:56306
A_15_P121400	1.3253	2.02876	0.842838	0.479907	cenpn	368856	NM_001002341	centromere protein N
A_15_P220066	1.32486	1.04414	1.67338	1.94329	si:dkeyp-110g5.2	567801	NM_001123285	si:dkeyp-110g5.2
A_15_P100489	1.32461	2.67577	1.09944	1.0868	zgc:110788	503601	NM_001013288	zgc:110788
A_15_P169066	1.32183	0.426171	1.13605	0.551899	zgc:112355	555962	NM_001030096	zgc:112355
A_15_P155671	1.32169	0.655687	1.0302	0.413982	im:7145503	553352	BC091979	im:7145503
A_15_P199231	1.31852	0.771639	2.07364	3.16487	si:dkey-177e13.4	555432	EH433570	si:dkey-177e13.4
A_15_P108257	1.31765	3.98999	1.21077	1.52937	zgc:153258	767638	NM_001076579	zgc:153258
A_15_P190551	1.31478	1.87884	0.879493	1.13035	zgc:123335	641417	BC092994	zgc:123335
A_15_P108926	1.31457	1.71716	1.1135	2.24508	ptgisl	559148	BC124454	prostaglandin I2 (prostacyclin) synthase like
A_15_P142661	1.31445	0.312098	1.02251	2.07706	zgc:162132	100038797	NM_001089577	zgc:162132
A_15_P143201	1.31407	2.10646	0.787815	0.481739	cenpn	368856	NM_001002341	centromere protein N
A_15_P119378	1.31265	1.92326	1.07288	1.77463	sqstm1	406452	NM_213173	sequestosome 1
A_15_P239316	1.31121	0.412807	0.724479	1.14065	asb14	100535284	XM_003201196.1	ankyrin repeat and SOCS box containing 14 [Source:ZFIN;Acc:ZDB-GENE-090313-148]
A_15_P217176	1.31097	2.3759	1.28762	0.445138	ndor1	393621	NM_200648	NADPH dependent diflavin oxidoreductase 1
A_15_P146636	1.31042	0.550518	1.12795	0.825314	fras1	563428	NM_001130840	Fraser syndrome 1
A_15_P103521	1.30915	1.46176	2.39247	2.61914	egln3	406602	NM_213310	egl nine homolog 3 (C. elegans)
A_15_P415650	1.30881	1.2338	0.548971	0.784069	si:dkey-20i10.6	571658	NM_001145607	si:dkey-20i10.6
A_15_P148941	1.30846	2.25382	0.80111	0.911474	zgc:153035	768192	NM_001077334	zgc:153035
A_15_P106214	1.30622	2.62046	0.772471	0.907824	zgc:77151	337153	NM_205565	zgc:77151
A_15_P172376	1.30619	1.92294	1.14587	1.02049	suv39h1a	445198	NM_001003592	suppressor of variegation 3-9 homolog 1a
A_15_P178381	1.30538	2.00411	0.864016	0.573486	atad5a	560591	XM_003198109.1	ATPase family, AAA domain containing 5a [Source:ZFIN;Acc:ZDB-GENE-070912-20]
A_15_P209501	1.30465	1.17996	0.88309	0.536686	zgc:110527	503537	BC076404	zgc:110527
A_15_P114295	1.30464	0.60104	0.989424	0.411552	zgc:109930	554142	NM_001024436	zgc:109930
A_15_P200531	1.30408	2.5005	0.833522	0.414615	si:dkey-179o14.3	565144	BC151944	si:dkey-179o14.3
A_15_P207111	1.30164	1.04348	1.14531	2.37685	cmklr1	557341	NM_001082812	chemokine-like receptor 1
A_15_P101724	1.30011	2.44442	0.782984	0.777691	si:dkey-9a20.6	563056	NM_001045006	si:dkey-9a20.6
A_15_P108365	1.29946	2.45252	0.929616	1.03933	cldne	81584	NM_131765	claudin e
A_15_P405605	1.29913	1.48201	1.38481	0.458973	si:dkey-13i19.8	100170826	EH560273	si:dkey-13i19.8
A_15_P163571	1.29876	1.06491	0.785495	0.44091	adss	550502	NM_001017804	adenylosuccinate synthase
A_15_P193546	1.29737	0.542696	0.739058	0.783409	zgc:112030	553671	NM_001020644	zgc:112030
A_15_P484790	1.29736	3.71808	1.27933	1.47555	zgc:153258	767638	NM_001076579	zgc:153258
A_15_P120309	1.29735	0.830469	0.869044	0.421101	zgc:103479	450002	NM_001006023	zgc:103479
A_15_P211301	1.29671	3.25333	0.705281	0.707514	nono	321994	NM_201579	non-POU domain containing, octamer-binding
A_15_P193476	1.29633	2.06555	0.492565	0.748023	dlgap3	557556	NM_001044714	discs, large (Drosophila) homolog-associated protein 3
A_15_P208351	1.29531	0.825816	1.34337	1.86918	zgc:113263	503753	NM_001013331	zgc:113263
A_15_P515667	1.29498	1.92558	0.889911	1.34647	si:ch73-13b6.3	100005564	NM_001100094	si:ch73-13b6.3
A_15_P112581	1.29475	1.6749	1.01742	0.526384	gins3	442931	NM_001002874	GINS complex subunit 3
A_15_P237561	1.29318	2.22036	1.06859	2.036	LOC100150844	100150844	XM_001919871	protein kinase C, delta-like
A_15_P565077	1.29293	1.6001	0.745134	0.432117	haus8	555850	XM_678494.5	HAUS augmin-like complex, subunit 8 [Source:HGNC Symbol;Acc:30532]
A_15_P189671	1.29293	1.52501	1.09117	0.507039	mmp11a	563753	XM_687113	matrix metallopeptidase 11a
A_15_P418485	1.29275	2.39487	1.01138	1.45713	si:ch73-13b6.3	100005564	NM_001100094	si:ch73-13b6.3
A_15_P190421	1.29236	0.368086	2.06224	0.452689	LOC559723	559723	XM_683088	transforming growth factor, beta 2-like
A_15_P141196	1.29073	1.87638	0.939312	0.506326	chaf1a	563212	NM_001045013	chromatin assembly factor 1, subunit A (p150)
A_15_P155721	1.29067	2.38195	0.764144	0.845937	LOC795807	795807	NM_001114690	novel protein similar to vertebrate Usher syndrome 3A (USH3A)
A_15_P114154	1.29045	2.0857	0.77354	5.71702	mmp9	406397	NM_213123	matrix metalloproteinase 9
A_15_P100172	1.29036	2.01501	0.779233	0.775866	mynn	327167	NM_199768	myoneurin
A_15_P120364	1.28944	0.796253	0.959782	0.390349	nbl1	404629	NM_207097	neuroblastoma, suppression of tumorigenicity 1
A_15_P112469	1.28934	1.87847	0.826417	0.455964	gins2	554146	NM_001024439	GINS complex subunit 2
A_15_P111911	1.28921	2.23582	1.15729	1.11153	clica	84040	NM_199524	chloride intracellular channel a
A_15_P557677	1.2889	0.656253	0.609505	0.482021	htra4	100334257	XM_002662005.2	HtrA serine peptidase 4 [Source:HGNC Symbol;Acc:26909]
A_15_P118159	1.28843	0.36518	1.8393	1.49	zgc:91870	431737	NM_001002190	zgc:91870
A_15_P193006	1.28804	1.06837	0.884968	0.490075	tgm2	447909	NM_001004647	transglutaminase 2, C polypeptide
A_15_P121095	1.2831	1.88278	0.9969	1.19052	derl1	406753	NM_213444	Der1-like domain family, member 1
A_15_P119404	1.28237	1.72481	1.07835	24.7186	zgc:172053	100002541	NM_001111242	zgc:172053
A_15_P187791	1.28156	0.557355	0.90362	0.767959	ppl	449936	NM_001137666	periplakin
A_15_P136971	1.28137	1.01347	0.758014	0.548415	LOC560627	560627	XM_002666893	5-nucleotidase, cytosolic IA-like
A_15_P252541	1.28085	1.88094	0.727411	0.997073	rnd1l	553414	NM_001044396	Rho family GTPase 1 like
A_15_P142341	1.28021	2.33309	1.39983	1.0825	tmem55a	566642	NM_001045112	transmembrane protein 55A
A_15_P151871	1.27916	0.170854	1.12213	1.01861	zgc:113276	553748	NM_001020719	zgc:113276
A_15_P178391	1.27874	1.8883	0.790408	0.496884	si:ch211-264f7.1	100333759	BC135039	si:ch211-264f7.1
A_15_P405045	1.27818	2.06235	0.853071	0.757288	sub1	436778	EH476430	SUB1 homolog (S. cerevisiae)
A_15_P392070	1.27772	0.706039	0.719448	0.496741	synpo2b	100006620	XM_003197656.1	synaptopodin 2b [Source:ZFIN;Acc:ZDB-GENE-101230-1]
A_15_P195271	1.27717	0.43178	1.16707	0.899782	ftr14	692298	NM_001045270	finTRIM family, member 14
A_15_P144051	1.27682	4.0337	0.419132	0.221358	hmgb3a	561025	NM_001122836	high-mobility group box 3a
A_15_P367185	1.27671	2.29492	0.732259	1.88839	il4r	503594	NM_001013282	interleukin 4 receptor
A_15_P170006	1.27488	2.15156	0.948259	0.37732	zgc:101026	445199	NM_001003593	zgc:101026
A_15_P576962	1.27403	2.09722	0.838461	0.923027	mach6	100002072	XM_002660829	membrane-associated ring finger (C3HC4) 6
A_15_P509927	1.27347	4.70612	1.20356	1.46884	zgc:153258	767638	NM_001076579	zgc:153258
A_15_P510572	1.27282	0.544347	1.51852	1.07072	LOC557823	557823	XM_680968	suppressor of sable-like
A_15_P147891	1.27261	2.27241	0.900133	1.15253	zgc:100937	437017	NM_001002744	zgc:100937
A_15_P113680	1.2712	2.02416	0.753066	0.793891	dok6	795289	NM_001089439	docking protein 6
A_15_P181986	1.26988	1.61367	1.46125	1.99106	si:ch211-81a5.8	560648	NM_001044935	si:ch211-81a5.8
A_15_P168781	1.26987	1.8157	0.978087	1.37553	cldne	81584	NM_131765	claudin e
A_15_P108293	1.26812	1.34545	0.843467	0.330193	si:dkeyp-113d7.4	553371	NM_001114342	si:dkeyp-113d7.4
A_15_P145916	1.26795	5.11448	0.518545	0.730267	dgcr8	563963	NM_001122749	DiGeorge syndrome critical region gene 8
A_15_P514827	1.26722	0.411403	0.861205	1.10999	anxa1b	353358	NM_181759	annexin A1b
A_15_P148191	1.26677	0.320766	1.16471	1.26137	tatdn3	553592	NM_001020569	TatD DNase domain containing 3
A_15_P549022	1.26542	2.22721	0.949439	1.09047	zgc:110307	550253	NM_001017591	zgc:110307
A_15_P196131	1.26246	0.499133	1.06352	1.1141	mybpc2b	541384	NM_001013511	myosin binding protein C, fast type b
A_15_P117621	1.26123	1.34351	0.845483	0.545961	zgc:110727	407653	NM_214782	zgc:110727
A_15_P327656	1.26031	1.01411	1.19774	1.66054	lrpap1	333939	NM_201306	low density lipoprotein receptor-related protein associated protein 1 [Source:ZFIN;Acc:ZDB-GENE-030131-5871]
A_15_P591017	1.26003	1.91465	0.901342	1.22091	mgea5	324487	XM_002664139	meningioma expressed antigen 5 (hyaluronidase)
A_15_P192671	1.25789	0.49657	0.985071	1.05537	cacna2d1a	561434	NM_001044960	calcium channel, voltage-dependent, alpha 2/delta subunit 1a
A_15_P150821	1.25537	3.04891	1.01069	0.501948	rad51ap1	555714	NM_001044338	RAD51 associated protein 1
A_15_P419170	1.25431	2.98971	0.999254	1.46142	si:ch73-13b6.3	100005564	NM_001100094	si:ch73-13b6.3
A_15_P104622	1.25409	0.576547	2.16212	1.01936	zgc:92005	445477	NM_001003986	zgc:92005
A_15_P137051	1.25409	1.4171	2.54253	1.52215	zgc:194879	100170782	NM_001130621	zgc:194879
A_15_P169146	1.25239	2.75581	0.754919	0.437808	dck	474325	NM_001007056	deoxycytidine kinase
A_15_P142836	1.2515	0.544352	1.17631	0.736273	upk1a	678515	NM_001040242	uroplakin 1a
A_15_P131616	1.25114	1.79889	0.834475	0.68848	hoxa9a	58047	Y14538	homeo box A9a
A_15_P117533	1.25069	1.13427	1.78248	0.943728	bmpr1aa	58145	NM_131621	bone morphogenetic protein receptor, type 1aa
A_15_P210691	1.25042	2.09228	0.919185	0.867981	zgc:77358	402928	NM_205632	zgc:77358
A_15_P194821	1.25041	0.424354	1.08874	1.32404	kbtbd12	559380	NM_001033917	kelch repeat and BTB (POZ) domain containing 12
A_15_P174486	1.25012	2.13602	1.14769	1.50836	slmo2	378855	NM_199734	slowmo homolog 2 (Drosophila)
A_15_P103533	1.24798	1.85243	1.10553	0.753219	LOC555344	555344	NM_001128331	novel protein similar to vertebrate core 1 synthase, glycoprotein-N-acetylgalactosamine 3-beta-galactosyltransferase, 1 (C1GALT1)
A_15_P212976	1.24781	2.79489	0.939923	0.702228	sh3gl3	393150	NM_200181	SH3-domain GRB2-like 3
A_15_P366070	1.24717	2.08757	1.14326	1.53657	slmo2	378855	NM_199734	slowmo homolog 2 (Drosophila)
A_15_P173546	1.24706	0.962911	1.09866	0.339178	fabp11b	553579	NM_001020558	fatty acid binding protein 11b
A_15_P161241	1.2468	2.1873	1.03924	1.11069	zgc:158357	791160	NM_001080642	zgc:158357
A_15_P104822	1.2461	1.79509	1.37456	1.57834	tead1a	405773	NM_212847	TEA domain family member 1a
A_15_P103210	1.245	0.510674	1.81242	1.3536	ndrg1l	393665	NM_200692	N-myc downstream regulated gene 1, like
A_15_P102016	1.24437	0.511754	1.08909	0.868024	gpr39	791773	NM_200417	G protein-coupled receptor 39
A_15_P176686	1.24413	1.13099	0.977034	2.28509	zgc:113060	550603	NM_001017904	zgc:113060
A_15_P114993	1.24396	2.00538	0.496908	0.660482	pcdh1gb2	503573	AB160976	protocadherin 1 gamma b 2
A_15_P104377	1.24332	1.86595	0.675238	1.00011	sfrp1b	798564	NM_001083571	secreted frizzled-related protein 1b
A_15_P177721	1.24322	0.513859	1.16744	1.09677	si:dkey-181m9.9	567461	NM_001197074	si:dkey-181m9.9
A_15_P100800	1.24307	1.56149	0.968725	0.548989	col18a1	564123	AJ494837	collagen type XVIII, alpha 1
A_15_P598977	1.24294	0.479306	0.860643	0.661138	emid1	797252	XM_001337672.4	EMI domain containing 1 [Source:ZFIN;Acc:ZDB-GENE-070705-40]
A_15_P141076	1.24254	1.21151	0.480085	3.15617	cyp24a1l	100004700	NM_001089458	cytochrome P450, family 24, subfamily A, polypeptide 1, like
A_15_P600462	1.24232	1.48913	1.17029	1.71874	wu:fa11h11	335022	CK025655	wu:fa11h11
A_15_P112461	1.24089	1.02503	0.888226	1.78782	LOC100151245	100151245	XM_001923553	Regulator of G-protein signaling 5-like
A_15_P203371	1.24051	0.578849	1.72206	1.18587	LOC100000800	100000800	NM_001159836	transmembrane protein 63C
A_15_P165261	1.24031	0.98269	1.20183	2.00475	slc1a5	100002129	NM_001190755	solute carrier family 1 (neutral amino acid transporter), member 5
A_15_P190586	1.24021	0.390402	0.950761	1.24111	slitrk4	558123	XM_681309	slit and trk like 4 protein
A_15_P153851	1.23989	0.392761	1.09623	1.53494	sult1st4	402915	NM_205620	sulfotransferase family 1, cytosolic sulfotransferase 4
A_15_P578177	1.23932	2.20996	1.15129	2.04271	zgc:111983	550501	NM_001017803	zgc:111983
A_15_P174076	1.23922	1.59139	0.841928	0.36558	si:ch211-218c6.5	555570	NM_001044336	si:ch211-218c6.5
A_15_P175651	1.2392	0.766958	0.907643	0.489526	and3	561047	NM_001025511	actinodin3
A_15_P108191	1.23766	0.811878	1.1296	1.82068	stx11a	405846	NM_212910	syntaxin 11a
A_15_P184131	1.23685	0.545381	0.993531	0.923223	si:ch211-147d7.5	100034413	BM529679	si:ch211-147d7.5
A_15_P144816	1.23681	2.34331	1.81778	1.72618	LOC563901	563901	XM_687264	Stim2 protein-like
A_15_P201806	1.23672	0.586186	0.817561	0.366678	pou2f1b	323702	NM_001089329	POU class 2 homeobox 1b
A_15_P102485	1.23656	0.847142	1.37985	1.87787	vdra	30076	NM_130919	vitamin D receptor a
A_15_P115604	1.23655	3.41368	0.878944	0.86495	slc35e1	406347	NM_213074	solute carrier family 35, member E1
A_15_P211256	1.23645	0.507973	1.13407	0.990386	rnf32	768120	NM_001077256	ring finger protein 32
A_15_P115603	1.2363	2.50189	0.542101	0.668747	si:ch211-239e6.4	563220	NM_001076762	si:ch211-239e6.4
A_15_P477630	1.23544	1.86549	0.54955	0.773725	LOC568355	568355	XM_691681	stem cell growth factor-like
A_15_P119770	1.2352	1.97185	0.656432	1.03349	cldnd	81583	NM_180964	claudin d
A_15_P103471	1.23421	0.503069	2.2715	2.26	tmem55bb	553253	NM_001159921	transmembrane protein 55B-B
A_15_P503497	1.23366	0.534496	1.14678	0.786467	kdm6bb	563644	NM_001030178	lysine (K)-specific demethylase 6B, b [Source:ZFIN;Acc:ZDB-GENE-040724-166]
A_15_P196372	1.23271	0.566792	0.857991	0.608457	zgc:110283	550268	NM_001017605	zgc:110283
A_15_P120263	1.23218	2.84	0.873505	0.556254	phax	445490	NM_001003995	phosphorylated adaptor for RNA export [Source:ZFIN;Acc:ZDB-GENE-040822-42]
A_15_P101326	1.23206	2.38663	1.02968	1.22304	zgc:66030	393649	NM_200676	zgc:66030
A_15_P441875	1.23139	1.38402	1.07827	0.472093	comtd1	568094	NM_001163808	catechol-O-methyltransferase domain containing 1
A_15_P367455	1.23106	2.09785	1.32986	1.01776	snrnp27	436976	NM_001002703	small nuclear ribonucleoprotein 27 (U4/U6.U5)
A_15_P115801	1.23104	0.920888	0.945053	2.15296	gtsf1	405758	NM_212833	gametocyte specific factor 1 [Source:HGNC Symbol;Acc:26565]
A_15_P190631	1.23052	1.88751	0.926579	0.848291	zgc:114040	565058	NM_001025535	zgc:114040
A_15_P230011	1.23021	0.472508	0.64379	0.862316	cd40	100270764	NM_001145246	CD40 antigen
A_15_P100639	1.23002	1.29149	0.835007	0.342335	asf1ba	386897	NM_207063	ASF1 anti-silencing function 1 homolog Ba (S. cerevisiae)
A_15_P211961	1.22998	2.03533	0.945059	1.42957	cldne	81584	BC062846	claudin e
A_15_P179931	1.22962	1.87432	0.856975	0.600198	tmem169	558357	XM_681561	transmembrane protein 169
A_15_P575527	1.22933	1.12208	2.02836	1.56811	zbtb17	564967	XM_003201203.1	zinc finger and BTB domain containing 17 [Source:ZFIN;Acc:ZDB-GENE-090313-240]
A_15_P111803	1.22885	2.15314	1.11193	1.29839	tuba4l	327377	NM_199795	tubulin, alpha 4 like
A_15_P109688	1.22876	0.374294	0.859151	1.08567	anxa1b	353358	NM_181759	annexin A1b
A_15_P108410	1.2286	2.15024	0.948763	0.747103	rab25	494098	NM_001008641	RAB25, member RAS oncogene family
A_15_P111552	1.22782	1.34364	0.275694	0.971531	srsf5a	335396	NM_200867	serine/arginine-rich splicing factor 5a
A_15_P241316	1.227	1.89523	0.980389	0.457823	zgc:101026	445199	NM_001003593	zgc:101026
A_15_P186716	1.22636	1.5955	0.510672	0.935287	zgc:77222	404631	NM_207099	zgc:77222
A_15_P105321	1.22588	0.448859	1.12944	0.838895	ttll1	393994	NM_201019	tubulin tyrosine ligase-like family, member 1
A_15_P135526	1.22479	0.451293	1.0912	0.916012	cga	402987	AY424306	glycoprotein hormones, alpha polypeptide
A_15_P198751	1.22453	2.0775	1.01572	0.770423	asph	323659	BC095638	aspartate beta-hydroxylase
A_15_P138196	1.2238	1.4563	1.09766	2.74319	cfhl4	559122	EH506917	complement factor H like 4
A_15_P194036	1.22366	1.16661	0.855875	0.516961	apobec2a	503736	NM_001013314	apolipoprotein B mRNA editing enzyme, catalytic polypeptide-like 2a
A_15_P335144	1.22319	1.18007	0.798794	1.86737	cabz01089980.1	556263	XM_003197994.1	Uncharacterized protein [Source:UniProtKB/TrEMBL;Acc:F1Q8P0]
A_15_P109991	1.22285	1.46284	0.762901	0.405831	zgc:100817	572562	NM_001003546	zgc:100817
A_15_P101762	1.22255	2.2413	0.935892	0.370913	dtl	192314	NM_173241	denticleless homolog (Drosophila)
A_15_P172261	1.22224	3.41799	0.830226	2.23727	zgc:91849	572021	NM_001002687	zgc:91849
A_15_P181136	1.2207	0.545374	0.94388	1.14513	LOC557777	557777	XM_680898	early B-cell factor 1-like
A_15_P118753	1.22045	2.12235	0.962313	0.419995	dscc1	447872	NM_001004611	defective in sister chromatid cohesion 1 homolog (S. cerevisiae)
A_15_P113561	1.21912	2.85847	2.93523	2.96654	zgc:109934	553552	NM_001020531	zgc:109934
A_15_P172406	1.21899	1.13597	1.12396	0.344891	gch2	64263	NM_131667	GTP cyclohydrolase 2
A_15_P172046	1.21827	1.86537	0.925973	0.728624	thop1	449659	NM_001005930	thimet oligopeptidase 1
A_15_P171801	1.21816	0.504133	1.06845	0.921538	olfml3a	568106	NM_001045857	olfactomedin-like 3a
A_15_P112545	1.21789	0.445903	1.76266	1.46432	ypel1	554488	NM_001003780	yippee-like 1 (Drosophila)
A_15_P178226	1.21767	1.98376	1.30573	1.24129	ovol1	792456	NM_001114744	ovo-like 1 (Drosophila)
A_15_P164931	1.2175	3.06556	0.832631	1.10938	cldnf	81585	NM_131766	claudin f [Source:ZFIN;Acc:ZDB-GENE-010328-6]
A_15_P520672	1.2165	1.06631	0.929252	0.313208	zgc:100957	445226	NM_001003620	zgc:100957
A_15_P101988	1.21638	0.91105	0.927835	2.33785	zgc:56699	405758	NM_212833	zgc:56699
A_15_P184041	1.21551	0.427403	1.10272	1.33797	LOC100333237	100333237	EE711241	hypothetical protein LOC100333237
A_15_P184116	1.21467	0.715998	0.96685	2.07305	moxd1	570584	NM_001045206	monooxygenase, DBH-like 1
A_15_P155951	1.21442	2.64176	1.11304	1.22682	im:7147678	553062	XM_002666722	im:7147678
A_15_P178236	1.21416	3.71118	2.25769	2.37695	sesn2	100149745	NM_001079975	sestrin 2
A_15_P331594	1.21387	2.23084	0.867175	1.45432	cldne	81584	NM_131765	claudin e
A_15_P144391	1.21376	2.1997	0.913185	0.641403	bbox1	572649	NM_001017717	butyrobetaine (gamma), 2-oxoglutarate dioxygenase 1 (gamma-butyrobetaine hydroxylase)
A_15_P177581	1.21362	1.99254	0.883133	1.14001	LOC559783	559783	BC122460	hypothetical LOC559783
A_15_P193581	1.21309	0.517869	1.03168	1.04279	zgc:153044	751678	NM_001045393	zgc:153044
A_15_P207346	1.21265	0.460296	1.26035	0.3481	lctlb	564250	NM_001100014	lactase-like b
A_15_P413240	1.21197	2.77663	0.543362	0.44813	zgc:162199	100037385	NM_001089536	zgc:162199
A_15_P177391	1.21134	1.83544	0.914939	0.825865	zgc:162523	100038781	BC121771	zgc:162523
A_15_P159176	1.21088	1.15772	1.14982	2.77204	LOC100330941	100330941	BC098615	pelle-like
A_15_P140076	1.21081	1.80582	0.799323	1.03598	fstb	566538	NM_001039631	follistatin b
A_15_P120689	1.20985	1.67476	2.7045	1.74924	p4ha1	100003675	NM_214691	procollagen-proline, 2-oxoglutarate 4-dioxygenase (proline 4-hydroxylase), alpha polypeptide I
A_15_P410665	1.20984	0.475933	1.06985	0.965922	sult2st3	777792	NM_001078168	sulfotransferase family 2, cytosolic sulfotransferase 3
A_15_P113522	1.20864	0.714366	1.26909	2.02617	LOC566845	566845	CF348334	myosin light chain kinase 2, skeletal/cardiac muscle-like
A_15_P147626	1.2086	1.95494	0.947978	0.68777	tmem8c	415178	NM_001002088	transmembrane protein 8C
A_15_P119455	1.20829	1.98402	0.913589	0.852968	zgc:153753	767716	NM_001076654	zgc:153753
A_15_P163546	1.20786	0.734417	1.51446	2.39175	si:ch211-154o6.6	564061	NM_001045039	si:ch211-154o6.6
A_15_P110184	1.20775	0.301803	0.751154	0.602106	zgc:85932	405875	NM_212939	zgc:85932
A_15_P102018	1.20733	0.734007	1.15906	0.522229	ces3	560651	NM_001044936	carboxylesterase 3
A_15_P175206	1.20703	0.383614	0.87665	1.11372	anxa1b	353358	NM_181759	annexin A1b
A_15_P210961	1.20693	1.09813	1.20759	0.503339	rrm2	30733	NM_131450	ribonucleotide reductase M2 polypeptide
A_15_P187211	1.20606	0.635238	2.3308	5.26327	tcap	556258	BC095167	titin-cap (telethonin)
A_15_P238764	1.20602	0.744043	0.728066	1.78237	LOC100006827	100006827	XR_045099	novel protein similar to vertebrate pim oncogene family
A_15_P290496	1.20545	1.28929	1.00185	2.51263	LOC793246	793246	EH494058	leukocyte cell-derived chemotaxin 2-like
A_15_P119698	1.20458	2.35593	0.927089	0.882239	zgc:77358	402928	NM_205632	zgc:77358
A_15_P109027	1.20454	0.328473	1.12663	1.56595	sult1st4	402915	NM_205620	sulfotransferase family 1, cytosolic sulfotransferase 4
A_15_P119332	1.20454	0.317408	1.78318	1.59954	ttc9c	393235	NM_200265	tetratricopeptide repeat domain 9C
A_15_P492892	1.20419	1.91649	0.717247	0.497101	si:ch211-264f7.1	100333759	BC122446	si:ch211-264f7.1
A_15_P103187	1.20416	0.549467	0.885977	1.13766	dap1b	58094	NM_131573	death associated protein 1b
A_15_P104008	1.2038	0.529552	0.740579	1.11224	sepp1b	791479	NM_178298	selenoprotein P, plasma, 1b
A_15_P116217	1.20364	0.45092	1.75721	1.08589	gria4a	407735	NM_214806	glutamate receptor, ionotropic, AMPA 4a
A_15_P153731	1.20296	2.8467	0.669934	0.861927	zgc:101042	445192	NM_001003586	zgc:101042
A_15_P105869	1.20169	1.34841	1.27501	1.90937	myd88	403145	NM_212814	myeloid differentiation primary response gene (88)
A_15_P193461	1.20158	1.8336	0.899914	0.48162	si:ch211-160d20.1	799247	NM_001083063	si:ch211-160d20.1
A_15_P113127	1.2012	2.10996	1.06513	1.06288	grhl1	324942	XM_001923728	grainyhead-like 1 (Drosophila)
A_15_P174851	1.20094	1.03171	0.982881	2.25205	si:dkey-77f17.8	798102	NM_001082922	si:dkey-77f17.8
A_15_P210301	1.20075	0.729655	1.45421	2.44873	si:ch211-154o6.6	564061	BC153393	si:ch211-154o6.6
A_15_P160721	1.20052	1.96116	1.10795	0.765234	zgc:153153	798766	NM_001077166	zgc:153153
A_15_P217821	1.20051	0.458186	1.16142	0.580749	LOC100334348	100334348	0	putative oxidoreductase GLYR1-like
A_15_P405035	1.20037	1.86962	1.02781	0.508929	gins3	442931	NM_001002874	GINS complex subunit 3
A_15_P143336	1.20012	1.94323	1.225	1.04644	zgc:153675	768179	NM_001077322	zgc:153675
A_15_P220491	1.19947	1.14964	1.70265	1.1557	zgc:113115	541442	NM_001013567	zgc:113115
A_15_P116892	1.19923	1.92292	0.952244	1.10052	ccnl1	326088	NM_199740	cyclin L1
A_15_P103105	1.19911	4.94246	1.30314	3.08241	LOC565309	565309	EH592105	es1 protein-like
A_15_P210056	1.19791	3.35058	0.895729	2.18039	zgc:91849	572021	CU458929	zgc:91849
A_15_P109602	1.19762	0.403687	1.05496	1.21236	asb16	678621	NM_001040368	ankyrin repeat and SOCS box-containing 16
A_15_P190471	1.19741	4.87444	1.31092	3.18973	LOC565309	565309	EH592105	es1 protein-like
A_15_P542202	1.19677	1.92532	0.971695	0.995296	ppap2c	335485	NM_199953	phosphatidic acid phosphatase type 2C
A_15_P355560	1.19605	0.513202	0.915355	0.570524	adamts22	571682	XM_695292.2	ADAM metallopeptidase with thrombospondin type 1 motif, 22 [Source:ZFIN;Acc:ZDB-GENE-070816-3]
A_15_P417370	1.19482	0.761298	1.9515	2.52304	ticam1	403147	NM_001044759	toll-like receptor adaptor molecule 1
A_15_P552662	1.19468	0.673435	2.32479	0.562546	tnikb	556959	CT674121	TRAF2 and NCK interacting kinase b
A_15_P205196	1.19451	1.63364	0.79492	0.548483	zgc:85772	406462	NM_213183	zgc:85772
A_15_P164596	1.19405	1.26345	2.29595	2.27261	si:ch211-146f4.5	562774	NM_001044998	si:ch211-146f4.5
A_15_P144021	1.19395	0.550314	0.862324	1.09799	btr09	100170790	NM_001130628	bloodthirsty-related gene family, member 9
A_15_P156501	1.19318	2.21339	0.989032	0.987535	oxsr1b	394150	NM_201175	oxidative-stress responsive 1b
A_15_P439455	1.19245	1.8856	1.21034	1.39425	fgg	406327	NM_213054	fibrinogen, gamma polypeptide
A_15_P170161	1.19215	1.50547	1.14911	0.464305	zgc:114181	619255	NM_001033737	zgc:114181
A_15_P180376	1.19174	2.29898	0.812819	0.471185	haus1	553389	BC093327	HAUS augmin-like complex, subunit 1
A_15_P206796	1.19157	0.540749	1.01881	1.09462	tnfsf10l	114466	NM_131843	tumor necrosis factor (ligand) superfamily, member 10 like
A_15_P100665	1.19128	1.98509	0.87807	0.872873	suv420h1	572849	NM_001007337	suppressor of variegation 4-20 homolog 1 (Drosophila)
A_15_P105202	1.19082	1.80515	1.3593	1.39652	bcl2l1	114401	NM_131807	bcl2-like 1
A_15_P108274	1.19018	0.928273	1.18335	0.371177	dctd	550332	NM_001017639	dCMP deaminase
A_15_P183666	1.19017	0.911576	2.33045	1.70319	kif1b	369190	NM_194382	kinesin family member 1B [Source:ZFIN;Acc:ZDB-GENE-030820-1]
A_15_P342565	1.18956	4.31815	0.518287	0.799373	dgcr8	563963	NM_001122749	DiGeorge syndrome critical region gene 8
A_15_P116553	1.18952	0.541491	1.07334	1.0056	pald	368369	NM_198811	paladin
A_15_P569857	1.1895	0.334318	0.680769	0.41877	tlr22	403135	NM_001128675	toll-like receptor 22
A_15_P194576	1.18944	0.534939	0.994422	1.03231	zgc:111960	553661	NM_001020634	zgc:111960
A_15_P117213	1.18937	0.516717	0.940268	0.788468	aga	566517	BC066439	aspartylglucosaminidase
A_15_P419550	1.18899	1.36034	1.07497	0.337551	gch2	64263	NM_131667	GTP cyclohydrolase 2
A_15_P121259	1.18873	1.92444	0.95892	1.09923	zgc:123285	641492	NM_001037432	zgc:123285
A_15_P165246	1.1885	1.49289	1.67975	2.4605	LOC559569	559569	XM_682924	Egl nine homolog 2-like
A_15_P102225	1.18775	2.13385	0.564321	0.79687	zgc:85972	404598	NM_207066	zgc:85972
A_15_P566462	1.18654	1.96683	0.944415	1.16237	ccnl1	326088	NM_199740	cyclin L1
A_15_P175441	1.18599	2.27102	1.00266	1.3921	traf6	554561	NM_001044752	TNF receptor-associated factor 6
A_15_P100767	1.18587	2.47989	0.978783	0.870492	rab8a	571897	NM_001089562	RAB8A, member RAS oncogene family
A_15_P228321	1.18537	1.64765	1.14618	1.1815	sh3bp4a	403082	NM_205753	SH3-domain binding protein 4a
A_15_P145676	1.18493	1.36398	2.25291	1.37915	hspb8	791580	NM_001100957	heat shock protein, alpha-crystallin-related, b8
A_15_P118478	1.1847	1.41172	1.05925	0.454991	zgc:110113	550236	NM_001017574	zgc:110113
A_15_P177286	1.18389	0.449564	1.95597	1.93796	LOC561303	561303	BC115174	hypothetical LOC561303
A_15_P120950	1.18221	0.342515	1.50849	1.95394	im:7154516	492754	CT695052	im:7154516
A_15_P148031	1.18142	3.0475	0.755796	0.708706	nono	321994	NM_201579	non-POU domain containing, octamer-binding
A_15_P106350	1.18108	1.94405	0.836644	0.502062	mybl2	445390	NM_001003867	myeloblastosis oncogene-like 2
A_15_P195516	1.17963	1.90686	0.85364	0.669303	haus6	558814	NM_001079974	HAUS augmin-like complex, subunit 6
A_15_P494682	1.17922	0.492156	1.13122	1.71025	si:ch211-260o22.1	555548	NM_001201561	si:ch211-260o22.1 [Source:ZFIN;Acc:ZDB-GENE-060503-603]
A_15_P208246	1.17918	0.476304	0.951253	2.5773	zgc:153102	768167	NM_001077310	zgc:153102
A_15_P271151	1.17876	0.110646	1.36951	2.08846	LOC563341	563341	XM_686705	kelch-like protein 38-like
A_15_P147111	1.17859	2.03339	0.744897	1.26337	si:dkey-3h3.3	100144568	NM_001123062	si:dkey-3h3.3
A_15_P108040	1.17858	0.352112	0.955284	0.481414	klf2a	117508	NM_131856	Kruppel-like factor 2a
A_15_P212321	1.17815	1.43857	1.05224	0.427429	si:dkeyp-113d7.4	553371	NM_001114342	si:dkeyp-113d7.4
A_15_P107437	1.17792	0.505756	1.20064	0.609028	synpr	368919	NM_001004532	synaptoporin
A_15_P102785	1.17703	0.544313	0.875254	0.614639	zgc:101050	445187	NM_001003581	zgc:101050
A_15_P113925	1.17585	2.51019	0.887998	1.10921	si:dkey-208b23.1	560225	NM_001144792	si:dkey-208b23.1
A_15_P119553	1.17556	3.31189	0.91013	0.463983	ing5b	368450	NM_001007168	inhibitor of growth family, member 5b
A_15_P119944	1.17511	0.427753	1.10237	1.15407	mybpc2b	541384	NM_001013511	myosin binding protein C, fast type b
A_15_P148796	1.17364	0.432902	0.953549	0.629221	zgc:158482	100009650	NM_001083019	zgc:158482
A_15_P151471	1.17341	2.62275	0.946712	1.07304	ccdc126	751690	NM_001045403	coiled-coil domain containing 126
A_15_P117251	1.17326	1.93997	0.526433	1.14895	gro2	30206	NM_131012	groucho 2
A_15_P151021	1.17226	1.35854	0.968194	0.508132	smc2	321452	NM_199542	structural maintenance of chromosomes 2
A_15_P106228	1.1713	2.34121	0.773852	0.812684	zgc:101855	494048	NM_001008591	zgc:101855
A_15_P199736	1.17125	1.21262	1.7828	1.85166	ptpn21	799627	XM_001339926.4	protein tyrosine phosphatase, non-receptor type 21 [Source:ZFIN;Acc:ZDB-GENE-080102-4]
A_15_P108038	1.17084	0.554954	0.864747	0.816121	si:dkeyp-113d7.7	100034647	NM_001083105	si:dkeyp-113d7.7
A_15_P118709	1.17047	1.69922	0.890995	0.520221	mad2l1	550434	NM_001017739	MAD2 mitotic arrest deficient-like 1 (yeast)
A_15_P133646	1.16966	0.538521	1.16741	0.963261	pxn	399546	BC054700	paxillin
A_15_P134616	1.1695	1.35353	3.25669	1.78606	mlf1	553527	XM_003199993.1	myeloid leukemia factor 1 [Source:HGNC Symbol;Acc:7125]
A_15_P366105	1.16823	0.809514	0.51766	0.681681	zgc:113106	550574	NM_001017876	zgc:113106
A_15_P115763	1.16783	0.364493	0.921455	0.8688	zgc:92085	436644	NM_001002371	zgc:92085
A_15_P497887	1.16762	1.84965	0.583961	1.0863	gyg2	561803	NM_001145576	glycogenin 2
A_15_P101323	1.16731	1.30025	0.890722	0.503339	sparc	321357	NM_001001942	secreted acidic cysteine rich glycoprotein
A_15_P108010	1.16727	2.58971	0.878341	0.92901	rhoae	394125	NM_201150	ras homolog gene family, member Ae
A_15_P396380	1.16716	1.02567	1.07914	2.14369	slc1a5	100002129	NM_001190755	solute carrier family 1 (neutral amino acid transporter), member 5
A_15_P174911	1.16668	1.31495	0.972824	2.59388	lect2l	567278	NM_001048055	leukocyte cell-derived chemotaxin 2 like
A_15_P211446	1.16654	0.646313	1.09248	2.00366	lifra	541493	NM_001014306	leukemia inhibitory factor receptor alpha
A_15_P184111	1.16635	1.19978	1.00859	0.437083	si:dkey-266k12.1	566412	NM_001144800	si:dkey-266k12.1
A_15_P551332	1.16635	1.54112	0.853204	0.546872	LOC566344	566344	XM_689616	hypothetical LOC566344
A_15_P112885	1.16607	1.56686	1.00424	0.501072	cnn3b	337142	NM_001024073	calponin 3, acidic b
A_15_P364310	1.16563	0.408782	1.03646	0.856543	ftr57	100005871	XM_001344761.3	finTRIM family, member 57 [Source:ZFIN;Acc:ZDB-GENE-090312-35]
A_15_P176486	1.16542	0.857609	2.94026	1.68498	zgc:162187	560768	NM_001083831	zgc:162187
A_15_P173266	1.16499	1.82398	0.803971	0.757229	zgc:56596	393270	NM_200300	zgc:56596
A_15_P202356	1.16478	3.13786	0.632031	0.662816	thumpd2	562797	XM_686171	THUMP domain containing 2
A_15_P101062	1.16467	0.942129	0.76623	1.79418	hif1al	393376	NM_200405	hypoxia-inducible factor 1, alpha subunit, like
A_15_P121383	1.16461	0.438669	1.52278	1.01661	fam192a	334752	NM_199924	family with sequence similarity 192, member A [Source:ZFIN;Acc:ZDB-GENE-030131-6692]
A_15_P174941	1.16439	3.4218	0.858478	0.991974	gopc	326887	NM_200557	golgi associated PDZ and coiled-coil motif containing
A_15_P103898	1.16428	1.98938	0.798426	0.753298	acvr1l	30615	NM_131345	activin A receptor, type I like
A_15_P107042	1.16415	4.23424	0.721607	0.613972	nono	321994	NM_201579	non-POU domain containing, octamer-binding [Source:ZFIN;Acc:ZDB-GENE-030131-713]
A_15_P449610	1.16393	2.77184	0.911887	1.04188	grhl1	324942	XM_001923728	grainyhead-like 1 (Drosophila)
A_15_P110033	1.16345	4.11987	0.385987	0.232287	hmgb3a	561025	NM_001122836	high-mobility group box 3a
A_15_P205336	1.16339	0.793074	0.519618	0.688028	zgc:113106	550574	NM_001017876	zgc:113106
A_15_P163656	1.16334	0.655531	1.25555	1.84354	antxr2a	557239	NM_001044709	anthrax toxin receptor 2a
A_15_P249071	1.16327	0.925046	0.545689	2.59851	fosb	492346	NM_001007312	FBJ murine osteosarcoma viral oncogene homolog B [Source:ZFIN;Acc:ZDB-GENE-041114-181]
A_15_P202691	1.16287	1.02306	1.173	1.89855	LOC571415	571415	BC154013	nociceptin-like
A_15_P118073	1.16269	1.31756	0.941497	0.512641	smc2	321452	NM_199542	structural maintenance of chromosomes 2
A_15_P171161	1.16226	1.81241	0.875554	0.701828	zgc:77456	402962	NM_205663	zgc:77456
A_15_P405665	1.16203	0.322518	0.717978	0.968731	LOC100003277	100003277	BM316912	ectodermal-neural cortex (with BTB-like domain)-like
A_15_P209216	1.16175	1.84568	0.925678	0.716203	thop1	449659	NM_001005930	thimet oligopeptidase 1
A_15_P341850	1.16087	2.66003	0.792866	0.752086	lin37	550587	NM_001017888	lin-37 homolog (C. elegans)
A_15_P204631	1.16087	2.53536	0.616444	0.455969	zgc:77056	327040	NM_212698	zgc:77056
A_15_P142296	1.16	2.15742	0.862403	0.923353	twistnb	402856	NM_001007153	TWIST neighbor
A_15_P113481	1.15971	2.16526	1.03132	1.56872	st3gal2l	445567	NM_001004017	ST3 beta-galactoside alpha-2,3-sialyltransferase 2, like
A_15_P105365	1.15957	2.10604	0.962315	1.47806	zgc:123339	567972	NM_001037695	zgc:123339
A_15_P163326	1.15836	0.601814	0.919981	0.284236	rtn2b	562639	NM_001029959	reticulon 2b
A_15_P103450	1.15827	2.26755	0.723532	0.962641	med22	415234	NM_001002144	mediator complex subunit 22
A_15_P120363	1.15816	1.93864	0.66901	0.966888	cdk20	494112	NM_001008655	cyclin-dependent kinase 20
A_15_P111094	1.15806	1.01464	1.03193	2.24634	b2m	30400	NM_131163	beta-2-microglobulin
A_15_P278991	1.15749	0.443507	1.09664	0.799768	pdlim2	560322	NM_001042766	PDZ and LIM domain 2 (mystique)
A_15_P114720	1.15722	0.292696	0.903985	1.92862	si:dkey-167i21.2	796588	NR_015622	si:dkey-167i21.2
A_15_P546677	1.15714	0.467448	0.791112	1.11401	cabz01078767.1	100535180	XM_003199760.1	Uncharacterized protein [Source:UniProtKB/TrEMBL;Acc:E7F858]
A_15_P110747	1.15657	1.16153	0.949583	2.29305	ctsc	368704	NM_214722	cathepsin C
A_15_P470670	1.15643	0.524002	0.976506	0.709644	LOC100330524	100330524	XM_002666584	rCG63346-like
A_15_P112190	1.15591	0.520772	1.05175	0.860561	sult2st3	777792	BC083293	sulfotransferase family 2, cytosolic sulfotransferase 3
A_15_P211146	1.1555	2.08902	0.809052	0.714776	arhgdig	394132	NM_201157	Rho GDP dissociation inhibitor (GDI) gamma
A_15_P101417	1.15527	5.07326	0.441457	0.571896	g3bp1	335512	NM_199956	GTPase activating protein (SH3 domain) binding protein 1 [Source:ZFIN;Acc:ZDB-GENE-030131-7452]
A_15_P274956	1.15516	0.431896	0.513366	0.845334	tysnd1	561667	NM_001128710	trypsin domain containing 1 [Source:ZFIN;Acc:ZDB-GENE-030131-8525]
A_15_P205861	1.15477	1.7911	1.47111	1.77501	si:dkey-24f17.5	100006131	NM_001040382	si:dkey-24f17.5
A_15_P171021	1.15469	1.59926	1.10808	1.81809	ptges	544666	NM_001014828	prostaglandin E synthase
A_15_P107441	1.15462	3.26624	1.23137	1.09625	mapk3	399480	NM_201507	mitogen-activated protein kinase 3
A_15_P117432	1.15427	1.87038	0.86246	0.89173	napepld	568061	NM_001080613	N-acyl phosphatidylethanolamine phospholipase D
A_15_P172161	1.1542	1.5214	0.660714	0.482911	zgc:153976	777625	NM_001077733	zgc:153976
A_15_P117305	1.15413	1.83982	1.24568	1.09319	asna1	325704	NM_001002298	arsA arsenite transporter, ATP-binding, homolog 1 (bacterial)
A_15_P165616	1.15403	1.98381	0.815802	0.856902	LOC566824	566824	XM_690112	similar to Unc119b
A_15_P144476	1.15398	1.15614	0.858872	0.403763	LOC570613	570613	NM_001172419	sorbitol dehydrogenase
A_15_P185761	1.15394	0.510257	1.13197	1.0662	oca2	567419	XM_690715	oculocutaneous albinism II
A_15_P177091	1.15393	2.52466	1.09622	1.29668	zgc:161979	568707	NM_001045488	zgc:161979
A_15_P304091	1.15354	1.88324	0.784275	0.748875	acvr1l	30615	NM_131345	activin A receptor, type I like [Source:ZFIN;Acc:ZDB-GENE-990415-9]
A_15_P192646	1.15334	1.27532	0.998107	0.538166	si:dkey-273o13.2	559398	NM_001100947	si:dkey-273o13.2
A_15_P197366	1.15322	0.910887	0.895734	0.514928	slc2a15a	394245	NM_001162541	solute carrier family 2 (facilitated glucose transporter), member 15a
A_15_P210026	1.15322	2.82684	0.911962	0.962376	vasp	550487	NM_001017790	vasodilator-stimulated phosphoprotein
A_15_P149806	1.15194	1.56011	0.788931	0.532229	zgc:77165	404608	NM_207076	zgc:77165
A_15_P186051	1.15087	1.65739	0.652	0.392882	zgc:194319	569270	NM_001128749	zgc:194319
A_15_P377305	1.15046	1.08248	0.905547	1.97678	LOC569583	569583	XM_692981	hypothetical LOC569583
A_15_P141431	1.14984	1.90981	0.705603	0.313424	zgc:162337	503885	NM_001077246	zgc:162337
A_15_P111582	1.14948	1.37614	1.01968	2.04885	si:ch211-204c21.1	368323	XM_001920844	si:ch211-204c21.1
A_15_P116476	1.14891	3.00026	0.927823	1.13428	aph1b	386808	NM_200115	anterior pharynx defective 1B
A_15_P562137	1.1485	0.813398	1.06013	2.14313	LOC555840	555840	XM_678484.2	pyruvate dehydrogenase kinase 1-like
A_15_P148166	1.14828	0.419389	0.70348	0.657541	zgc:85932	405875	NM_212939	zgc:85932
A_15_P392690	1.14759	1.80444	0.867502	0.450516	im:7144813	553043	CK707017	im:7144813
A_15_P109494	1.14686	0.547638	1.06448	0.758505	galm	436646	NM_001002373	galactose mutarotase
A_15_P516962	1.1467	2.3496	1.09892	1.49758	st3gal2l	445567	NM_001004017	ST3 beta-galactoside alpha-2,3-sialyltransferase 2, like
A_15_P118646	1.14659	1.95828	0.818856	1.16421	rab32a	378969	BC066502	RAB32a, member RAS oncogene family
A_15_P204576	1.14624	2.59041	0.914809	0.945473	atp2c1	566794	XM_690080	ATPase, Ca++ transporting, type 2C, member 1
A_15_P103596	1.14568	1.85788	1.01104	0.937296	zgc:64013	393333	BC053198	zgc:64013
A_15_P147586	1.14563	1.92235	0.6341	0.705391	lix1	558010	XM_681174.4	Lix1 homolog (chicken) [Source:HGNC Symbol;Acc:18581]
A_15_P108756	1.14513	0.624619	1.46117	1.87217	irs2	393285	NM_200315	insulin receptor substrate 2 [Source:HGNC Symbol;Acc:6126]
A_15_P161226	1.14469	0.497097	0.815928	0.764509	tgm2b	323856	NM_212656	transglutaminase 2b
A_15_P104407	1.14468	3.1156	1.0871	1.03421	tm9sf3	406698	NM_213389	transmembrane 9 superfamily member 3
A_15_P206471	1.14436	0.484406	1.38325	1.36229	zgc:162630	561924	NM_001082825	zgc:162630
A_15_P402615	1.14389	0.841601	1.04193	2.71469	wu:fa99e04	797357	XM_001922456	wu:fa99e04
A_15_P186286	1.14389	1.05823	1.20485	2.06548	tgif2	100535338	XM_003198738.1	TGFB-induced factor homeobox 2 [Source:HGNC Symbol;Acc:15764]
A_15_P107580	1.14386	1.39864	0.955371	0.527359	si:dkey-192o1.2	100307086	XM_003199913.1	si:dkey-192o1.2 [Source:ZFIN;Acc:ZDB-GENE-081104-345]
A_15_P104657	1.14264	1.98931	0.9387	0.737499	capza1b	474327	NM_001006663	capping protein (actin filament) muscle Z-line, alpha 1b
A_15_P116732	1.14244	2.65961	0.712355	1.04843	aldh3d1	282559	NM_173221	aldehyde dehydrogenase 3 family, member D1
A_15_P177546	1.1424	0.493511	1.40604	1.2335	tmem222	558134	BC122340	transmembrane protein 222
A_15_P111401	1.14188	1.9012	0.704394	0.653083	zgc:153154	751701	NM_001045413	zgc:153154
A_15_P212236	1.14169	1.50746	0.98118	0.422735	chaf1a	563212	NM_001045013	chromatin assembly factor 1, subunit A (p150)
A_15_P366620	1.14122	1.11934	0.809824	0.50533	apobec2a	503736	NM_001013314	apolipoprotein B mRNA editing enzyme, catalytic polypeptide-like 2a
A_15_P244716	1.14118	0.501562	1.05895	1.05766	zgc:194508	100004673	NM_001177463	zgc:194508
A_15_P102197	1.1408	3.21546	0.845598	1.71997	slc20a1b	321541	NM_212588	solute carrier family 20, member 1b
A_15_P304016	1.14045	2.03168	1.28196	1.11527	nudt5	415176	NM_001002086	nudix (nucleoside diphosphate linked moiety X)-type motif 5
A_15_P409555	1.14036	1.29815	0.873657	0.429413	pbxip1a	563463	BC133168	pre-B-cell leukemia homeobox interacting protein 1a
A_15_P193751	1.13908	0.541609	1.04491	0.801351	slc27a2	449925	NM_001025299	solute carrier family 27 (fatty acid transporter), member 2
A_15_P169221	1.13905	0.431995	1.33124	1.10325	zgc:112045	554116	NM_001024412	zgc:112045
A_15_P109573	1.13903	2.38771	1.05117	1.58483	hsd17b12a	327417	NM_200881	hydroxysteroid (17-beta) dehydrogenase 12a
A_15_P110344	1.13903	0.848361	0.931183	0.552326	si:ch211-117c8.4	561810	NM_001163199	si:ch211-117c8.4
A_15_P575087	1.13858	1.85957	1.15564	1.42963	cabz01007794.1	100537515	XM_003198861.1	Uncharacterized protein [Source:UniProtKB/TrEMBL;Acc:E7FDK0]
A_15_P196261	1.13848	1.86551	0.699754	0.734226	rchy1	321875	NM_212600	ring finger and CHY zinc finger domain containing 1
A_15_P151566	1.13781	1.82342	1.29464	0.767959	cdc42ep2	541404	NM_001013531	CDC42 effector protein (Rho GTPase binding) 2
A_15_P108931	1.13731	1.85298	0.874222	0.962182	acot7	447878	NM_001004617	acyl-CoA thioesterase 7 [Source:ZFIN;Acc:ZDB-GENE-040912-42]
A_15_P142906	1.13709	0.34315	1.13959	2.14192	calcoco2	553776	NM_001020741	calcium binding and coiled-coil domain 2
A_15_P101255	1.13694	2.76137	1.00501	0.930437	lin37	550587	NM_001017888	lin-37 homolog (C. elegans)
A_15_P193381	1.13637	1.94328	1.82611	0.917893	dmtf1	436938	NM_001002665	cyclin D binding myb-like transcription factor 1
A_15_P328221	1.13628	2.84448	0.556162	0.742545	si:ch211-153a8.2	556667	CT660922	si:ch211-153a8.2
A_15_P114149	1.13617	1.98659	0.993768	0.935592	si:ch211-153j24.6	564794	BC160602	si:ch211-153j24.6
A_15_P231866	1.13582	1.88577	1.00071	0.902382	bx294110.1	100534720	XM_003201436.1	aggrecan b [Source:ZFIN;Acc:ZDB-GENE-100422-16]
A_15_P194921	1.13579	0.546733	0.856882	1.16488	zgc:110708	553793	NM_001020755	zgc:110708
A_15_P150911	1.13579	2.18441	0.85826	0.990706	abhd13	561333	NM_001037685	abhydrolase domain containing 13
A_15_P114653	1.13545	1.67577	1.00052	1.72496	si:ch211-251p5.5	567691	XM_690988	si:ch211-251p5.5
A_15_P245951	1.13475	1.99727	0.965663	0.735574	adck2	572087	XM_695757.4	aarF domain containing kinase 2 [Source:HGNC Symbol;Acc:19039]
A_15_P107955	1.13472	2.45645	0.898383	0.863774	zgc:73273	393744	NM_200771	zgc:73273
A_15_P114790	1.13472	1.06738	5.5314	1.94264	ahsa1	565968	NM_001045091	AHA1, activator of heat shock protein ATPase homolog 1 (yeast)
A_15_P102171	1.13436	1.47753	0.679363	0.530569	h2afx	394048	CN503170	H2A histone family, member X
A_15_P246451	1.13419	2.17158	0.930809	0.990573	LOC100148744	100148744	XM_001922333	similar to inositol 1,3,4-triphosphate 5/6 kinase
A_15_P507352	1.1341	1.96194	0.898776	0.555994	mms22l	563411	NM_001130601	MMS22-like, DNA repair protein
A_15_P106540	1.1341	0.809626	0.671318	0.390275	zgc:100843	573010	NM_001005776	zgc:100843
A_15_P106105	1.13376	0.416865	0.91518	0.787667	zgc:103568	541402	NM_001013529	zgc:103568
A_15_P149566	1.13368	0.98019	2.06326	1.43833	zgc:112079	497644	NM_001012384	zgc:112079
A_15_P150336	1.13357	1.85155	0.938605	0.501609	mybl2	445390	NM_001003867	myeloblastosis oncogene-like 2
A_15_P104093	1.13342	0.551093	1.02863	0.986	tmod4	30441	NM_131196	tropomodulin 4 (muscle)
A_15_P119093	1.13339	1.52271	0.682689	0.52635	h2afx	394048	NM_201073	H2A histone family, member X
A_15_P288016	1.13336	0.510018	1.68052	0.54089	si:dkey-85n7.8	100330915	XM_002665726.2	si:dkey-85n7.8 [Source:ZFIN;Acc:ZDB-GENE-110411-127]
A_15_P169416	1.13306	0.457723	1.42572	1.36113	carhsp1	393534	NM_200562	calcium regulated heat stable protein 1
A_15_P496552	1.1326	0.542514	0.952185	0.918197	ola1	326864	NM_214700	Obg-like ATPase 1
A_15_P238146	1.13257	1.35107	1.99102	1.77464	zgc:103482	450001	NM_001006022	zgc:103482
A_15_P113793	1.13216	2.39594	0.782494	1.43591	rab32a	378969	NM_201332	RAB32a, member RAS oncogene family
A_15_P148231	1.13116	1.82207	1.12968	1.96922	zgc:153027	767774	NM_001076741	zgc:153027
A_15_P119613	1.13099	1.20622	0.66492	0.515017	sp7	405789	NM_212863	Sp7 transcription factor
A_15_P103738	1.13095	2.31001	1.22656	1.47375	c1galt1c1	324052	NM_199667	C1GALT1-specific chaperone 1
A_15_P110799	1.13088	1.99452	1.12465	0.829303	zgc:193613	322327	NM_001130586	zgc:193613
A_15_P137911	1.1306	0.387031	1.06721	1.83988	omd	557913	XM_681068.1	osteomodulin [Source:HGNC Symbol;Acc:8134]
A_15_P103591	1.13045	0.548365	0.976796	1.45453	zgc:91926	445059	NM_001003453	zgc:91926
A_15_P193436	1.12987	3.78065	0.669347	0.771913	srpk1b	791187	NM_001080669	serine/arginine-rich protein specific kinase 1b
A_15_P100436	1.12971	1.53358	1.19405	0.53807	nuf2	393280	NM_200310	NUF2, NDC80 kinetochore complex component, homolog
A_15_P131686	1.12924	0.508469	0.791897	0.777835	htt	30214	NM_131018	huntingtin
A_15_P108985	1.12923	0.501352	0.987195	1.21538	fbln4	572703	NM_001160358	fibulin 4
A_15_P186556	1.1291	2.25765	0.697301	0.804432	slc35d1a	445400	BC092185	solute carrier family 35 (UDP-glucuronic acid/UDP-N-acetylgalactosamine dual transporter), member D1a
A_15_P159851	1.1285	2.04278	1.33983	1.50999	fhit	393713	NM_200740	fragile histidine triad gene
A_15_P547022	1.1284	0.379807	0.943596	1.31055	si:dkey-222p3.1	100007529	NM_001098266	si:dkey-222p3.1
A_15_P114741	1.12838	1.41695	0.946185	0.433096	si:dkeyp-113d7.4	553371	NM_001114342	si:dkeyp-113d7.4
A_15_P515122	1.12823	1.25265	0.755201	0.548284	LOC560627	560627	XM_002666893	5-nucleotidase, cytosolic IA-like
A_15_P101236	1.12781	0.718749	1.34795	1.89679	jun	335916	NM_199987	jun proto-oncogene
A_15_P246676	1.12775	0.51644	1.19022	1.21241	si:dkey-261j4.5	555591	XM_678141.5	si:dkey-261j4.5 [Source:ZFIN;Acc:ZDB-GENE-060531-126]
A_15_P111546	1.12773	2.08148	0.72544	0.759834	tor2a	559805	NM_001034180	torsin family 2, member A
A_15_P258001	1.12761	1.84768	0.855711	0.861004	camk1d	791176	NM_001135043	calcium/calmodulin-dependent protein kinase 1D
A_15_P117392	1.12751	1.40828	0.622281	0.484989	LOC553370	553370	BC092972	hypothetical protein LOC553370
A_15_P103929	1.12699	1.87934	0.89572	1.04888	zgc:92480	445091	NM_001003485	zgc:92480
A_15_P116526	1.12678	0.46897	1.06179	1.15632	kbtbd10b	321064	NM_198979	kelch repeat and BTB (POZ) domain containing 10b
A_15_P548352	1.1266	0.512538	1.07261	0.820923	pex11b	566742	NM_001045854	peroxisomal biogenesis factor 11 beta
A_15_P166996	1.12607	1.48772	0.786299	0.545051	map2k6	65239	NM_131724	mitogen-activated protein kinase kinase 6
A_15_P178971	1.12566	1.19524	0.867687	0.521207	rbp2a	568032	BC150457	retinol binding protein 2a, cellular
A_15_P114750	1.12528	0.51369	0.941376	1.11956	tnfsf10l	114466	NM_131843	tumor necrosis factor (ligand) superfamily, member 10 like
A_15_P162266	1.12504	2.94786	0.979297	0.88075	rab8a	571897	NM_001089562	RAB8A, member RAS oncogene family
A_15_P109448	1.12503	3.67327	2.29848	4.79357	zgc:198419	100006523	NM_001113659	zgc:198419
A_15_P190801	1.12497	2.9679	0.868187	1.31945	LOC563265	563265	CN013656	hypothetical LOC563265
A_15_P191251	1.12493	2.6147	0.82956	0.405375	cenpi	558570	BC124356	centromere protein I
A_15_P207886	1.12473	2.13983	0.852061	0.985068	enpp5	563498	NM_001030176	ectonucleotide pyrophosphatase/phosphodiesterase 5
A_15_P104546	1.12413	0.30844	1.06041	1.30759	ift27	494045	NM_001008588	intraflagellar transport 27 homolog (Chlamydomonas)
A_15_P111456	1.12407	1.78684	1.01281	0.388592	im:7137135	449764	EH549222	im:7137135
A_15_P117887	1.12396	0.553962	0.867405	0.956964	zgc:63569	321056	NM_198871	zgc:63569
A_15_P108263	1.12367	1.93864	1.33529	1.20224	yif1b	492462	NM_001007334	Yip1 interacting factor homolog B (S. cerevisiae)
A_15_P107927	1.12357	0.586681	1.01055	0.401919	wu:fb15e04	566445	XM_683070.4	wu:fb15e04 [Source:ZFIN;Acc:ZDB-GENE-030131-8568]
A_15_P185521	1.12354	0.421064	1.02985	0.641242	fhl2b	450007	NM_001006028	four and a half LIM domains 2b
A_15_P148111	1.12337	0.51695	1.00087	0.986537	lrrc20	492485	NM_001007357	leucine rich repeat containing 20
A_15_P105165	1.12329	1.84057	1.25155	1.08035	ctdnep1a	492343	NM_001007309	CTD nuclear envelope phosphatase 1a
A_15_P404185	1.1232	1.49927	0.44468	0.966317	tmprss13b	564693	XM_002662048.2	transmembrane protease, serine 13b [Source:ZFIN;Acc:ZDB-GENE-090309-2]
A_15_P110884	1.12296	1.82242	7.50386	2.11824	bag3	445139	NM_001003533	BCL2-associated athanogene 3
A_15_P112747	1.1227	0.369157	1.0701	1.26574	anxa1a	334724	NM_181758	annexin A1a
A_15_P277031	1.12258	1.36926	1.5328	2.43215	si:ch211-106h4.6	559852	XM_683240.3	si:ch211-106h4.6 [Source:ZFIN;Acc:ZDB-GENE-070705-16]
A_15_P113394	1.12226	1.29038	0.801903	1.83998	abca1a	558924	NM_001145689	ATP-binding cassette, sub-family A (ABC1), member 1A
A_15_P103071	1.12224	1.16778	1.15641	2.22888	caprin2	407729	NM_001013273	caprin family member 2
A_15_P110248	1.12157	0.23894	1.31213	1.04545	zgc:136439	678627	NM_001040372	zgc:136439
A_15_P170916	1.12123	1.64643	1.11122	1.00701	arhgef11	565268	NM_001031840	Rho guanine nucleotide exchange factor (GEF) 11
A_15_P103537	1.12119	2.50602	0.874332	0.934926	zgc:103697	447921	NM_001004659	zgc:103697
A_15_P142706	1.12112	1.7347	0.871462	1.25997	twf2	100310784	NM_001009897	twinfilin-like protein
A_15_P206381	1.12058	0.259343	1.95248	1.59761	setd7	436729	BC081418	SET domain containing (lysine methyltransferase) 7
A_15_P179276	1.12052	1.45596	0.916385	0.409579	elovl4b	335732	NM_199972	elongation of very long chain fatty acids (FEN1/Elo2, SUR4/Elo3, yeast)-like 4b
A_15_P204801	1.12022	2.35531	1.2308	1.36986	styk1	324714	XM_003200219.1	serine/threonine/tyrosine kinase 1 [Source:ZFIN;Acc:ZDB-GENE-030131-3435]
A_15_P168741	1.11998	0.882264	0.775457	2.05076	zgc:112101	550443	NM_001017748	zgc:112101
A_15_P173696	1.1198	1.22408	0.933841	0.428125	ccna2	192295	NM_152949	cyclin A2
A_15_P189341	1.11968	0.849544	1.80633	1.37051	LOC795993	795993	XM_001336241	glycine-, glutamate-, thienylcyclohexylpiperidine-binding protein-like
A_15_P191886	1.11965	1.79238	0.999414	1.14197	si:dkey-260j18.2	325231	NM_001079948	si:dkey-260j18.2
A_15_P104805	1.11962	1.82494	0.889435	1.21218	chmp1b	336426	NM_200014	chromatin modifying protein 1B
A_15_P192806	1.11955	3.71242	1.34608	1.0404	brf2	445142	NM_001003536	BRF2, subunit of RNA polymerase III transcription initiation factor, BRF1-like
A_15_P146151	1.11949	0.670683	0.559178	0.462905	htra4	100334257	XM_002662005.2	HtrA serine peptidase 4 [Source:HGNC Symbol;Acc:26909]
A_15_P188906	1.11911	0.88879	1.24384	1.81646	nr1h5	557500	NM_001123241	nuclear receptor subfamily 1, group H, member 5
A_15_P193501	1.11908	1.69958	0.814916	0.446757	mcm6	566409	NM_001082849	MCM6 minichromosome maintenance deficient 6, mitotin (S. cerevisiae)
A_15_P110402	1.11885	1.97526	0.944595	1.25852	klhl11	327313	NM_199783	kelch-like 11 (Drosophila)
A_15_P115704	1.11844	1.93614	1.07064	1.0521	b4galt6	393912	NM_200938	UDP-Gal:betaGlcNAc beta 1,4- galactosyltransferase, polypeptide 6 [Source:ZFIN;Acc:ZDB-GENE-040426-789]
A_15_P163931	1.11841	0.875599	1.07169	2.21589	moxd1	570584	NM_001045206	monooxygenase, DBH-like 1 [Source:ZFIN;Acc:ZDB-GENE-030131-9320]
A_15_P112675	1.11836	3.45417	1.10221	0.643319	tfdp1b	393749	NM_200776	transcription factor Dp-1, b
A_15_P497902	1.11809	0.484134	0.869732	1.20713	pde4bb	555599	XM_678150.5	phosphodiesterase 4B, cAMP-specific b [Source:ZFIN;Acc:ZDB-GENE-070912-454]
A_15_P551277	1.11793	1.4847	2.79766	1.36429	atg9a	100009663	NM_001083031	ATG9 autophagy related 9 homolog A (S. cerevisiae)
A_15_P165241	1.11686	2.83055	0.805661	0.670107	si:ch211-113p18.5	559491	NM_001128700	si:ch211-113p18.5
A_15_P143121	1.11664	0.762553	0.549522	0.639447	si:ch211-45m15.1	556137	NM_001044796	si:ch211-45m15.1
A_15_P175931	1.11588	0.552923	0.730036	0.807355	per1a	563926	NM_001030183	period homolog 1a (Drosophila)
A_15_P111608	1.1157	1.3098	0.640276	0.505225	serpinb1l1	494155	NM_001009892	serpin peptidase inhibitor, clade B (ovalbumin), member 1, like 1
A_15_P565752	1.11542	0.473928	0.843828	1.18005	tnfsf10l	114466	NM_131843	tumor necrosis factor (ligand) superfamily, member 10 like
A_15_P117413	1.11537	1.3519	0.80979	0.469325	zgc:64090	393383	NM_200411	zgc:64090
A_15_P113166	1.11524	0.446635	1.10167	0.936975	alkbh3	792266	NM_001003511	alkB, alkylation repair homolog 3 (E. coli)
A_15_P107554	1.11478	1.29337	1.003	0.486298	chek1	393162	NM_200193	CHK1 checkpoint homolog (S. pombe)
A_15_P105446	1.1147	0.36835	1.15428	1.99099	lpin1	799099	NM_001044353	lipin 1
A_15_P155126	1.11467	1.24544	1.60904	1.80619	im:7151655	558395	BC049329	im:7151655
A_15_P178661	1.11423	1.24596	0.705957	0.437505	im:6898523	564240	BC142858	im:6898523
A_15_P203731	1.11392	2.12459	0.815557	0.797231	nt5c3	321720	NM_199560	5'-nucleotidase, cytosolic III
A_15_P116426	1.11369	2.67815	0.83116	1.1523	zgc:63759	393460	NM_200488	zgc:63759
A_15_P158086	1.11365	1.10872	1.01396	0.536986	si:dkey-189i22.1	553502	BC090521	si:dkey-189i22.1
A_15_P100357	1.11344	0.412321	0.998171	0.912288	zgc:158667	570866	NM_001080606	zgc:158667
A_15_P111699	1.11248	2.05185	1.19595	1.2621	asna1	325704	NM_001002298	arsA arsenite transporter, ATP-binding, homolog 1 (bacterial)
A_15_P101107	1.11248	0.348838	1.11667	1.46039	cap2	393809	NM_200836	CAP, adenylate cyclase-associated protein, 2 (yeast)
A_15_P108813	1.11244	0.514989	0.679908	0.86673	smyd3	569507	NM_001037400	SET and MYND domain containing 3
A_15_P110950	1.11229	0.410147	1.1633	1.11584	slc25a28	406393	NM_213119	solute carrier family 25, member 28
A_15_P120966	1.11162	1.87666	1.21569	2.23706	si:dkey-21h14.7	564029	NM_001045037	si:dkey-21h14.7
A_15_P141851	1.11149	1.13434	1.07363	0.550993	krcp	323406	NM_001012366	kelch repeat-containing protein
A_15_P155891	1.11067	0.331818	0.950558	1.01451	zgc:110758	503603	NM_001013290	zgc:110758
A_15_P102877	1.11065	1.92288	0.777373	0.804066	faf1	406243	NM_212973	Fas associated factor 1
A_15_P179136	1.11051	0.882154	2.32977	1.92895	gprc5c	563405	NM_001109713	G protein-coupled receptor, family C, group 5, member C
A_15_P119443	1.11042	0.90798	0.938472	0.450103	tmsb	402820	NM_205581	thymosin, beta
A_15_P113656	1.1098	0.392385	0.792429	0.613938	zgc:85611	406368	NM_213095	zgc:85611
A_15_P120491	1.1098	0.199177	1.09144	0.343754	cby1	326875	NM_001003838	chibby homolog 1 (Drosophila)
A_15_P117603	1.10948	2.05669	0.815593	0.601334	tfdp1b	393749	NM_200776	transcription factor Dp-1, b
A_15_P113622	1.10935	1.8967	0.784773	0.567263	zgc:103586	492517	NM_001007389	zgc:103586
A_15_P139901	1.10916	0.43242	1.0414	1.5394	hspb15	555589	NM_001098732	heat shock protein, alpha-crystallin-related, b15
A_15_P115567	1.10899	1.80307	1.39538	1.40987	zgc:85944	415199	NM_001002109	zgc:85944
A_15_P209391	1.10873	1.84736	0.971804	1.01444	tax1bp3	406779	NM_213470	Tax1 (human T-cell leukemia virus type I) binding protein 3
A_15_P102956	1.10821	1.3887	1.0749	0.456822	zgc:64116	393349	NM_200378	zgc:64116
A_15_P102265	1.10797	1.85889	1.28507	1.52149	pinx1	368253	NM_001013265	pin2/trf1-interacting protein 1 [Source:ZFIN;Acc:ZDB-GENE-030515-2]
A_15_P159096	1.10787	1.06502	1.20096	2.27904	stab2	565194	NM_001110033	stabilin 2
A_15_P170646	1.10771	0.515042	1.10872	1.42619	desma	30148	NM_130963	desmin a
A_15_P152506	1.10765	0.339525	2.18975	1.25491	zgc:110317	550510	NM_001017812	zgc:110317
A_15_P116883	1.10764	1.5508	0.876049	0.550227	dlb	30141	NM_130958	deltaB
A_15_P102573	1.1074	0.850424	0.460736	1.36501	cx52.9	404625	NM_207093	connexin 52.9
A_15_P112425	1.10731	0.448198	0.933228	0.447317	cd74	30645	NM_131372	CD74 molecule, major histocompatibility complex, class II invariant chain
A_15_P164316	1.10726	2.78864	0.815389	1.03939	rhoae	394125	NM_201150	ras homolog gene family, member Ae
A_15_P537482	1.10686	0.526993	1.11026	0.778843	kdm6bb	563644	NM_001030178	lysine (K)-specific demethylase 6B, b [Source:ZFIN;Acc:ZDB-GENE-040724-166]
A_15_P105051	1.1068	0.644138	0.808189	0.405937	krt4	794486	BC066728	keratin 4
A_15_P406185	1.10657	1.99949	0.913533	0.947163	LOC573769	573769	DT318087	cystatin B-like
A_15_P262491	1.10647	1.80965	1.00934	1.6582	si:ch211-251p5.5	567691	AI641365	si:ch211-251p5.5
A_15_P102124	1.10642	0.524564	0.951857	1.02525	adhfe1	404618	NM_207086	alcohol dehydrogenase, iron containing, 1
A_15_P443695	1.10592	0.674726	1.88452	1.54456	LOC100330488	100330488	XM_002667854	hypothetical protein LOC100330488
A_15_P106770	1.10588	3.45817	0.933247	1.1069	actr2	406820	NM_213499	ARP2 actin-related protein 2 homolog
A_15_P170001	1.10574	0.501521	1.0323	0.804597	ca8	550233	NM_001017571	carbonic anhydrase VIII
A_15_P488900	1.10558	1.09027	0.538788	0.72921	LOC100001603	100001603	XM_001341533	family with sequence similarity 5, member C-like
A_15_P100942	1.10531	2.57652	0.706991	1.06323	aldh3d1	282559	NM_173221	aldehyde dehydrogenase 3 family, member D1
A_15_P150146	1.10502	3.73571	0.594666	0.61496	dazap2	324316	NM_199793	DAZ associated protein 2
A_15_P113945	1.105	2.12662	1.01992	1.02931	ap1s3b	447897	NM_001004635	adaptor-related protein complex 1, sigma 3 subunit, b
A_15_P552922	1.10464	0.498829	1.48662	1.50673	si:ch73-92e7.5	569236	NM_001113614	si:ch73-92e7.5 [Source:ZFIN;Acc:ZDB-GENE-081030-3]
A_15_P121252	1.10447	1.14038	0.785149	0.27993	mfap2	556677	NM_001039357	microfibrillar-associated protein 2
A_15_P109106	1.10443	0.505161	0.982331	1.04468	zgc:103672	449553	NM_001005595	zgc:103672
A_15_P108215	1.10425	1.91369	1.10872	1.28229	c1galt1b	337131	NM_200051	core 1 synthase, glycoprotein-N-acetylgalactosamine 3-beta-galactosyltransferase, 1b
A_15_P167626	1.1041	1.27465	0.844392	0.348368	LOC794350	794350	XM_001334261.1	hypothetical LOC794350
A_15_P100716	1.10393	1.94063	0.998864	1.19667	baxa	58081	NM_131562	bcl2-associated X protein, a
A_15_P206631	1.10392	0.525957	0.766576	0.826548	zgc:65779	406612	NM_214750	zgc:65779
A_15_P208181	1.10375	2.11413	1.25948	1.01727	snrnp27	436976	NM_001002703	small nuclear ribonucleoprotein 27 (U4/U6.U5)
A_15_P564442	1.10348	2.12487	0.900911	0.891458	ccnl1	326088	NM_199740	cyclin L1
A_15_P111804	1.1034	1.91114	0.629737	0.992875	glb1	548343	NM_001017547	galactosidase, beta 1
A_15_P169466	1.10335	0.47386	0.954984	0.691294	slc2a15b	552924	NM_001020494	solute carrier family 2 (facilitated glucose transporter), member 15b
A_15_P505007	1.1032	1.65106	0.960664	1.16745	si:dkeyp-72g9.4	793842	BC154830	si:dkeyp-72g9.4
A_15_P106764	1.10311	2.26927	0.912683	0.478141	orc6	324256	NM_212671	origin recognition complex, subunit 6
A_15_P201171	1.10302	0.496678	0.97036	0.970243	myo3b	564573	XM_001920252.3	myosin IIIB [Source:HGNC Symbol;Acc:15576]
A_15_P113011	1.10298	1.25294	0.929173	0.421844	s100a11	100307070	BC133168	S100 calcium binding protein A11
A_15_P169481	1.10296	0.15398	2.85174	2.69405	fbxo32	393891	NM_200917	F-box protein 32
A_15_P148906	1.1029	3.00214	0.634595	0.140016	zgc:112242	553694	NM_001020668	zgc:112242
A_15_P163141	1.10272	0.381704	1.14699	1.09083	cutc	450025	NM_001006046	cutC copper transporter homolog (E. coli)
A_15_P117487	1.10249	2.13572	0.8654	1.0607	zgc:101800	494078	NM_001008621	zgc:101800
A_15_P157011	1.10241	0.36374	1.22134	0.765765	LOC402880	402880	BC059678	hypothetical protein LOC402880
A_15_P365085	1.1023	1.98577	0.833264	0.813425	klhdc10	393231	NM_200261	kelch domain containing 10
A_15_P162391	1.10211	1.05715	1.85229	1.25955	zgc:110109	560572	NM_001030145	zgc:110109
A_15_P102563	1.10211	1.97146	0.59471	0.402629	hmgb2	641484	NM_001037424	high-mobility group box 2
A_15_P117361	1.10207	2.08654	0.883878	1.04321	qk	30471	NM_131224	quaking
A_15_P207321	1.10172	0.497295	1.30229	1.06135	col15a1a	792366	NM_001080091	collagen, type XV, alpha 1a
A_15_P211291	1.10164	1.25527	1.23305	1.95223	me2	445233	NM_001003627	malic enzyme 2, NAD(+)-dependent, mitochondrial [Source:ZFIN;Acc:ZDB-GENE-040801-147]
A_15_P180416	1.1015	2.04707	0.958899	0.717828	glrx	449769	NM_001005942	glutaredoxin (thioltransferase)
A_15_P114751	1.10139	0.522238	0.95161	0.947325	pabpc4	321035	NM_201296	poly(A) binding protein, cytoplasmic 4 (inducible form)
A_15_P100971	1.10137	2.08117	1.36085	1.21253	prelid1	393337	NM_200366	PRELI domain containing 1
A_15_P113881	1.10129	0.0779353	1.00652	0.144022	opn1lw1	30413	AF104904	opsin 1 (cone pigments), long-wave-sensitive, 1
A_15_P171436	1.10111	2.19773	0.925395	1.14131	aph1b	386808	NM_200115	anterior pharynx defective 1B
A_15_P100199	1.10086	0.492199	1.32884	1.98078	bin1	447863	NM_001004602	bridging integrator 1
A_15_P527807	1.10081	2.20053	0.884359	1.35087	spag1	564953	NM_001089406	sperm associated antigen 1
A_15_P113678	1.10017	0.323864	1.11553	0.852982	zgc:175088	559776	NM_001113798	zgc:175088
A_15_P359540	1.10002	2.21041	1.01997	0.847567	snrpd1	192331	NM_173252	small nuclear ribonucleoprotein D1 polypeptide [Source:ZFIN;Acc:ZDB-GENE-020419-14]
A_15_P113857	1.10001	1.77028	0.957794	0.425168	chaf1a	563212	NM_001045013	chromatin assembly factor 1, subunit A (p150)
A_15_P141686	1.09977	2.33758	0.987188	1.36261	tmem206	393429	NM_200457	transmembrane protein 206
A_15_P102754	1.0996	1.27364	0.926014	0.549515	and2	566702	NM_001111190	actinodin2
A_15_P135791	1.09954	0.53281	0.870759	0.914007	lyrm5a	553589	NM_001159823	LYR motif containing 5a
A_15_P395605	1.09949	0.495301	0.587265	0.90912	LOC568832	568832	XM_692188	hypothetical LOC568832
A_15_P100480	1.09925	1.55504	0.729031	0.461804	zgc:85936	406563	NM_214744	zgc:85936
A_15_P112571	1.09917	1.8467	0.95871	0.998868	tax1bp3	406779	NM_213470	Tax1 (human T-cell leukemia virus type I) binding protein 3
A_15_P105136	1.09907	2.52221	0.532095	0.445768	zgc:77056	327040	NM_212698	zgc:77056
A_15_P113374	1.09902	0.401734	0.882033	0.861931	def8	492523	NM_001007395	differentially expressed in FDCP 8 homolog (mouse)
A_15_P219476	1.09898	0.450384	0.872336	0.717292	slc2a15b	552924	NM_001020494	solute carrier family 2 (facilitated glucose transporter), member 15b
A_15_P110140	1.09877	1.86064	1.04782	1.17263	yes1	407620	NM_001013270	v-yes-1 Yamaguchi sarcoma viral oncogene homolog 1
A_15_P136741	1.09794	1.47362	1.25874	2.03327	pla2g15	335008	XM_003201387.1	phospholipase A2, group XV [Source:ZFIN;Acc:ZDB-GENE-030131-6948]
A_15_P104145	1.09754	2.57179	0.990137	0.861187	snrpd2	550244	NM_001017582	small nuclear ribonucleoprotein D2 polypeptide
A_15_P140266	1.09741	0.48144	0.947659	1.3634	zgc:154075	556929	NM_001079964	zgc:154075
A_15_P163536	1.09738	0.520379	1.24833	1.47388	mlphb	561905	NM_001079679	melanophilin b
A_15_P116200	1.09724	1.18793	1.16588	0.404856	g2e3	368848	NM_001003822	G2/M-phase specific E3 ubiquitin ligase
A_15_P102759	1.09714	0.22855	0.779644	1.04411	LOC100330330	100330330	BC122366	novel histone protein-like
A_15_P120598	1.09714	2.6551	0.953238	0.988021	ciao1	795104	NM_200147	cytosolic iron-sulfur protein assembly 1 homolog (S. cerevisiae)
A_15_P167616	1.097	2.32465	0.871973	0.819755	si:dkey-5i3.5	565091	BC163217	si:dkey-5i3.5
A_15_P298006	1.0967	0.270822	1.35087	1.09971	zgc:136439	678627	NM_001040372	zgc:136439
A_15_P176561	1.09634	0.491369	1.22077	1.50603	gpd1a	550404	NM_001017709	glycerol-3-phosphate dehydrogenase 1a
A_15_P168951	1.09633	2.86332	1.01527	1.36034	dnajc10	557858	NM_001083547	DnaJ (Hsp40) homolog, subfamily C, member 10
A_15_P111672	1.09631	1.97569	0.749108	0.87586	rngtt	405803	NM_212867	RNA guanylyltransferase and 5'-phosphatase
A_15_P201396	1.09625	1.61318	0.893936	0.517933	ska3	570479	BC091849	spindle and kinetochore associated complex subunit 3
A_15_P183091	1.09616	0.553165	0.981678	1.17078	cap2	393809	NM_200836	CAP, adenylate cyclase-associated protein, 2 (yeast)
A_15_P211426	1.09578	2.36299	0.87856	0.781238	zgc:112042	550360	NM_001017667	zgc:112042
A_15_P121124	1.09569	0.977381	1.0446	0.496287	neil3	492463	NM_001007335	nei endonuclease VIII-like 3 (E. coli)
A_15_P146226	1.09561	2.45342	0.706067	0.668826	mfsd3	100332553	XM_002661995.2	major facilitator superfamily domain containing 3 [Source:HGNC Symbol;Acc:25157]
A_15_P184221	1.09539	0.539688	0.961523	0.948834	pde4dip	100534873	XM_003200729.1	phosphodiesterase 4D interacting protein [Source:HGNC Symbol;Acc:15580]
A_15_P110255	1.09511	4.04953	0.553073	0.571591	dazap2	324316	NM_199793	DAZ associated protein 2
A_15_P298941	1.09495	0.42219	0.771946	0.964917	hemk1	560620	NM_001114419	HemK methyltransferase family member 1
A_15_P155886	1.09455	1.90935	0.846693	0.939399	anapc2	100318335	XM_002662119	anaphase promoting complex subunit 2
A_15_P208876	1.09442	0.49369	1.83966	1.24232	zgc:154100	767629	NM_001076571	zgc:154100
A_15_P181746	1.09441	1.8568	1.40925	1.11149	si:dkey-240h12.4	555536	XM_678062	si:dkey-240h12.4
A_15_P115157	1.09432	0.764664	1.06608	0.398735	ces3	560651	NM_001044936	carboxylesterase 3
A_15_P101384	1.09413	0.361958	1.06402	0.783131	zgc:92518	436634	NM_001002361	zgc:92518
A_15_P118516	1.09385	1.75677	0.736355	0.431099	mcm6	566409	NM_001082849	MCM6 minichromosome maintenance deficient 6, mitotin (S. cerevisiae)
A_15_P114027	1.09384	0.552684	1.17748	0.970902	taz	321965	NM_001001814	tafazzin
A_15_P100405	1.09367	1.03879	0.969464	0.439603	zgc:110417	554147	NM_001024440	zgc:110417
A_15_P292806	1.09266	1.09345	0.876321	0.542666	zp3a.2	558677	NM_001030120	zona pellucida glycoprotein 3a.2 [Source:ZFIN;Acc:ZDB-GENE-040727-2]
A_15_P198481	1.09245	1.39079	0.931611	0.535009	atp1b3a	30468	BC059426	ATPase, Na+/K+ transporting, beta 3a polypeptide
A_15_P183041	1.09235	1.84431	0.979705	1.09891	LOC560565	560565	EH493486	cDNA sequence BC021395-like
A_15_P109801	1.09223	0.465305	1.08848	0.627402	si:ch211-11c15.3	566329	BC125930	si:ch211-11c15.3
A_15_P172266	1.09223	6.39033	0.636635	0.670244	si:ch211-222e23.8	558940	NM_001044878	si:ch211-222e23.8
A_15_P120766	1.0922	1.82761	1.23755	1.05298	ak3	406404	NM_213130	adenylate kinase 3
A_15_P112110	1.09218	2.55742	0.781917	0.888531	si:dkeyp-89c11.2	557184	NM_001030110	si:dkeyp-89c11.2
A_15_P119986	1.09125	2.55929	0.435654	0.820579	cirbp	678563	NM_200017	cold inducible RNA binding protein
A_15_P195361	1.09113	1.85535	0.723471	0.668659	fam168a	751761	NM_001045470	family with sequence similarity 168, member A
A_15_P174046	1.09108	0.483629	0.82672	0.801234	itfg2	550607	NM_001017908	integrin alpha FG-GAP repeat containing 2
A_15_P100562	1.09092	3.47532	0.516588	0.615491	arrb2b	394099	NM_201124	arrestin, beta 2b [Source:ZFIN;Acc:ZDB-GENE-040426-1332]
A_15_P100688	1.09083	0.448943	0.94308	0.875289	nme7	30086	NM_130929	non-metastatic cells 7, protein expressed in (nucleoside-diphosphate kinase)
A_15_P300521	1.0908	0.36625	1.15162	1.1216	cutc	450025	NM_001006046	cutC copper transporter homolog (E. coli)
A_15_P105837	1.09064	0.662973	0.663138	0.402821	pdgfrl	393284	NM_200314	platelet-derived growth factor receptor-like
A_15_P153481	1.0903	0.297426	1.25211	1.25973	zgc:92233	436902	NM_001002629	zgc:92233
A_15_P166401	1.09026	1.85922	0.821268	0.865204	slc16a12b	449947	NM_001145814	solute carrier family 16 (monocarboxylic acid transporters), member 12b
A_15_P108536	1.09011	1.5188	0.852591	0.497976	cdk2	406715	NM_213406	cyclin-dependent kinase 2
A_15_P115667	1.09008	2.18476	0.769598	0.61106	hmg20b	553572	NM_001020551	high-mobility group 20B
A_15_P147206	1.09008	1.61068	0.862886	0.361747	LOC556154	556154	NM_001130397	novel protein similar to human and mouse MAM domain containing 2 (MAMDC2)
A_15_P193551	1.08992	0.610417	1.21565	2.07369	ppp6r2	560729	NM_001025509	protein phosphatase 6, regulatory subunit 2
A_15_P141026	1.08977	0.418209	1.10685	0.458601	crygm2a	553177	NM_001018121	crystallin, gamma M2a
A_15_P199776	1.08962	2.17619	0.915286	1.08209	ap1s3b	447897	NM_001004635	adaptor-related protein complex 1, sigma 3 subunit, b
A_15_P162226	1.08952	1.17526	0.986108	2.92556	zgc:113317	619243	NM_001033725	zgc:113317
A_15_P116605	1.08924	0.852468	1.06797	2.23968	socs3b	406596	NM_213304	suppressor of cytokine signaling 3b
A_15_P110467	1.08869	2.53633	0.645786	0.601231	hmgb1	321622	NM_199555	high-mobility group box 1
A_15_P207471	1.08848	1.69465	0.834998	0.543628	dlb	30141	NM_130958	deltaB
A_15_P135796	1.08826	2.19339	0.679133	0.891572	LOC100334535	100334535	XM_002661352	ubiquitin specific protease 18-like
A_15_P163646	1.0882	0.541	1.11541	0.944774	zgc:158245	790922	NM_001080068	zgc:158245
A_15_P133546	1.08813	0.366975	2.40624	1.37009	smarca2	334032	BC049432	SWI/SNF related, matrix associated, actin dependent regulator of chromatin, subfamily a, member 2
A_15_P180706	1.08784	0.462691	1.10643	0.955021	zgc:171765	564875	NM_001103117	zgc:171765
A_15_P194831	1.08778	2.12117	0.824215	0.948518	usp37	768201	NM_001077343	ubiquitin specific peptidase 37
A_15_P149136	1.08766	1.84702	1.06934	1.1278	zgc:153887	572011	NM_001077254	zgc:153887
A_15_P209266	1.08759	3.49187	0.660628	5.51872	mmp13a	387293	NM_201503	matrix metalloproteinase 13a
A_15_P140201	1.0873	1.33387	0.708706	0.2222	mfap2	556677	NM_001039357	microfibrillar-associated protein 2
A_15_P155976	1.08714	2.06617	0.978946	1.05134	polr2eb	445170	NM_001003564	polymerase (RNA) II (DNA directed) polypeptide E, b
A_15_P120882	1.08661	2.37718	1.80128	0.799836	glrx	449769	NM_001005942	glutaredoxin (thioltransferase)
A_15_P100779	1.08648	0.999099	0.545297	0.546896	zgc:56223	393182	NM_200213	zgc:56223
A_15_P119167	1.08639	1.99553	0.583171	0.637131	clgn	556495	NM_001077541	calmegin
A_15_P174506	1.08629	1.0022	1.37235	1.93898	zgc:158281	564048	NM_001089403	zgc:158281
A_15_P168696	1.08594	0.53591	0.828467	0.819729	def8	492523	NM_001007395	differentially expressed in FDCP 8 homolog (mouse)
A_15_P112755	1.08571	0.781534	1.19158	1.87579	si:dkey-40j3.1	100002710	XM_001921473	si:dkey-40j3.1
A_15_P113321	1.08561	0.549576	1.14117	1.0941	hoxa13b	30438	BC090761	homeo box A13b
A_15_P174216	1.08527	1.01699	0.538602	0.547395	zgc:56223	393182	NM_200213	zgc:56223
A_15_P602802	1.08511	0.375883	1.53183	1.93919	zgc:136896	677758	NM_001040052	zgc:136896
A_15_P106744	1.08463	1.16857	0.947757	1.998	ctsba	406645	BC044517	cathepsin B, a
A_15_P195506	1.08462	1.44925	1.19488	0.526553	fabp1b.1	554095	NM_001024651	fatty acid binding protein 1b, tandem duplicate 1
A_15_P199371	1.08456	0.48828	1.13749	0.863679	ftr25	560716	XM_684115.5	finTRIM family, member 25 [Source:ZFIN;Acc:ZDB-GENE-070912-323]
A_15_P209286	1.08405	0.393284	1.30114	1.15787	zgc:112045	554116	NM_001024412	zgc:112045
A_15_P150501	1.08401	0.524638	1.59364	1.1682	dfna5	335722	NM_001001947	deafness, autosomal dominant 5
A_15_P167971	1.08398	2.36368	1.72634	1.43868	herpud1	565499	NM_001025537	homocysteine-inducible, endoplasmic reticulum stress-inducible, ubiquitin-like domain member 1
A_15_P142406	1.08392	0.531896	1.17571	1.03917	zgc:101798	572841	NM_001007396	zgc:101798
A_15_P177051	1.08375	2.2021	0.918199	1.04143	im:7158669	794169	BC107496	im:7158669
A_15_P105825	1.08357	2.0114	0.883388	0.834561	ndnl2	386658	NM_198812	necdin-like 2
A_15_P210711	1.08284	1.64162	0.614761	0.339667	zgc:162337	503885	BC151862	zgc:162337
A_15_P413855	1.08283	0.114767	1.57908	0.535529	hpx	327588	NM_001111147	hemopexin
A_15_P111826	1.08262	1.33795	0.930232	1.90479	ctssb.2	337572	NM_001017661	cathepsin S, b.2
A_15_P281596	1.08248	0.462426	0.678151	0.577508	tmprss4a	777630	NM_001077738	transmembrane protease, serine 4a
A_15_P120746	1.08244	0.550453	1.22572	1.21065	LOC569184	569184	CK360688	diamine N-acetyltransferase 2-like
A_15_P188496	1.08211	2.06055	0.936317	1.23122	LOC561939	561939	XM_685336	solute carrier family 25, member 23-like
A_15_P103755	1.0821	1.94932	0.941543	0.983518	xab2	387600	BC054579	XPA binding protein 2
A_15_P171276	1.08194	0.453837	0.917328	1.1743	zgc:152948	767666	NM_001076605	zgc:152948
A_15_P148041	1.08161	1.90967	0.811088	0.809956	klhdc10	393231	NM_200261	kelch domain containing 10
A_15_P103063	1.08157	2.0593	0.856289	1.45584	irf6	393570	NM_200598	interferon regulatory factor 6
A_15_P112791	1.08125	2.02549	0.78915	0.813288	nup37	436892	NM_001002619	nucleoporin 37
A_15_P115498	1.08091	0.423229	1.53323	1.08699	ubxn6	554960	NM_001044780	UBX domain protein 6
A_15_P133891	1.08075	0.635493	1.29309	2.24339	si:ch211-35n24.1	402857	NM_001118891	si:ch211-35n24.1
A_15_P104587	1.08072	0.472546	1.06773	1.4817	eef2l2	336168	XM_692874.5	eukaryotic translation elongation factor 2, like 2 [Source:ZFIN;Acc:ZDB-GENE-030131-8112]
A_15_P442335	1.08064	2.74073	0.855631	0.558295	zwilch	336439	NM_001199735	Zwilch, kinetochore associated, homolog (Drosophila)
A_15_P113711	1.0805	1.3137	0.560402	0.375203	hmgb3a	561025	NM_001122836	high-mobility group box 3a [Source:ZFIN;Acc:ZDB-GENE-050428-1]
A_15_P505932	1.08017	0.544285	1.28139	1.38625	zgc:162183	100037314	NM_001089470	zgc:162183
A_15_P143401	1.08014	0.439488	1.05029	1.04507	ftr02	570286	XM_003197922.1	finTRIM family, member 2 [Source:ZFIN;Acc:ZDB-GENE-070424-5]
A_15_P115755	1.08006	0.395613	1.0678	1.09952	LOC556563	556563	XM_678340	hypothetical LOC556563
A_15_P104961	1.07988	0.499315	0.909114	0.815257	asb13	436801	NM_001002528	ankyrin repeat and SOCS box-containing 13
A_15_P188161	1.07961	1.84251	1.28013	0.749174	LOC100007926	100007926	XM_001923715	P2Y purinoceptor 11-like
A_15_P108937	1.07953	0.301044	0.923902	1.89621	zgc:103612	494053	NM_001008596	zgc:103612
A_15_P111896	1.07932	3.04689	0.625354	0.663501	hmgb3b	550466	NM_001017769	high-mobility group box 3b
A_15_P195291	1.07923	1.28282	0.940386	1.9002	zgc:92647	436707	NM_001002434	zgc:92647
A_15_P202661	1.07911	0.511011	1.32189	0.748309	LOC556973	556973	CT584363	quiescin Q6 sulfhydryl oxidase 1-like
A_15_P209801	1.07906	0.432735	1.10743	2.50267	zgc:103612	494053	NM_001008596	zgc:103612
A_15_P120670	1.07857	0.433863	0.953416	0.764205	kptn	445248	NM_001003642	kaptin (actin binding protein)
A_15_P267641	1.07842	0.451291	1.98484	0.965831	si:dkey-24h18.2	100286775	NM_001146306	si:dkey-24h18.2
A_15_P209481	1.07841	2.05065	0.800484	0.74307	rfc2	503748	NM_001013326	replication factor C (activator 1) 2
A_15_P101191	1.07838	1.84512	1.05213	1.23347	yes1	407620	NM_001013270	v-yes-1 Yamaguchi sarcoma viral oncogene homolog 1
A_15_P140446	1.07823	0.529724	1.13274	1.0409	fam160b2	777718	NM_001077766	family with sequence similarity 160, member B2
A_15_P211401	1.07819	1.51026	1.0231	0.425947	zgc:64116	393349	NM_200378	zgc:64116
A_15_P106688	1.07802	2.32584	1.01951	0.758255	snap25a	30712	NM_131435	synaptosome-associated protein 25a [Source:ZFIN;Acc:ZDB-GENE-980526-468]
A_15_P394910	1.078	0.461611	1.22221	0.998743	zgc:158452	557086	NM_001080170	zgc:158452
A_15_P136176	1.078	0.502599	1.01447	0.773014	wu:fc44f06	567613	BC114320	wu:fc44f06
A_15_P106471	1.07797	1.87501	2.5043	0.817595	zgc:101826	447939	CN330180	zgc:101826
A_15_P117656	1.07788	1.94729	0.838563	0.866155	sf3b14	415157	NM_001002067	splicing factor 3B
A_15_P106865	1.07776	0.613123	1.17038	2.06212	ctbs	553763	NM_001020729	chitobiase, di-N-acetyl-
A_15_P253036	1.07766	0.342045	1.20625	1.17648	pcmt	30751	NM_131465	l-isoaspartyl protein carboxyl methyltransferase
A_15_P101175	1.07741	2.90092	0.61709	0.111562	zgc:112242	553694	NM_001020668	zgc:112242
A_15_P106314	1.07722	1.08097	0.931509	0.507281	trip13	393554	NM_200582	thyroid hormone receptor interactor 13
A_15_P540867	1.07668	1.91321	1.12957	1.01842	hmgcs1	394060	NM_201085	3-hydroxy-3-methylglutaryl-Coenzyme A synthase 1 (soluble) [Source:ZFIN;Acc:ZDB-GENE-040426-1042]
A_15_P213106	1.07647	1.96448	0.598491	0.613465	clgn	556495	NM_001077541	calmegin
A_15_P162489	1.07639	0.551284	0.630309	0.871763	lingo4a	100005227	NM_001082978	leucine rich repeat and Ig domain containing 4a
A_15_P105862	1.07628	1.11069	1.05803	2.06683	pnocb	394236	NM_001015044	prepronociceptin b
A_15_P598902	1.0762	1.70183	0.910075	0.492328	cdca8	492815	NM_001007456	cell division cycle associated 8
A_15_P149126	1.07603	0.642655	1.23542	2.57581	rab12	553657	NM_001020630	RAB12, member RAS oncogene family
A_15_P171476	1.076	0.465294	1.27947	1.03191	zgc:158452	557086	NM_001080170	zgc:158452
A_15_P141271	1.07585	1.35225	1.04822	0.476833	zgc:123190	566441	NM_001037691	zgc:123190
A_15_P113890	1.07566	0.327177	1.44415	1.6471	rpl31	677758	NM_001040052	ribosomal protein L31 [Source:HGNC Symbol;Acc:10334]
A_15_P153256	1.07549	1.99794	0.809633	0.993442	rngtt	405803	NM_212867	RNA guanylyltransferase and 5'-phosphatase
A_15_P333424	1.07548	0.552628	1.28862	1.21377	zgc:172136	566376	NM_001111187	zgc:172136
A_15_P591672	1.07544	1.90597	0.816954	0.829424	LOC555279	555279	XM_677751	hypothetical LOC555279
A_15_P198366	1.07517	3.48274	0.725758	0.707129	mtf2	692292	NM_001045264	metal response element binding transcription factor 2
A_15_P189121	1.07496	0.438927	1.32943	1.31511	si:ch211-150o23.2	558029	BC155788	si:ch211-150o23.2
A_15_P304716	1.07467	2.16088	0.807173	0.896035	adck5	100001584	NM_001202526	aarF domain containing kinase 5
A_15_P199366	1.07408	2.62919	2.34457	1.44013	calrl	321315	NM_201465	calreticulin like
A_15_P103131	1.074	1.07946	1.02551	0.537071	pla2g12b	406739	NM_213430	phospholipase A2, group XIIB
A_15_P174586	1.07395	0.513079	1.12818	2.03022	fosl2	558921	NM_001082998	fos-like antigen 2
A_15_P116563	1.07392	1.34132	1.0723	2.23999	adam8a	368917	NM_200637	a disintegrin and metalloproteinase domain 8a
A_15_P201446	1.07388	0.273497	1.18383	0.414816	crygm2f	558389	NM_001110106	crystallin, gamma M2f
A_15_P210946	1.07376	2.04814	0.758933	1.23347	rab32a	378969	NM_201332	RAB32a, member RAS oncogene family
A_15_P338060	1.0737	1.81286	0.795075	1.11178	skiv2l	559653	NM_001044901	superkiller viralicidic activity 2 (S. cerevisiae homolog)-like
A_15_P143056	1.07363	2.6769	1.04808	0.881539	zgc:136346	692304	NM_001045276	zgc:136346
A_15_P169966	1.07352	1.71591	0.81802	0.469694	mcm5	286747	NM_178436	MCM5 minichromosome maintenance deficient 5 (S. cerevisiae)
A_15_P167881	1.07338	2.15997	0.809331	0.465297	zwilch	336439	NM_001199735	Zwilch, kinetochore associated, homolog (Drosophila)
A_15_P164326	1.07337	1.87958	0.817267	0.934813	ppp2r2d	327263	NM_199776	protein phosphatase 2, regulatory subunit B, delta isoform
A_15_P114256	1.07326	1.8453	0.936833	1.07811	psme1	30648	NM_131375	proteasome activator subunit 1
A_15_P114410	1.07303	1.82121	0.92288	0.798428	sap18	393693	NM_200720	sin3-associated polypeptide
A_15_P205921	1.07264	2.6997	0.72154	0.702735	smyd4	767654	NM_001076594	SET and MYND domain containing 4
A_15_P173471	1.07196	1.81629	0.815338	0.679652	zgc:64106	393348	NM_200377	zgc:64106
A_15_P105312	1.07189	0.289847	1.06806	0.349654	cd74	30645	NM_131372	CD74 molecule, major histocompatibility complex, class II invariant chain
A_15_P204216	1.07157	2.18617	1.16865	1.20834	LOC100332627	100332627	XM_002664903	erythrocyte membrane protein band 4.1-like 2-like
A_15_P118381	1.07096	0.429864	0.958199	1.06992	popdc3	415108	NM_001001848	popeye domain containing 3
A_15_P135581	1.07096	0.257142	1.09045	1.06292	LOC100332843	100332843	EH501975	5-formyltetrahydrofolate cyclo-ligase-like
A_15_P113872	1.07089	2.04824	0.882005	0.886368	fam175a	449820	NM_001005993	family with sequence similarity 175, member A
A_15_P107976	1.0707	3.17889	0.640796	0.626584	vrk1	406694	NM_213385	vaccinia related kinase 1
A_15_P100543	1.07066	0.425027	1.63239	1.93578	si:dkey-69h6.7	564271	NM_001100015	si:dkey-69h6.7
A_15_P471265	1.07041	0.805933	0.882248	0.535586	slc2a15a	394245	NM_001162541	solute carrier family 2 (facilitated glucose transporter), member 15a
A_15_P100074	1.07011	0.444034	0.965858	1.08495	tie2	30747	NM_131461	endothelium-specific receptor tyrosine kinase 2
A_15_P242771	1.07009	0.537604	1.39912	1.24659	LOC555437	555437	XR_084433	WAS protein family, member 3-like
A_15_P153206	1.06952	0.553384	0.920531	0.655981	gpd1	406615	NM_214753	glycerol-3-phosphate dehydrogenase 1 (soluble)
A_15_P210821	1.06926	1.70418	1.08075	2.04339	lygl1	436979	NM_001002706	lysozyme g-like 1
A_15_P118031	1.06901	2.86278	0.73228	0.761343	slc30a9	497184	NM_001008575	solute carrier family 30 (zinc transporter), member 9
A_15_P108243	1.06894	0.596384	0.538126	0.731079	fgf3	30549	NM_131291	fibroblast growth factor 3
A_15_P204956	1.06889	1.3174	1.14539	1.97844	me2	445233	NM_001003627	malic enzyme 2, NAD(+)-dependent, mitochondrial
A_15_P117556	1.0682	1.80705	0.927316	0.850838	gabpa	58110	NM_131587	GA-binding protein transcription factor, alpha subunit
A_15_P517422	1.06807	2.02789	1.00612	1.23808	wu:fc20c04	324148	CK398084	wu:fc20c04
A_15_P118354	1.06793	1.85915	0.693722	0.948925	si:ch211-282j22.3	562939	XM_003200833.1	si:ch211-282j22.3 [Source:ZFIN;Acc:ZDB-GENE-091113-49]
A_15_P199281	1.06776	1.85753	0.764306	0.543406	si:dkeyp-35b8.5	556995	NM_001126388	si:dkeyp-35b8.5
A_15_P203696	1.06756	1.9202	0.837382	1.05686	LOC559388	559388	EH546725	cornichon homolog 4-like
A_15_P103826	1.06756	1.81929	0.993998	0.742366	lsm6	415167	NM_001002077	LSM6 homolog, U6 small nuclear RNA associated (S. cerevisiae)
A_15_P173301	1.06749	0.584736	0.83429	0.403313	zgc:162816	571260	NM_001089489	zgc:162816
A_15_P149586	1.06674	1.05378	0.85048	0.416212	stmn1a	678630	NM_001040375	stathmin 1a
A_15_P138206	1.06673	0.974782	1.51402	0.480933	aspm	554163	NM_001123373	asp (abnormal spindle)-like, microcephaly associated (Drosophila)
A_15_P178476	1.06647	0.530057	1.1671	1.01416	LOC564649	564649	BC139555	similar to 3-oxoacyl-[acyl-carrier-protein] synthase, mitochondrial precursor (Beta-ketoacyl-ACP synthase)
A_15_P183344	1.06594	0.321394	1.28328	1.39011	zgc:173570	570101	NM_001111202	zgc:173570
A_15_P212916	1.06583	1.63453	0.989774	0.476784	kifc1	30453	NM_131206	kinesin family member C1
A_15_P371710	1.06579	2.39155	0.785354	1.17487	vip2	100000558	NM_001114555	vasoactive intestinal polypeptide type II
A_15_P119839	1.06572	0.643632	0.922815	0.3608	akr1a1a	445326	NM_001003783	aldo-keto reductase family 1, member A1a (aldehyde reductase)
A_15_P114118	1.06569	0.394438	0.921231	2.10243	c1qb	445088	NM_001003482	complement component 1, q subcomponent, B chain
A_15_P193056	1.06547	0.51837	1.12517	1.70423	zgc:113025	554550	NM_001017564	zgc:113025
A_15_P142971	1.06537	0.477644	0.977758	0.810754	kptn	445248	NM_001003642	kaptin (actin binding protein)
A_15_P262556	1.06497	1.53652	0.76399	0.477195	ccnd2b	565038	NM_001045068	cyclin D2, b [Source:ZFIN;Acc:ZDB-GENE-050420-354]
A_15_P198401	1.06497	0.5191	0.690788	1.17699	LOC568316	568316	EV759966	AMP-activated protein kinase gamma2 subunit-like
A_15_P367040	1.06485	0.524336	0.916309	0.797883	zgc:112466	550374	NM_001017679	zgc:112466
A_15_P205671	1.06479	0.519867	0.832666	0.926407	scn3b	563935	NM_001080802	sodium channel, voltage-gated, type III, beta
A_15_P101067	1.06443	1.02587	0.957976	0.434495	itgb1b.2	405864	NM_212928	integrin, beta 1b.2
A_15_P112491	1.06435	2.6661	0.811364	0.766778	wdr32	405882	NM_212946	WD repeat domain 32
A_15_P153761	1.06427	0.520957	1.03847	1.27442	zgc:153989	767796	NM_001076763	zgc:153989
A_15_P100780	1.06402	1.61797	0.994633	0.545603	zgc:56200	321240	NM_199539	zgc:56200
A_15_P108980	1.06395	2.0067	1.03782	0.832563	arpp19b	393947	NM_200972	cAMP-regulated phosphoprotein 19b
A_15_P580962	1.0638	1.07149	1.16597	1.87479	zgc:77118	405845	NM_212909	zgc:77118
A_15_P138521	1.06366	0.905434	1.33907	2.2851	LOC100002292	100002292	XM_001342080	protein strawberry notch homolog 2-like
A_15_P112257	1.06339	1.24769	1.219	1.95914	prl	791526	NM_181437	prolactin
A_15_P169661	1.06314	1.87538	0.995979	1.09999	si:dkey-246k9.1	445168	NM_001003562	si:dkey-246k9.1
A_15_P173571	1.06311	1.46153	0.688405	0.540269	zgc:109984	568055	NM_001029963	zgc:109984
A_15_P116607	1.06258	0.315405	0.888444	0.709094	LOC798369	798369	XM_001338788	MAM domain containing 2-like
A_15_P100482	1.06258	1.94163	1.03154	1.07092	hmbsa	394129	NM_201154	hydroxymethylbilane synthase a
A_15_P119304	1.06221	1.81304	0.960801	0.719263	lsm6	415167	NM_001002077	LSM6 homolog, U6 small nuclear RNA associated (S. cerevisiae) [Source:ZFIN;Acc:ZDB-GENE-040625-50]
A_15_P119814	1.06206	1.61115	0.889562	0.491698	tyms	81540	NM_131760	thymidylate synthase
A_15_P104912	1.06183	1.14588	0.919323	1.86079	slc16a9a	795588	NM_200410	solute carrier family 16 (monocarboxylic acid transporters), member 9a
A_15_P117040	1.06178	0.502218	1.14207	1.5802	ppil1	558042	NM_001034178	peptidylprolyl isomerase (cyclophilin)-like 1
A_15_P193491	1.06153	1.4606	2.30029	1.32646	hspb8	791580	NM_001100957	heat shock protein, alpha-crystallin-related, b8 [Source:ZFIN;Acc:ZDB-GENE-030131-2480]
A_15_P107597	1.06127	1.97976	0.674676	0.442834	hmgb2a	641484	NM_001037424	high-mobility group box 2a [Source:ZFIN;Acc:ZDB-GENE-051120-126]
A_15_P247326	1.06122	0.475329	1.06712	0.972224	akap2	100332334	NM_001204256	A kinase (PRKA) anchor protein 2 [Source:HGNC Symbol;Acc:372]
A_15_P111884	1.06106	0.810345	0.909833	0.498255	exorh	30459	NM_131212	extra-ocular rhodopsin
A_15_P174376	1.06098	0.515917	1.19273	1.89687	gys1	394155	NM_201180	glycogen synthase 1 (muscle)
A_15_P107871	1.06091	1.34917	6.06637	2.86832	hspb1	368243	BC097148	heat shock protein, alpha-crystallin-related, 1
A_15_P172536	1.06053	3.75863	1.02364	0.961381	nsfb	554200	NM_001024454	N-ethylmaleimide-sensitive factor b
A_15_P151011	1.06052	0.51417	0.961505	1.57974	slc25a43	796731	NM_001004497	solute carrier family 25, member 43
A_15_P116061	1.06043	3.0787	0.767766	0.863274	znf593	559352	NM_200817	zinc finger protein 593
A_15_P198166	1.06042	1.11111	0.951106	0.512397	pla2g12b	406739	NM_213430	phospholipase A2, group XIIB
A_15_P113757	1.06031	0.164935	0.817269	1.09247	irak4	393132	NM_200163	interleukin-1 receptor-associated kinase 4
A_15_P118283	1.06022	0.301832	0.888598	0.30677	ccl1	30268	NM_131062	CC chemokine 1
A_15_P110638	1.06008	2.59886	0.918479	0.642526	selt1a	352919	BC054578	selenoprotein T, 1a
A_15_P264791	1.06002	0.917067	1.04866	0.513833	cabz01074130.1	100537277	XM_003201680.1	0
A_15_P115722	1.06002	0.476131	1.14502	1.18107	ift80	494082	NM_001008625	intraflagellar transport 80 homolog (Chlamydomonas)
A_15_P111739	1.05998	2.09354	0.895697	0.804627	bzw1a	325226	NM_199708	basic leucine zipper and W2 domains 1a
A_15_P194756	1.05969	2.14284	0.811521	0.678359	taf5l	334055	NM_199852	TAF5-like RNA polymerase II, p300/CBP-associated factor (PCAF)-associated factor
A_15_P163116	1.05968	0.411653	1.03878	1.02243	isoc2	492617	NM_001079953	isochorismatase domain containing 2
A_15_P183421	1.05937	0.915633	1.36108	1.89016	LOC567047	567047	NM_001168463	apolipoprotein B-editing catalytic subunit 2b
A_15_P162631	1.05887	0.503914	0.856519	0.876467	si:dkeyp-55f12.3	568418	NM_001025552	si:dkeyp-55f12.3
A_15_P574582	1.05867	1.88053	0.83507	0.698079	ptbp1a	323490	NM_001020477	polypyrimidine tract binding protein 1a
A_15_P161176	1.05828	1.88996	0.771291	0.870762	zgc:66317	386792	NM_200112	zgc:66317
A_15_P222746	1.05784	3.11204	0.834052	1.26489	zgc:123295	641564	NM_001037562	zgc:123295
A_15_P114244	1.05776	1.96522	0.773079	0.838461	mtmr2	30644	NM_131371	myotubularin related protein 2
A_15_P107432	1.05772	1.54655	1.035	1.855	si:dkey-14d8.5	557810	NM_001044841	si:dkey-14d8.5
A_15_P105018	1.05757	0.692876	0.839896	0.530005	LOC564564	564564	EG582104	MGC80162 protein-like
A_15_P174411	1.05754	0.325086	1.08695	1.23948	zgc:110848	503751	NM_001013329	zgc:110848
A_15_P144951	1.05725	0.776518	0.85345	0.500391	ptpla	553326	XM_694691.4	protein tyrosine phosphatase-like (proline instead of catalytic arginine), member A [Source:HGNC Symbol;Acc:9639]
A_15_P161661	1.05724	0.33211	1.05262	1.36301	miox	571850	NM_001030266	myo-inositol oxygenase
A_15_P136276	1.05713	0.544736	0.903672	0.678437	LOC100003678	100003678	CN832327	CD59-like
A_15_P144671	1.05707	2.21141	0.829506	0.78968	zgc:112356	569875	NM_001030239	zgc:112356
A_15_P195241	1.05632	2.52566	1.37476	1.69088	zgc:153996	777738	NM_001077785	zgc:153996
A_15_P149291	1.05619	0.41382	0.900718	0.686199	zgc:112257	553696	NM_001020670	zgc:112257
A_15_P172196	1.05615	1.94205	1.07723	1.06973	daxx	561006	NM_001044949	death-associated protein 6
A_15_P192126	1.05612	0.561354	0.972153	1.7573	si:dkey-5n18.1	570444	BC122371	si:dkey-5n18.1
A_15_P120511	1.05593	2.58065	0.958814	0.687932	snrpfl	445404	NM_001003881	small nuclear ribonucleoprotein polypeptide F-like
A_15_P205326	1.05576	1.52166	0.939383	0.487529	zgc:153687	768152	NM_001077295	zgc:153687
A_15_P206436	1.05555	2.00349	0.71908	0.55043	khdrbs1a	30082	NM_130925	KH domain containing, RNA binding, signal transduction associated 1a
A_15_P509987	1.05544	2.23445	0.790841	0.867615	tubgcp4	557155	NM_001135130	tubulin, gamma complex associated protein 4
A_15_P100433	1.05532	0.880597	0.898832	0.492449	lum	415149	NM_001002059	lumican
A_15_P180241	1.0551	1.99398	0.815322	0.746189	ptbp1b	321220	NM_001122654	polypyrimidine tract binding protein 1b
A_15_P116234	1.05508	1.95615	0.829669	0.743142	ptbp1b	321220	NM_001122654	polypyrimidine tract binding protein 1b
A_15_P173556	1.05481	1.94748	0.931552	0.829088	zgc:123170	334107	NM_001025452	zgc:123170
A_15_P107911	1.05478	0.397198	1.40547	1.24762	zgc:85789	322350	NM_212616	zgc:85789
A_15_P120770	1.05432	1.94945	0.705164	1.03247	cnn2	406658	NM_213349	calponin 2
A_15_P139356	1.05423	2.02633	0.814761	0.585247	zgc:152969	777758	NM_001193542	zgc:152969
A_15_P118514	1.05421	0.530743	0.874163	0.805222	zgc:63647	394052	NM_201077	zgc:63647
A_15_P177501	1.05412	2.02649	0.64091	0.328926	zgc:162337	503885	NM_001077246	zgc:162337
A_15_P176921	1.05402	2.0019	0.639843	0.782906	zgc:113921	571696	BC097015	zgc:113921
A_15_P116399	1.05401	1.34607	1.04421	2.07226	piwil1	368200	NM_183338	piwi-like 1 (Drosophila)
A_15_P102470	1.05381	0.382114	1.14545	1.19189	cox4i2	393776	NM_200803	cytochrome c oxidase subunit IV isoform 2
A_15_P110803	1.05379	1.65831	0.862822	0.444423	mcm5	286747	NM_178436	MCM5 minichromosome maintenance deficient 5 (S. cerevisiae)
A_15_P143811	1.05364	1.20422	0.746936	0.511955	LOC555478	555478	XM_677895	aminopeptidase N-like
A_15_P113486	1.05344	0.535065	1.09319	0.997491	tmem231	393358	NM_200387	transmembrane protein 231
A_15_P500347	1.05282	0.406892	0.896151	0.743435	zgc:103625	447931	NM_001004669	zgc:103625 [Source:ZFIN;Acc:ZDB-GENE-040912-116]
A_15_P134181	1.05279	0.356389	0.783482	1.4814	ttnb	100001684	BC090413	titin b
A_15_P156806	1.05272	0.383752	1.02134	0.589507	LOC559936	559936	BC155641	phosphatidylinositol-specific phospholipase C, X domain containing 2-like
A_15_P117576	1.05256	1.18219	0.80784	0.359934	zgc:100957	445226	NM_001003620	zgc:100957
A_15_P164641	1.05197	0.5027	1.01453	1.16467	si:dkey-6n6.2	751683	NM_001045397	si:dkey-6n6.2
A_15_P396875	1.05189	0.450963	0.692589	1.07863	zgc:158445	798069	NM_001080071	zgc:158445
A_15_P104997	1.05176	2.27768	0.827713	0.985331	ubtf	368509	NM_001005395	upstream binding transcription factor, RNA polymerase I
A_15_P468660	1.05169	0.842933	1.92005	1.21457	si:ch211-250g4.3	557772	XM_680892.5	si:ch211-250g4.3 [Source:ZFIN;Acc:ZDB-GENE-060503-506]
A_15_P170821	1.05148	4.25756	0.669553	2.78729	odc1	114426	NM_131801	ornithine decarboxylase 1
A_15_P150601	1.05131	2.20689	1.0024	0.966072	pcgf6	555238	NM_001089369	polycomb group ring finger 6
A_15_P121107	1.05116	1.11415	0.871002	0.447883	hapln1a	493635	NM_001007790	hyaluronan and proteoglycan link protein 1a
A_15_P112208	1.05113	1.57046	0.958863	2.44919	zgc:173915	100126122	NM_001109850	zgc:173915
A_15_P133751	1.05072	2.34403	0.961516	1.13239	ube2l3b	321943	BC056724	ubiquitin-conjugating enzyme E2L 3b
A_15_P194791	1.05058	0.470847	0.894689	1.01282	itgb4	335269	NM_001024386	integrin, beta 4
A_15_P171861	1.05057	0.553371	1.32513	1.23377	zgc:153957	570194	NM_001083851	zgc:153957
A_15_P105544	1.05044	1.16341	2.23796	1.24815	smyd1b	569027	NM_001039636	SET and MYND domain containing 1b
A_15_P188714	1.05031	1.25198	1.00249	2.20657	LOC100007474	100007474	XM_001339867	microfibrillar-associated protein 4-like
A_15_P111703	1.05028	2.0272	1.1018	1.12705	zgc:55683	406744	NM_213435	zgc:55683
A_15_P117110	1.0497	2.75496	0.931334	0.915668	sart1	436946	NM_001002673	squamous cell carcinoma antigen recognised by T cells
A_15_P195011	1.04968	0.457748	1.01737	1.04295	ktn1	368207	NM_200081	kinectin 1
A_15_P110769	1.04961	1.95803	0.846741	0.753855	ptbp1a	323490	NM_001020477	polypyrimidine tract binding protein 1a
A_15_P222036	1.04909	1.91086	0.774926	0.370412	mcm6	566409	NM_001082849	MCM6 minichromosome maintenance deficient 6, mitotin (S. cerevisiae)
A_15_P445700	1.04888	2.45326	0.831356	0.609201	tfdp1b	393749	NM_200776	transcription factor Dp-1, b
A_15_P568642	1.04873	0.350361	1.53593	0.949446	tmem220	100536710	XM_003198063.1	transmembrane protein 220 [Source:HGNC Symbol;Acc:33757]
A_15_P174081	1.04865	0.528001	1.07867	1.1207	atf7ip	558977	NM_001077603	activating transcription factor 7 interacting protein
A_15_P153191	1.04777	0.631347	1.15516	1.83028	zgc:194486	568951	NM_001089421	zgc:194486
A_15_P212301	1.04752	1.9142	0.749314	1.31128	rab32a	378969	NM_201332	RAB32a, member RAS oncogene family
A_15_P102772	1.0475	0.480546	1.48143	2.29944	rpl36a	195819	NM_173262	ribosomal protein L36A [Source:ZFIN;Acc:ZDB-GENE-020423-1]
A_15_P120111	1.04705	2.27939	0.890144	0.72416	sep15	352923	NM_178294	selenoprotein 15
A_15_P175926	1.04687	2.18314	0.799769	0.522677	tfdp1b	393749	NM_200776	transcription factor Dp-1, b
A_15_P153216	1.04677	0.482984	1.04414	1.32983	zgc:92773	436827	NM_001002554	zgc:92773
A_15_P279381	1.04671	1.81992	0.777245	1.05293	zgc:101663	492796	NM_001007437	zgc:101663
A_15_P102815	1.0467	2.10869	1.06646	1.22389	eftud2	393480	NM_200508	elongation factor Tu GTP binding domain containing 2
A_15_P448235	1.04641	0.529344	1.37247	1.29254	taf12	100535183	NM_198368	TAF12 RNA polymerase II, TATA box binding protein (TBP)-associated factor [Source:ZFIN;Acc:ZDB-GENE-031030-5]
A_15_P161411	1.04633	1.82693	0.948566	0.465531	haus3	566923	NM_001077171	HAUS augmin-like complex, subunit 3
A_15_P153451	1.04624	2.65721	0.83203	0.816028	ccdc127	792067	NM_001082883	coiled-coil domain containing 127
A_15_P131021	1.04616	1.12112	1.11622	2.12661	socs3b	406596	NM_213304	suppressor of cytokine signaling 3b
A_15_P172551	1.04557	1.88098	0.821689	1.23069	optn	336159	NM_001100066	optineurin
A_15_P112621	1.04545	1.82922	1.15487	0.594833	tra2b	394172	NM_201197	transformer 2 beta homolog (Drosophila) [Source:ZFIN;Acc:ZDB-GENE-040426-1094]
A_15_P108578	1.04529	0.543877	1.64082	1.9654	zgc:86674	415243	NM_001002153	zgc:86674
A_15_P192491	1.04524	1.08116	0.827576	0.498972	zgc:158328	567225	NM_001080189	zgc:158328
A_15_P105408	1.04497	0.376517	1.0265	0.244345	crygm5	474328	NM_001007058	crystallin, gamma M5
A_15_P106648	1.04493	2.19145	0.835219	0.892882	adipor1a	436740	NM_001002467	adiponectin receptor 1a
A_15_P139651	1.04488	2.23598	2.01601	2.09437	pppde2b	793871	NM_200208	PPPDE peptidase domain containing 2b
A_15_P188911	1.04482	1.90216	1.06739	1.26536	zgc:113491	503709	NM_001013303	zgc:113491
A_15_P259271	1.04464	2.79475	0.848284	1.2117	zgc:158784	562138	NM_001083565	zgc:158784
A_15_P108883	1.04456	0.916516	1.0581	1.81804	trim25l	448857	AY648763	tripartite motif-containing 25-like
A_15_P153981	1.04452	2.13488	0.888345	1.03938	psme3	30649	NM_131376	proteasome activator subunit 3
A_15_P102231	1.04447	2.92923	0.776562	0.998434	psmc3	321947	NM_001002064	proteasome (prosome, macropain) 26S subunit, ATPase, 3
A_15_P140611	1.04384	0.532428	1.64062	1.28046	zgc:101577	541415	NM_001013542	zgc:101577
A_15_P115826	1.04376	0.532153	0.998258	0.859187	zgc:101744	541409	BC090826	zgc:101744
A_15_P188376	1.04342	2.41133	1.02386	1.05215	asna1	325704	NM_001002298	arsA arsenite transporter, ATP-binding, homolog 1 (bacterial)
A_15_P103064	1.04333	0.487975	1.04779	0.863151	srbd1	100320270	XM_003199706.1	S1 RNA binding domain 1 [Source:ZFIN;Acc:ZDB-GENE-081107-19]
A_15_P104903	1.0432	0.480983	1.06882	1.61273	gys1	394155	NM_201180	glycogen synthase 1 (muscle)
A_15_P101099	1.04309	0.464592	1.02102	0.51712	LOC794084	794084	BC122111	hypothetical protein LOC794084
A_15_P211316	1.04293	1.6679	1.01138	0.534268	ncaph	570062	NM_001080196	non-SMC condensin I complex, subunit H
A_15_P100314	1.04291	0.438754	1.5246	1.0678	zgc:86850	791987	BC071494	zgc:86850
A_15_P140021	1.04291	2.21615	0.767808	1.10989	mapk12	30681	NM_131407	mitogen-activated protein kinase 12
A_15_P116301	1.04271	0.292393	0.787134	0.927674	ict1	100149182	XM_001922675.2	immature colon carcinoma transcript 1 [Source:HGNC Symbol;Acc:5359]
A_15_P160881	1.04247	0.327313	1.54056	2.09346	nox1	555604	NM_001102387	NADPH oxidase 1
A_15_P490012	1.04239	2.45435	1.29607	0.726915	LOC565776	565776	XM_689046	solute carrier family 6 (neurotransmitter transporter, noradrenalin), member 2-like
A_15_P600512	1.04205	1.39932	1.82757	0.991856	LOC100333813	100333813	XM_002665309.2	hypothetical protein LOC100333813
A_15_P514202	1.04182	2.86357	0.8675	1.15662	zgc:65979	337461	NM_200066	zgc:65979
A_15_P102198	1.04145	2.29289	0.706771	0.761223	rfc2	503748	NM_001013326	replication factor C (activator 1) 2
A_15_P103658	1.04091	0.436491	1.00376	1.08198	rpl36	405888	NM_212952	ribosomal protein L36
A_15_P103679	1.04081	0.454465	1.19558	0.939862	si:ch211-217g15.2	447896	NM_001004530	si:ch211-217g15.2
A_15_P194421	1.04079	1.8995	0.92786	0.71324	zgc:114119	619273	NM_001033754	zgc:114119
A_15_P137826	1.04074	1.10532	0.902574	1.86734	stab1l	570626	NM_001195614	stabilin 1-like
A_15_P211496	1.04001	0.541693	1.02121	0.955724	mylz3	58143	AB042028	myosin, light polypeptide 3, skeletal muscle
A_15_P208431	1.03999	2.11162	1.12275	1.02834	asna1	325704	NM_001002298	arsA arsenite transporter, ATP-binding, homolog 1 (bacterial)
A_15_P120928	1.03996	0.462547	0.963892	1.1999	si:dkey-188i13.11	100004663	XM_001340278.3	si:dkey-188i13.11 [Source:ZFIN;Acc:ZDB-GENE-090313-209]
A_15_P189641	1.03984	0.76297	0.492821	0.437566	si:ch211-103n10.4	559384	NM_001123246	si:ch211-103n10.4
A_15_P148236	1.03976	2.79854	0.61146	0.922568	impad1	641570	NM_001037568	inositol monophosphatase domain containing 1
A_15_P205001	1.03968	1.97293	0.858184	0.82348	sap18	393693	NM_200720	sin3-associated polypeptide
A_15_P110594	1.03965	0.299671	1.03293	1.06553	tatdn1	100151626	NM_001002213	TatD DNase domain containing 1
A_15_P108616	1.03935	1.98244	0.910464	0.779662	zgc:63827	799896	NM_201200	zgc:63827
A_15_P564217	1.03935	0.265388	1.30973	1.90111	zgc:153317	751757	NM_001198748	zgc:153317
A_15_P102996	1.03931	1.0654	2.4448	4.13736	ggt1	393387	NM_200415	gamma-glutamyltransferase 1
A_15_P163301	1.03914	2.71308	0.870691	1.02939	eri1	553641	NM_001020614	exoribonuclease 1
A_15_P114789	1.03904	2.28397	1.34927	0.990132	lman2lb	767766	NM_001076733	lectin, mannose-binding 2-like b
A_15_P117056	1.03897	1.26242	1.8504	0.857191	sec61b	791986	NM_001002527	Sec61 beta subunit
A_15_P141121	1.0388	1.08278	0.737106	0.407197	zgc:110191	553593	NM_001020570	zgc:110191
A_15_P106321	1.03835	1.81331	0.980074	0.962874	mapre1l	334135	NM_199864	microtubule-associated protein, RP/EB family, member 1, like
A_15_P141056	1.03802	2.52229	0.830579	0.739288	mettl14	404603	NM_207071	methyltransferase like 14
A_15_P106356	1.0378	0.506921	1.75598	1.99227	csrp1a	378726	NM_205567	cysteine and glycine-rich protein 1a
A_15_P120918	1.03778	0.929229	0.824454	2.59294	zgc:103438	450015	NM_001006036	zgc:103438
A_15_P212366	1.0377	2.5649	1.08821	3.2292	agt	322485	NM_198063	angiotensinogen
A_15_P182306	1.03763	1.84897	0.82859	1.12525	ch73-81e6.1	100006838	NM_001100962	vacuolar protein sorting 4 homolog b-like
A_15_P107779	1.03742	1.47084	0.900005	0.538981	esco2	445395	NM_001003872	establishment of cohesion 1 homolog 2
A_15_P195726	1.03725	2.8053	0.796148	1.10206	zgc:100980	437012	NM_001002739	zgc:100980
A_15_P196751	1.03698	0.542959	0.825252	0.840986	rcv1	335650	NM_199964	recoverin
A_15_P104473	1.03695	1.82553	1.06756	0.954688	spcs3	405884	NM_212948	signal peptidase complex subunit 3 homolog (S. cerevisiae)
A_15_P153041	1.03684	0.393294	1.25877	1.83567	zgc:136597	692315	NM_001045284	zgc:136597
A_15_P594272	1.03657	2.9863	1.16693	5.63875	cfh	553060	NM_001199190	complement factor H
A_15_P183571	1.03602	0.34578	1.2702	1.21052	sult1st5	619193	NM_001199903	sulfotransferase family 1, cytosolic sulfotransferase 5
A_15_P209701	1.03583	1.59618	4.08912	1.66792	foxp1a	564127	NM_001077564	forkhead box P1a [Source:ZFIN;Acc:ZDB-GENE-060929-624]
A_15_P163216	1.03578	0.870504	1.03962	0.343854	zgc:112146	550426	NM_001017731	zgc:112146
A_15_P365835	1.03569	1.75329	0.608074	0.545088	ttpa	325906	NM_199731	tocopherol (alpha) transfer protein (ataxia (Friedreich-like) with vitamin E deficiency)
A_15_P171096	1.03541	0.505202	1.12064	1.62595	ppil1	558042	NM_001034178	peptidylprolyl isomerase (cyclophilin)-like 1
A_15_P150836	1.03525	1.56067	0.995981	0.465262	zgc:158297	791138	NM_001080620	zgc:158297
A_15_P175371	1.03512	0.548891	0.862537	0.668633	zgc:110537	541544	NM_001014358	zgc:110537
A_15_P195606	1.03505	0.549524	1.01021	0.640427	lim2.4	436680	NM_001002407	lens intrinsic membrane protein 2.4
A_15_P119444	1.03504	1.97518	1.30374	1.25049	zgc:110436	554093	NM_001024395	zgc:110436
A_15_P147861	1.03464	0.940893	0.987569	2.49053	zgc:113342	503743	NM_001013321	zgc:113342
A_15_P204251	1.03459	0.459576	1.27153	1.05108	zgc:110579	791981	NM_001089434	zgc:110579
A_15_P209226	1.03458	1.93358	0.973036	0.762558	LOC563579	563579	BC122153	similar to ENSANGP00000014319
A_15_P111414	1.03451	0.12028	1.05821	0.885443	ppcdc	393753	NM_200780	phosphopantothenoylcysteine decarboxylase
A_15_P193886	1.03451	0.4462	1.23935	0.692185	zgc:109983	553534	NM_001025302	zgc:109983
A_15_P101228	1.03442	1.87381	0.805272	0.823907	manea	447827	NM_001004566	mannosidase, endo-alpha
A_15_P103026	1.03437	2.05468	0.914893	1.07104	acot7	447878	NM_001004617	acyl-CoA thioesterase 7
A_15_P177701	1.03423	0.547788	1.14834	1.24197	lenepl	100002665	BC124371	lens epithelial protein-like
A_15_P434895	1.03412	2.18641	0.944111	0.949392	psmc5	445285	NM_001003740	proteasome (prosome, macropain) 26S subunit, ATPase, 5 [Source:ZFIN;Acc:ZDB-GENE-030131-6547]
A_15_P440855	1.03411	0.407323	1.02179	1.14811	zgc:153973	558487	NM_001077547	zgc:153973
A_15_P105872	1.03403	2.23749	1.21795	0.973522	bat1	393917	NM_200943	HLA-B associated transcript 1
A_15_P295541	1.03399	1.81281	1.05236	0.485571	zgc:56200	321240	NM_199539	zgc:56200
A_15_P100157	1.03326	1.8938	0.795362	1.08158	psme2	30647	NM_131374	proteasome activator subunit 2
A_15_P139571	1.03324	2.25244	0.967237	1.35298	bcl6ab	100001936	NM_001100074	B-cell CLL/lymphoma 6a, genome duplicate b
A_15_P113760	1.033	2.66065	0.952039	1.23085	zgc:63489	393602	NM_200629	zgc:63489
A_15_P207001	1.03299	0.203594	1.06526	0.0905079	stc1l	393511	NM_200539	stanniocalcin 1, like
A_15_P115356	1.03298	2.38125	1.45784	1.39708	prpf3	403072	NM_205748	PRP3 pre-mRNA processing factor 3 homolog (yeast) [Source:ZFIN;Acc:ZDB-GENE-040823-3]
A_15_P112233	1.03292	0.968183	0.939438	0.445929	ank1	449796	NM_001005969	ankyrin 1, erythrocytic
A_15_P206126	1.03216	1.86193	1.02182	0.928189	mrpl41	553805	NM_001020767	mitochondrial ribosomal protein L41
A_15_P214916	1.03214	2.05272	0.757194	0.952111	dnajb12	324005	NM_212659	DnaJ (Hsp40) homolog, subfamily B, member 12
A_15_P366045	1.03214	2.79608	1.0474	3.23923	agt	322485	NM_198063	angiotensinogen
A_15_P111514	1.03203	2.51403	1.03523	3.04938	agt	322485	NM_198063	angiotensinogen
A_15_P169401	1.03175	2.60541	1.09137	1.13613	slc39a9	541413	NM_001013540	solute carrier family 39 (zinc transporter), member 9
A_15_P164081	1.03169	2.11997	1.34536	1.24089	zgc:110436	554093	NM_001024395	zgc:110436
A_15_P297756	1.0314	0.468112	1.022	1.11116	zgc:172182	100136847	NM_001114566	zgc:172182
A_15_P208741	1.03136	1.06128	0.881278	0.266413	zgc:66097	393530	NM_200558	zgc:66097
A_15_P226546	1.03133	2.88764	0.88876	0.821808	psmd8	415221	NM_001002131	proteasome (prosome, macropain) 26S subunit, non-ATPase, 8
A_15_P100312	1.03128	1.04744	0.890821	1.81292	crygs1	503587	NM_001013276	crystallin, gamma S1
A_15_P140326	1.03125	1.35013	6.04263	2.99474	hspb1	368243	NM_001008615	heat shock protein, alpha-crystallin-related, 1
A_15_P102732	1.0312	1.83998	0.827027	0.482868	wdhd1	436999	NM_001002726	WD repeat and HMG-box DNA binding protein 1
A_15_P205441	1.03119	2.17689	1.31343	1.17273	manba	393128	NM_200159	mannosidase, beta A, lysosomal
A_15_P207286	1.03115	1.92908	0.902513	0.99761	paqr3b	560764	NM_001030148	progestin and adipoQ receptor family member IIIb
A_15_P107646	1.03107	2.09617	0.971272	1.07684	polr2eb	445170	NM_001003564	polymerase (RNA) II (DNA directed) polypeptide E, b
A_15_P266951	1.03103	1.83363	0.684504	0.44082	zgc:110727	407653	NM_214782	zgc:110727
A_15_P452345	1.03097	1.40336	0.980591	0.504296	si:ch1073-192f24.1	100307076	BC125843	si:ch1073-192f24.1
A_15_P536522	1.0308	1.53815	0.869708	1.85526	tnfrsf11b	407674	XM_002665433.1	tumor necrosis factor receptor superfamily, member 11b [Source:HGNC Symbol;Acc:11909]
A_15_P150056	1.03061	0.410253	0.825546	0.720682	npvf	100002108	NM_001082949	neuropeptide VF precursor
A_15_P362840	1.03056	0.483615	0.890602	2.40568	agrp	100149042	XM_001923904	agouti related protein homolog
A_15_P406040	1.03012	2.12075	0.784121	0.652297	mrps34	795846	NM_001007376	mitochondrial ribosomal protein S34
A_15_P176086	1.03002	0.322326	1.08735	0.985951	jmjd7	550278	NM_001017615	jumonji domain containing 7
A_15_P582227	1.02978	1.93288	0.963043	0.803388	zgc:66472	327494	NM_199812	zgc:66472
A_15_P101415	1.02972	0.549609	0.924265	0.703588	gpd1	406615	NM_214753	glycerol-3-phosphate dehydrogenase 1 (soluble)
A_15_P105456	1.02967	2.1443	0.916075	1.05689	nsmce4a	553544	NM_001020523	non-SMC element 4 homolog A (S. cerevisiae)
A_15_P113874	1.02948	0.364274	0.882134	0.615013	sult3st1	558790	BC153966	sulfotransferase family 3, cytosolic sulfotransferase 1
A_15_P149376	1.02948	0.366202	0.905238	1.02786	ms4a17a.7	550409	NM_001017714	membrane-spanning 4-domains, subfamily A, member 17A.7
A_15_P114609	1.02923	1.91015	0.725704	0.689925	lin52	777755	NM_001077796	lin-52 homolog (C. elegans)
A_15_P441960	1.02914	1.45034	0.849004	0.48168	ugt5b4	791210	NM_001080692	UDP glucuronosyltransferase 5 family, polypeptide B4
A_15_P136091	1.02913	0.218047	0.816139	1.04017	irak4	393132	NM_200163	interleukin-1 receptor-associated kinase 4
A_15_P164101	1.02906	0.329969	0.745989	1.29855	ulk3	100037316	NM_001089472	unc-51-like kinase 3 (C. elegans)
A_15_P207736	1.02887	0.375099	1.47039	1.66795	zgc:136896	677758	NM_001040052	zgc:136896
A_15_P202206	1.02874	0.310369	1.32229	1.27499	serp2	100319240	XM_002663350.1	stress-associated endoplasmic reticulum protein family member 2 [Source:ZFIN;Acc:ZDB-GENE-081104-143]
A_15_P202021	1.02869	1.80437	0.858233	1.56359	LOC557797	557797	XM_680920	CD18 type 2-like
A_15_P164601	1.02868	1.16694	0.81676	0.304927	crygmxl1	554128	NM_001024423	crystallin, gamma MX, like 1
A_15_P118135	1.02865	0.781675	2.22775	0.983482	si:ch211-235f1.1	100307082	BI884790	si:ch211-235f1.1
A_15_P109721	1.02831	1.88478	0.83019	0.849642	nup37	436892	NM_001002619	nucleoporin 37
A_15_P107619	1.02811	0.380529	0.991085	1.26357	fam172a	393390	NM_200418	family with sequence similarity 172, member A
A_15_P105702	1.02798	2.16798	0.699606	0.94283	ubtf	368509	NM_001005395	upstream binding transcription factor, RNA polymerase I
A_15_P176941	1.02787	0.410161	0.959569	0.925339	ktn1	368207	NM_200081	kinectin 1
A_15_P142086	1.02774	0.645102	1.08776	1.88094	zgc:153893	767709	NM_001076647	zgc:153893
A_15_P102359	1.02763	0.273308	0.924648	1.0466	nudt1	406727	NM_213418	nudix (nucleoside diphosphate linked moiety X)-type motif 1
A_15_P109186	1.02756	0.49731	0.784594	0.845528	tectb	494051	NM_001008594	tectorin beta
A_15_P151101	1.02754	2.05929	0.67884	0.319984	thyn1	393630	NM_200657	thymocyte nuclear protein 1
A_15_P139961	1.02738	2.94042	0.563306	0.785958	prmt1	321974	NM_200650	protein arginine methyltransferase 1
A_15_P185431	1.02681	1.32297	0.82521	0.548161	nudt15	415197	NM_001002107	nudix (nucleoside diphosphate linked moiety X)-type motif 15
A_15_P166836	1.02676	0.506632	0.917912	1.49391	spata20	567862	XM_001920553.2	spermatogenesis associated 20 [Source:HGNC Symbol;Acc:26125]
A_15_P195151	1.02667	0.49942	1.21547	1.17791	cnpy2	664684	NM_001039826	canopy 2
A_15_P103020	1.02654	1.93813	0.746786	0.353996	zgc:153112	767804	NM_001076771	zgc:153112
A_15_P177031	1.0265	1.35772	0.849865	0.381273	ppia	336612	BC098605	peptidylprolyl isomerase A (cyclophilin A)
A_15_P108264	1.02647	1.83185	1.13749	1.01611	zgc:55683	406744	NM_213435	zgc:55683
A_15_P111944	1.02645	0.908743	1.22283	1.9556	f2	325881	NM_213390	coagulation factor II (thrombin) [Source:ZFIN;Acc:ZDB-GENE-030131-4606]
A_15_P211121	1.02637	1.11902	0.964565	0.499057	zgc:112146	550426	NM_001017731	zgc:112146
A_15_P115606	1.02632	0.516821	1.12735	1.16095	stmn4	406710	NM_213401	stathmin-like 4 [Source:ZFIN;Acc:ZDB-GENE-040426-2732]
A_15_P263546	1.0262	1.90548	0.475011	0.735478	LOC100330373	100330373	XR_084305	calreticulin, like 2-like
A_15_P103298	1.02568	1.10959	0.968721	2.23947	zgc:66449	327407	NM_199801	zgc:66449
A_15_P404085	1.02557	0.422351	1.17823	1.07566	si:zfos-905g2.1	100003955	XM_001338211.4	si:zfos-905g2.1 [Source:ZFIN;Acc:ZDB-GENE-030131-9565]
A_15_P184666	1.02532	1.95163	0.770795	1.2117	LOC797659	797659	XM_001338094.4	G-protein coupled receptor 109A-like
A_15_P192766	1.02514	1.94393	0.844452	1.13053	pa2g4b	323462	NM_212641	proliferation-associated 2G4, b
A_15_P186606	1.02505	1.81078	0.710944	0.8044	psmf1	436820	NM_001002547	proteasome (prosome, macropain) inhibitor subunit 1
A_15_P207776	1.02479	0.431438	0.989746	1.34548	zgc:85727	406553	NM_213269	zgc:85727
A_15_P110717	1.02442	3.06195	1.2471	3.03945	zgc:92903	436734	NM_001002461	zgc:92903 [Source:ZFIN;Acc:ZDB-GENE-040718-162]
A_15_P117790	1.02431	1.33417	1.10254	2.10209	acsl4l	334561	NM_001099739	acyl-CoA synthetase long-chain family member 4, like
A_15_P118080	1.0242	2.64161	2.21778	1.00491	sdf2l1	445275	NM_001003730	stromal cell-derived factor 2-like 1
A_15_P117751	1.02417	0.452413	0.597031	0.963309	arl15a	567657	NM_001100033	ADP-ribosylation factor-like 15a [Source:ZFIN;Acc:ZDB-GENE-070209-3]
A_15_P162186	1.02395	3.68346	1.16181	1.57324	zgc:153723	767718	NM_001076656	zgc:153723
A_15_P210736	1.02378	0.513085	2.26363	0.943179	LOC795858	795858	XM_001336090.3	tumor necrosis factor receptor superfamily member 14-like
A_15_P101937	1.0237	1.907	0.851906	0.859864	ptena	794088	EE300436	phosphatase and tensin homolog A
A_15_P133521	1.02369	1.67874	0.89611	0.533948	zgc:66125	393796	NM_200823	zgc:66125
A_15_P202171	1.02356	0.452881	1.0296	1.15742	LOC565759	565759	XM_689032	novel protein similar to vertebrate interferon induced with helicase C domain 1 (IFIH1)
A_15_P101288	1.02343	0.720292	0.982618	1.74111	rrad	327396	NM_199798	Ras-related associated with diabetes
A_15_P110584	1.02312	1.85452	0.6848	0.633902	sub1	436778	NM_001002505	SUB1 homolog (S. cerevisiae)
A_15_P203766	1.023	2.14349	1.02195	0.972328	prpf3	403072	NM_205748	PRP3 pre-mRNA processing factor 3 homolog (yeast)
A_15_P382665	1.02276	1.88072	1.00953	0.787623	stt3b	323918	NM_199661	STT3, subunit of the oligosaccharyltransferase complex, homolog B (S. cerevisiae) [Source:HGNC Symbol;Acc:30611]
A_15_P529317	1.02264	0.389741	0.987709	0.942692	zgc:77816	393843	NM_200869	zgc:77816
A_15_P152421	1.02252	0.519235	1.04994	0.588603	birc7	100073331	NM_001098768	baculoviral IAP repeat-containing 7
A_15_P275301	1.02251	1.64136	0.960928	0.452959	casq2	114410	NM_001002682	calsequestrin 2
A_15_P193481	1.02249	0.458434	0.963114	1.09487	zgc:162967	560815	NM_001089388	zgc:162967
A_15_P120313	1.02243	2.15102	0.791626	0.811256	zgc:110269	550274	NM_001017611	zgc:110269
A_15_P163941	1.02239	2.28939	0.886111	0.596541	fibin	550571	NM_001017873	fin bud initiation factor
A_15_P170736	1.02217	0.935448	1.00308	0.523679	acads	445288	NM_001003743	acyl-Coenzyme A dehydrogenase, C-2 to C-3 short chain
A_15_P116498	1.02198	0.19723	0.839493	0.258258	si:ch211-153j24.4	564589	NM_001045059	si:ch211-153j24.4
A_15_P168681	1.02159	0.486824	0.946603	0.856869	LOC799022	799022	XM_001339390	galactosidase, beta 1-like
A_15_P209961	1.02155	0.531106	1.04947	0.871473	camk2g1	791855	NM_001030125	calcium/calmodulin-dependent protein kinase (CaM kinase) II gamma 1 [Source:ZFIN;Acc:ZDB-GENE-050913-146]
A_15_P108161	1.02144	0.29788	0.726092	0.769488	zgc:85946	406520	NM_213238	zgc:85946
A_15_P165256	1.02127	0.395259	0.874945	0.464687	zgc:136739	678555	BC115248	zgc:136739
A_15_P203456	1.02121	0.424071	1.33801	1.48812	acyp1	571263	NM_001122849	acylphosphatase 1, erythrocyte (common) type
A_15_P110501	1.02106	2.19996	1.81214	1.35483	tbcb	337350	NM_212775	tubulin folding cofactor B
A_15_P140851	1.02065	2.05162	0.976356	1.73675	ctsl1a	321453	NM_212584	cathepsin L, 1 a
A_15_P140261	1.02055	0.5252	1.00026	0.767425	eif4e2	541523	NM_001014815	eukaryotic translation initiation factor 4E family member 2
A_15_P321371	1.02053	2.02758	0.825832	1.03526	cu694221.1	100537211	XM_003201330.1	Uncharacterized protein [Source:UniProtKB/TrEMBL;Acc:E7FGB9]
A_15_P219861	1.02047	0.902873	0.525852	0.613747	slc43a1b	100009631	NM_001083000	solute carrier family 43, member 1b
A_15_P101192	1.02026	0.258523	1.37219	1.65783	zgc:92420	445069	NM_001003463	zgc:92420
A_15_P210706	1.02019	0.438057	1.1885	0.877512	zgc:103670	447926	NM_001004664	zgc:103670
A_15_P206956	1.02018	0.486485	0.592792	1.09115	zgc:158445	798069	NM_001080071	zgc:158445
A_15_P169791	1.02014	5.52324	1.15839	1.93244	zgc:110343	541344	NM_001013471	zgc:110343
A_15_P102558	1.02003	0.512402	1.44533	1.157	ift172	432389	NM_001002312	intraflagellar transport 172
A_15_P191876	1.01985	2.06257	0.718864	0.952624	LOC799071	799071	XM_001336274	CG32649-like
A_15_P145576	1.01983	1.91424	0.797756	0.553964	pole	553405	NM_001128523	polymerase (DNA directed), epsilon
A_15_P106965	1.01973	1.56549	0.98243	0.512579	kif11	195818	NM_173261	kinesin family member 11
A_15_P115590	1.01968	0.885983	3.25705	1.54586	zgc:103668	492489	NM_001007361	zgc:103668
A_15_P460330	1.01965	1.49604	0.914763	3.46655	LOC793137	793137	XM_001332792	MGC82035 protein-like
A_15_P104153	1.01953	0.328225	1.12196	1.04731	fbln4	572703	NM_001160358	fibulin 4
A_15_P142776	1.01939	2.60302	0.598883	0.744746	zgc:112393	550323	NM_001017630	zgc:112393
A_15_P178091	1.01935	0.480114	1.51723	1.21719	srsf7	572211	NM_001030267	serine/arginine-rich splicing factor 7
A_15_P110589	1.01935	2.06567	0.942801	0.699353	sep15	352923	AY221263	selenoprotein 15
A_15_P181081	1.01914	0.367969	0.865427	0.985339	LOC565825	565825	BX530023	calpain 1 catalytic subunit-like
A_15_P188736	1.01881	0.975579	2.31204	1.61952	rcan1	336348	BC076439	regulator of calcineurin 1
A_15_P103560	1.01879	0.517623	0.959834	0.594966	zgc:77082	405806	NM_212870	zgc:77082
A_15_P114576	1.01877	0.546121	1.13473	1.45284	dyx1c1	402988	NM_205688	dyslexia susceptibility 1 candidate 1
A_15_P151821	1.01864	2.19165	0.727852	3.06719	irf7	393650	NM_200677	interferon regulatory factor 7
A_15_P102060	1.01856	1.07882	1.87468	1.24162	hspb8	791580	NM_001100957	heat shock protein, alpha-crystallin-related, b8
A_15_P144666	1.01832	0.490553	0.997285	1.1807	ptprn2	325033	BC163485	protein tyrosine phosphatase, receptor type, N polypeptide 2
A_15_P239846	1.01821	1.88376	0.971889	0.833575	ap2s1	100148085	NM_213155	adaptor-related protein complex 2, sigma 1 subunit [Source:HGNC Symbol;Acc:565]
A_15_P118185	1.01816	1.10529	0.787363	0.542015	marcksb	323201	NM_001015060	myristoylated alanine rich protein kinase C substrate b
A_15_P198631	1.0178	2.5258	1.05038	1.06335	si:dkey-218h11.4	561964	NM_001044972	si:dkey-218h11.4
A_15_P151491	1.01759	1.3778	0.817629	0.41678	mcm2	192338	NM_173257	MCM2 minichromosome maintenance deficient 2, mitotin (S. cerevisiae)
A_15_P109277	1.01755	0.641003	3.02809	1.08142	phlda1	449990	NM_001006011	pleckstrin homology-like domain, family A, member 1
A_15_P153866	1.01746	2.414	0.847803	0.878961	uck2a	100005763	NM_001171067	uridine-cytidine kinase 2a
A_15_P113265	1.0174	1.89992	8.93345	1.6299	unc45b	266640	NM_153673	unc-45 homolog B (C. elegans)
A_15_P111389	1.01733	0.422607	0.972326	1.07406	spata4	445563	NM_001004013	spermatogenesis associated 4
A_15_P211491	1.01723	2.02016	1.19434	1.09068	copz2	57969	NM_131507	zeta2-cop
A_15_P107734	1.0172	1.90053	1.17355	1.08959	alg5	751635	NM_001045354	asparagine-linked glycosylation 5 homolog (yeast, dolichyl-phosphate beta-glucosyltransferase)
A_15_P161626	1.01714	1.88151	0.905588	0.973686	zgc:153118	767704	NM_001076642	zgc:153118
A_15_P142491	1.01713	2.29173	0.819521	0.655513	rbm8a	503767	NM_001013345	RNA binding motif protein 8A
A_15_P114991	1.01704	1.50696	0.689248	0.533538	rnaseh2b	393241	NM_200271	ribonuclease H2, subunit B
A_15_P345675	1.01699	1.11688	0.893317	0.551777	col6a1	569755	XM_693161.4	collagen, type VI, alpha 1 [Source:ZFIN;Acc:ZDB-GENE-070501-6]
A_15_P171456	1.0169	1.13346	0.921474	0.512764	zgc:153414	751631	NM_001045351	zgc:153414
A_15_P173896	1.01679	0.744053	1.60341	1.71158	LOC798290	798290	NM_001100061	hypothetical protein LOC798290
A_15_P162061	1.01667	1.43515	0.881924	0.466269	zgc:65987	393539	NM_200567	zgc:65987
A_15_P114982	1.01662	1.29505	1.81948	1.02847	ptplad1	393441	NM_001044984	protein tyrosine phosphatase-like A domain containing 1
A_15_P170906	1.01655	1.41941	0.855943	0.537519	mif	751093	NM_001043321	macrophage migration inhibitory factor
A_15_P101904	1.01653	1.8918	0.982918	1.43939	arl8bb	562445	BC052221	ADP-ribosylation factor-like 8Bb
A_15_P115490	1.01648	1.17681	1.81487	1.38696	ube3c	393445	NM_200473	ubiquitin protein ligase E3C
A_15_P100740	1.0164	0.894707	1.16377	1.96197	prmt3	550348	NM_001017655	protein arginine methyltransferase 3
A_15_P174001	1.01635	0.323605	0.895699	2.09999	poln	566857	NM_001100026	polymerase (DNA directed) nu
A_15_P119240	1.01633	0.860744	1.14269	2.24177	zgc:100919	437021	NM_001002748	zgc:100919
A_15_P377540	1.01626	0.0740985	2.16902	0.479344	hpx	327588	NM_001111147	hemopexin
A_15_P173886	1.01621	2.03412	1.30305	1.1557	zgc:112317	553707	NM_001020679	zgc:112317
A_15_P149381	1.01617	2.07675	0.705111	0.862711	zgc:112254	564388	NM_001030188	zgc:112254
A_15_P211336	1.0161	1.63502	0.745791	0.528936	dhfr	81882	NM_131775	dihydrofolate reductase
A_15_P189321	1.01609	0.657782	1.12292	1.86846	si:dkey-231p15.1	100148318	XM_001922745.3	si:dkey-231p15.1 [Source:ZFIN;Acc:ZDB-GENE-060503-250]
A_15_P143156	1.01606	0.500843	1.02092	0.833776	camk2g1	791855	NM_001030125	calcium/calmodulin-dependent protein kinase (CaM kinase) II gamma 1
A_15_P149766	1.01583	2.23468	0.965289	0.996623	dlg3	100334525	XM_003199915.1	discs, large homolog 3 (Drosophila) [Source:ZFIN;Acc:ZDB-GENE-050208-93]
A_15_P188636	1.01582	2.26513	0.822553	0.931169	tmx2b	415203	NM_001002113	thioredoxin-related transmembrane protein 2b
A_15_P413905	1.01565	2.49074	1.59109	1.89202	LOC793098	793098	CA470569	YME1-like 1-like
A_15_P106837	1.01555	0.365441	0.674379	0.447397	zgc:114180	570333	NM_001030248	zgc:114180
A_15_P107034	1.01523	2.06301	0.59031	0.797598	ptp4a1	493615	NM_001007775	protein tyrosine phosphatase type IVA, member 1
A_15_P114100	1.01518	1.69067	0.705853	0.412563	thyn1	393630	NM_200657	thymocyte nuclear protein 1
A_15_P174531	1.01484	0.503276	1.1576	0.981297	znf384l	368610	NM_001004511	zinc finger protein 384 like
A_15_P208756	1.01466	0.357952	1.04991	1.05764	bmp1b	559877	NM_001039812	bone morphogenetic protein 1b
A_15_P101834	1.0145	0.791458	2.25292	1.55658	zgc:153746	768156	NM_001077299	zgc:153746
A_15_P202521	1.01436	1.59351	3.77008	1.84776	LOC566404	566404	XM_689672	RIKEN cDNA 2700050L05-like
A_15_P182471	1.01423	1.69298	0.549253	0.740967	srsf4	321872	XM_003200569.1	serine/arginine-rich splicing factor 4 [Source:ZFIN;Acc:ZDB-GENE-030131-591]
A_15_P120299	1.01418	2.12445	1.07988	2.38054	lygl1	436979	NM_001002706	lysozyme g-like 1
A_15_P103308	1.01397	2.50598	0.803953	0.940224	manea	447827	NM_001004566	mannosidase, endo-alpha [Source:ZFIN;Acc:ZDB-GENE-040912-87]
A_15_P111212	1.01389	0.370098	1.15829	1.20625	gipc1	445568	NM_001004018	GIPC PDZ domain containing family, member 1
A_15_P142991	1.01384	0.443283	1.25863	1.34361	tmem107	406492	NM_213211	transmembrane protein 107
A_15_P153656	1.01362	0.450129	1.39935	1.13031	dgat2	565316	NM_001030196	diacylglycerol O-acyltransferase 2
A_15_P181176	1.01359	0.492776	0.871054	1.21923	nsd1b	564592	XM_001923052	nuclear receptor binding SET domain protein 1b
A_15_P111362	1.01358	2.18681	1.29836	0.936497	copz2	57969	NM_131507	zeta2-cop
A_15_P307916	1.01355	0.542873	0.96512	0.624886	lim2.4	436680	NM_001002407	lens intrinsic membrane protein 2.4
A_15_P193146	1.01354	0.0930417	1.96713	1.31877	zgc:91942	431718	NM_001002171	zgc:91942
A_15_P103812	1.01352	0.294492	1.06496	1.16677	pcmt	30751	NM_131465	l-isoaspartyl protein carboxyl methyltransferase
A_15_P198571	1.0134	0.552078	1.09453	1.59146	kbtbd5	553257	NM_001128682	kelch repeat and BTB (POZ) domain containing 5 [Source:ZFIN;Acc:ZDB-GENE-050916-1]
A_15_P114594	1.01337	2.97526	0.815699	1.30513	nrp1b	402973	NM_205674	neuropilin 1b
A_15_P163311	1.01327	1.72399	0.907161	0.520667	ncapg2	100037337	NM_001089492	non-SMC condensin II complex, subunit G2
A_15_P501872	1.01326	1.81454	0.885025	0.923718	zgc:77560	324238	NM_212670	zgc:77560
A_15_P102683	1.01326	2.00527	0.880636	1.18255	sqrdl	550580	NM_001017881	sulfide quinone reductase-like (yeast)
A_15_P194046	1.01314	2.06483	0.881368	1.17993	riok3	445220	NM_001003614	RIO kinase 3 (yeast)
A_15_P204076	1.01288	0.43962	0.972279	0.643564	pde11al	569112	XM_692475	phosphodiesterase 11a, like
A_15_P112683	1.01248	1.33691	1.8852	0.453685	cdca8	492815	NM_001007456	cell division cycle associated 8
A_15_P164256	1.01243	1.42998	0.889035	0.469275	ugt5b4	791210	NM_001080692	UDP glucuronosyltransferase 5 family, polypeptide B4
A_15_P150786	1.01227	0.568546	1.27916	1.879	arg2	322614	NM_199611	arginase, type II
A_15_P121232	1.0119	1.28895	1.01079	0.53676	LOC572121	572121	BC142841	similar to XL-INCENP
A_15_P211441	1.01185	1.80941	1.18572	1.18741	rilpl2	100004718	NM_001083850	Rab interacting lysosomal protein-like 2 [Source:ZFIN;Acc:ZDB-GENE-030131-6682]
A_15_P112881	1.01161	0.469113	1.00426	0.613913	si:ch211-146f4.3	570368	NM_001045197	si:ch211-146f4.3
A_15_P168111	1.01145	0.479246	1.39729	1.9494	mlc1	559990	NM_001104939	megalencephalic leukoencephalopathy with subcortical cysts 1
A_15_P163226	1.01144	1.17592	0.833457	0.501207	zgc:152951	569013	NM_001077176	zgc:152951
A_15_P120578	1.0114	0.49847	1.02683	0.676059	zgc:103750	494090	NM_001008633	zgc:103750
A_15_P141566	1.01135	1.84294	0.851722	0.84097	relt	404605	NM_207073	RELT tumor necrosis factor receptor
A_15_P111886	1.01119	2.54109	0.829309	0.743395	fkbp9	445126	NM_001003520	FK506 binding protein 9
A_15_P179131	1.01111	0.463908	0.881499	0.826128	zgc:171674	558162	NM_001105106	zgc:171674
A_15_P114405	1.01108	0.377422	1.03962	0.886693	qdprb1	791448	NM_001020698	quinoid dihydropteridine reductase b1
A_15_P398105	1.0108	0.764967	1.44018	1.87305	LOC556575	556575	NM_001135971	lecithin retinol acyltransferase-like
A_15_P172631	1.01073	1.86612	1.10621	1.34431	mtif2	556465	NM_001089324	mitochondrial translational initiation factor 2
A_15_P105302	1.01064	0.523791	0.805032	0.464715	thnsl2	641568	NM_001037566	threonine synthase-like 2 (S. cerevisiae)
A_15_P185746	1.0106	1.08466	0.892714	0.510791	zranb2	406716	NM_213407	zinc finger, RAN-binding domain containing 2
A_15_P110208	1.01046	1.85885	0.857262	0.948306	c2h19orf28	561964	NM_001044972	chromosome 19 open reading frame 28 [Source:HGNC Symbol;Acc:28299]
A_15_P113736	1.01038	1.87818	1.04112	1.09276	atp1a1a.3	64614	NM_131688	ATPase, Na+/K+ transporting, alpha 1a.3 polypeptide
A_15_P162931	1.0101	1.83843	0.774792	0.881835	rhoj	556371	NM_001044801	ras homolog gene family, member J
A_15_P106774	1.01007	2.41483	0.788673	0.696965	psmd10	403085	NM_205754	proteasome (prosome, macropain) 26S subunit, non-ATPase, 10
A_15_P599127	1.01005	2.13345	1.32645	1.40007	wu:fb78c09	322985	EB880226	wu:fb78c09
A_15_P364890	1.00991	2.04321	0.91253	0.470749	mybl2	445390	NM_001003867	myeloblastosis oncogene-like 2
A_15_P176001	1.00974	0.51267	0.977197	1.56468	si:ch211-191i18.4	799350	NM_001082931	si:ch211-191i18.4
A_15_P177096	1.00941	1.75801	2.05354	1.7344	spef2	553375	NM_001128232	sperm flagellar 2
A_15_P135591	1.00933	1.18527	1.2464	1.8846	si:dkey-76b14.4	321046	XM_002660575	si:dkey-76b14.4
A_15_P130916	1.00923	1.72749	1.11534	1.09461	hoxc9a	58043	NM_131528	homeo box C9a
A_15_P422980	1.00923	3.11891	1.2769	1.09176	bat1	393917	NM_200943	HLA-B associated transcript 1
A_15_P157591	1.00903	1.84572	1.02418	1.32587	si:ch211-243g18.1	559834	XM_683221	si:ch211-243g18.1
A_15_P140556	1.00902	0.450643	2.39259	1.6728	zgc:110091	550239	NM_001017577	zgc:110091
A_15_P150381	1.00901	2.14653	0.739598	0.99237	capn2l	550505	NM_001017807	calpain 2, (m/II) large subunit, like
A_15_P114681	1.00899	4.35403	0.695029	0.583888	hsd17b12b	322626	NM_199613	hydroxysteroid (17-beta) dehydrogenase 12b [Source:ZFIN;Acc:ZDB-GENE-030131-1346]
A_15_P141191	1.00886	3.30375	0.771759	1.09237	etf1	266989	NM_201460	eukaryotic translation termination factor 1
A_15_P156346	1.00884	1.81868	0.904808	1.21092	cul2	336088	XM_002666581	cullin 2
A_15_P141521	1.00876	0.431567	1.16827	1.1392	stmn1b	550548	NM_001017850	stathmin 1b
A_15_P343960	1.00854	2.90218	0.574214	0.763561	prmt1	321974	BC044522	protein arginine methyltransferase 1
A_15_P113707	1.00836	2.00004	0.995602	0.837107	rtn4ip1	393323	NM_200352	reticulon 4 interacting protein 1
A_15_P505362	1.00832	0.540404	0.718682	0.768608	cplx4a	768157	NM_001077300	complexin 4a
A_15_P107730	1.0083	0.232154	2.89841	1.18774	eif4a2	406760	NM_213451	eukaryotic translation initiation factor 4A, isoform 2
A_15_P100856	1.00823	0.507749	0.953814	1.00497	eif4a1b	399484	NM_201510	eukaryotic translation initiation factor 4A, isoform 1B [Source:ZFIN;Acc:ZDB-GENE-040120-6]
A_15_P412705	1.0079	0.239751	1.05054	1.12271	zgc:194629	100004339	EH433093	zgc:194629
A_15_P163911	1.00789	2.82377	0.879805	1.52122	zgc:158784	562138	NM_001083565	zgc:158784
A_15_P462125	1.00769	0.45607	0.899592	0.836126	fam82b	558162	NM_001105106	family with sequence similarity 82, member B [Source:HGNC Symbol;Acc:24285]
A_15_P153506	1.00743	2.07798	0.795184	1.06475	psma5	403011	NM_205708	proteasome (prosome, macropain) subunit, alpha type,5
A_15_P111029	1.00738	2.68453	0.767038	0.938663	exosc9	450057	NM_001006077	exosome component 9
A_15_P529377	1.00729	1.90329	1.62221	1.62182	gtpbp1	378721	NM_213475	GTP binding protein 1
A_15_P302946	1.00723	1.69571	0.945109	1.97606	smtnl1	503743	NM_001013321	smoothelin-like 1 [Source:ZFIN;Acc:ZDB-GENE-050306-23]
A_15_P117428	1.00718	1.7945	0.858599	0.512309	acta1b	407658	NM_214784	actin, alpha 1b, skeletal muscle
A_15_P100981	1.00708	0.445399	1.35986	1.66475	mhc1uba	30757	NM_131471	major histocompatibility complex class I UBA gene
A_15_P270076	1.00693	0.448238	1.16178	0.973117	LOC100007012	100007012	XM_001345547	hypothetical LOC100007012
A_15_P120141	1.00667	1.71847	0.372534	0.812096	srsf5b	436883	NM_001002610	serine/arginine-rich splicing factor 5b
A_15_P141446	1.00642	0.468627	0.973203	1.09075	zgc:73345	393770	NM_200797	zgc:73345
A_15_P110148	1.00632	3.25172	0.638877	0.616584	zgc:112425	550495	NM_001017797	zgc:112425
A_15_P107241	1.00632	1.86829	1.09993	1.09959	tmed10	326716	NM_214698	transmembrane emp24-like trafficking protein 10 (yeast)
A_15_P113238	1.00618	0.946313	1.09345	0.447037	decr1	436717	NM_001002444	2,4-dienoyl CoA reductase 1, mitochondrial
A_15_P100944	1.00603	0.610668	1.09978	0.46742	zgc:77001	405847	NM_212911	zgc:77001
A_15_P100521	1.00571	3.41524	0.784238	0.668438	rbm12	445379	NM_001003856	RNA binding motif protein 12
A_15_P107479	1.0053	2.71158	0.94178	0.767003	lsm7	573047	NM_001048006	LSM7 homolog, U6 small nuclear RNA associated (S. cerevisiae)
A_15_P402820	1.00521	3.36077	0.688803	0.834179	wu:fc25g08	324328	EG575050	wu:fc25g08
A_15_P118008	1.00468	2.15817	0.953584	0.862787	snrpe	393979	NM_201004	small nuclear ribonucleoprotein polypeptide E
A_15_P101409	1.0046	0.466724	1.50505	2.24697	fibpl	405787	NM_212861	fibroblast growth factor (acidic) intracellular binding protein, like
A_15_P473670	1.00386	0.371645	0.966364	0.844156	zgc:77816	393843	NM_200869	zgc:77816
A_15_P107724	1.00378	0.46073	0.973823	1.0693	ktn1	368207	NM_200081	kinectin 1
A_15_P138191	1.00373	2.96302	1.13304	1.94315	cfh	553060	NM_001199190	complement factor H
A_15_P106204	1.00373	1.80615	1.03177	1.23955	si:ch211-105d11.2	562734	NM_001044994	si:ch211-105d11.2
A_15_P120422	1.00368	0.551369	0.91391	0.350257	itln1	767684	NM_001076622	intelectin 1
A_15_P194636	1.00358	2.95904	0.775391	1.15036	usp14	335736	NM_199973	ubiquitin specific protease 14 (tRNA-guanine transglycosylase)
A_15_P118059	1.00337	0.567827	1.08008	2.12831	zgc:101566	449823	NM_001005996	zgc:101566
A_15_P106857	1.00328	2.02873	1.00511	1.08404	hmbsa	394129	NM_201154	hydroxymethylbilane synthase a
A_15_P191506	1.00319	0.665221	1.29982	2.0829	si:dkey-181i3.3	569076	NM_001159831	si:dkey-181i3.3
A_15_P194066	1.00313	0.476356	1.35115	1.08917	agbl5	445479	NM_001004113	ATP/GTP binding protein-like 5
A_15_P472135	1.00312	0.557209	1.14516	0.742826	kptn	445248	NM_001003642	kaptin (actin binding protein)
A_15_P100399	1.00298	0.556106	0.902599	1.5961	zfand5a	406312	NM_213039	zinc finger, AN1-type domain 5a
A_15_P311036	1.00296	0.443347	0.719262	0.546405	tmem72	562321	XM_685710.2	transmembrane protein 72 [Source:HGNC Symbol;Acc:31658]
A_15_P112297	1.00276	0.987242	0.690543	0.42604	crym	791205	NM_001080687	crystallin, mu
A_15_P110362	1.00269	0.452285	0.968428	1.01403	zgc:92195	436610	NM_001002338	zgc:92195
A_15_P104141	1.00262	1.93171	0.863046	0.94437	rbp4	30077	NM_130920	retinol binding protein 4, plasma
A_15_P181691	1.00253	0.971332	1.05419	0.497688	cabz01074130.1	100537277	XM_003201680.1	0
A_15_P151451	1.00237	2.08683	0.691936	1.05421	far1	406829	NM_213508	fatty acyl CoA reductase 1
A_15_P104051	1.00214	1.45183	0.856506	0.527051	mif	751093	NM_001043321	macrophage migration inhibitory factor
A_15_P105931	1.00212	0.568116	1.33005	1.9312	si:dkey-181i3.3	569076	NM_001159831	si:dkey-181i3.3
A_15_P100161	1.00198	2.69909	0.891006	1.37413	zgc:55671	321460	NM_212585	zgc:55671
A_15_P193796	1.00187	0.566586	0.875422	0.49181	ucma	100037325	NM_001089481	upper zone of growth plate and cartilage matrix associated
A_15_P174536	1.00177	1.83938	0.952298	0.817123	cript	550592	NM_001017893	cysteine-rich PDZ-binding protein
A_15_P102239	1.00137	2.23174	0.906611	1.12162	ric8b	334503	NM_001005293	resistance to inhibitors of cholinesterase 8 homolog B
A_15_P164586	1.00125	0.890555	1.32597	2.32357	si:ch211-107o23.1	571470	NM_001045219	si:ch211-107o23.1
A_15_P142801	1.0011	2.1069	0.795918	0.876828	urod	30617	NM_131347	uroporphyrinogen decarboxylase
A_15_P290181	1.00108	0.881717	1.62543	2.01793	prtga	563834	NM_001045030	protogenin homolog a (Gallus gallus)
A_15_P379100	1.00092	0.367725	1.32118	1.29728	sult1st5	619193	NM_001199903	sulfotransferase family 1, cytosolic sulfotransferase 5
A_15_P114302	1.00077	0.421102	1.11285	1.5122	zfand5a	406312	NM_213039	zinc finger, AN1-type domain 5a
A_15_P176321	1.00076	2.2761	0.780423	0.845298	zgc:158222	791167	NM_001080649	zgc:158222
A_15_P160916	1.00044	1.76766	0.684882	0.524027	hsd17b7	768185	NM_001077328	hydroxysteroid (17-beta) dehydrogenase 7
A_15_P116483	1.00031	4.09045	0.816338	0.747414	rhoua	492802	NM_001007443	ras homolog gene family, member Ua
A_15_P119165	1.00015	0.512291	1.09485	0.768016	pbx2	58136	NM_131612	pre-B-cell leukemia transcription factor 2
A_15_P408360	1.00014	0.211363	2.28098	1.09433	eif4a2	406760	NM_213451	eukaryotic translation initiation factor 4A, isoform 2
A_15_P408750	1.00001	0.674688	4.92237	1.36877	zgc:92429	445063	NM_001003457	zgc:92429
A_15_P147881	0.999892	0.505292	1.18693	1.44585	adcy2b	557902	NM_001099987	adenylate cyclase 2b (brain)
A_15_P107031	0.999808	2.19244	0.984113	0.879925	gnb1b	406796	NM_213481	guanine nucleotide binding protein (G protein), beta polypeptide 1b
A_15_P107299	0.999759	0.700358	0.905204	0.398871	col11a1a	565402	NM_001083844	collagen, type XI, alpha 1a
A_15_P169501	0.999565	0.616904	0.827636	0.63551	zgc:123035	777704	NM_001077752	zgc:123035
A_15_P120132	0.999552	2.03068	1.07788	0.941526	glrx5	406294	NM_213021	glutaredoxin 5 homolog (S. cerevisiae)
A_15_P162211	0.999287	1.00012	0.899503	0.369546	adh8b	402841	NM_203460	alcohol dehydrogenase 8b
A_15_P159841	0.999253	0.78831	2.13255	1.57167	zgc:153746	768156	NM_001077299	zgc:153746
A_15_P105381	0.999055	1.21234	0.944481	0.333275	zgc:66097	393530	NM_200558	zgc:66097
A_15_P179896	0.998723	0.640227	0.716273	0.374791	zgc:162816	571260	NM_001089489	zgc:162816
A_15_P116988	0.998707	3.02372	1.25713	1.17804	cyp7a1a	394148	NM_201173	cytochrome P450, family 7, subfamily A, polypeptide 1a
A_15_P198821	0.998638	0.359448	0.708841	0.624578	si:dkey-94e7.2	100141353	NM_001114918	si:dkey-94e7.2
A_15_P546417	0.997952	0.546076	0.570112	1.11866	sepp1b	791479	NM_178298	selenoprotein P, plasma, 1b
A_15_P170116	0.99783	0.450554	0.972643	1.17745	rpl36	405888	NM_212952	ribosomal protein L36
A_15_P112610	0.997693	1.86469	0.836135	0.909906	rhot1a	327143	NM_212704	ras homolog gene family, member T1a
A_15_P161476	0.997466	1.92247	0.829201	0.794674	ccbl2	393315	NM_200344	cysteine conjugate-beta lyase 2
A_15_P194781	0.997439	0.324227	1.51776	1.56248	zgc:136763	559813	NM_001044906	zgc:136763
A_15_P206031	0.997391	1.83136	0.991017	0.5321	zgc:56200	321240	NM_199539	zgc:56200
A_15_P210291	0.997202	2.20137	0.782263	0.87624	zgc:136360	678588	NM_001040337	zgc:136360
A_15_P290466	0.997163	1.48542	2.4431	1.27628	hspb8	791580	NM_001100957	heat shock protein, alpha-crystallin-related, b8
A_15_P223536	0.997144	0.381281	0.705677	1.93083	zgc:162132	100038797	NM_001089577	zgc:162132
A_15_P462500	0.997096	1.85354	0.84392	0.669102	zgc:76867	404612	NM_207080	zgc:76867
A_15_P115093	0.997076	0.547259	0.858905	1.41644	si:ch211-150a22.1	541317	NM_001013446	si:ch211-150a22.1
A_15_P194211	0.99707	0.592369	0.73711	0.496909	si:ch211-203h15.1	566151	NM_001045098	si:ch211-203h15.1
A_15_P298981	0.996754	0.988892	0.856728	0.565497	LOC793111	793111	XM_001332769	hypothetical LOC793111
A_15_P106852	0.996586	0.417615	1.1956	0.86762	hoxc10a	100535576	XM_003201219.1	homeo box C10a [Source:ZFIN;Acc:ZDB-GENE-990415-110]
A_15_P144806	0.996504	2.67772	0.816126	0.770488	hsd17b12b	322626	NM_199613	hydroxysteroid (17-beta) dehydrogenase 12b
A_15_P538667	0.996438	0.414392	1.12503	1.18048	akap7	100034399	XM_003200663.1	A kinase (PRKA) anchor protein 7 [Source:ZFIN;Acc:ZDB-GENE-040724-128]
A_15_P162591	0.99634	0.960926	2.67309	1.68626	zgc:153268	561686	NM_001079993	zgc:153268
A_15_P369710	0.996269	0.565136	0.798286	0.570423	wu:fc32g11	324558	EH998102	wu:fc32g11
A_15_P204921	0.996099	0.499967	1.11627	0.652782	lim2.5	541395	NM_001013522	lens intrinsic membrane protein 2.5
A_15_P175261	0.995994	0.0261802	1.09281	0.360364	mep1b	100151009	NM_001076621	meprin A, beta
A_15_P107185	0.995981	0.575951	0.880491	0.93927	cct2	192326	NM_201455	chaperonin containing TCP1, subunit 2 (beta) [Source:ZFIN;Acc:ZDB-GENE-020419-6]
A_15_P176601	0.995925	1.74298	1.00197	0.526317	LOC325449	325449	NM_001161470	kinesin family member 20A
A_15_P113069	0.995762	1.85968	1.15439	0.470731	ebpl	768138	NM_001005397	emopamil binding protein-like
A_15_P331126	0.995636	1.67055	0.981485	0.549545	acta1b	407658	NM_214784	actin, alpha 1b, skeletal muscle
A_15_P102414	0.995574	3.14732	1.14904	3.46824	bx323876.3	100334610	XM_002663224.1	Uncharacterized protein [Source:UniProtKB/TrEMBL;Acc:F1R8L8]
A_15_P112890	0.995461	1.93101	1.22368	1.3649	nus1	436629	NM_001002356	nuclear undecaprenyl pyrophosphate synthase 1 homolog (S. cerevisiae)
A_15_P155611	0.995398	0.324489	0.766671	0.864586	LOC100151419	100151419	XM_002664908.1	interferon-inducible GTPase 5-like
A_15_P110560	0.995363	2.19515	0.751647	1.01989	stx5a	436605	NM_001002333	syntaxin 5A
A_15_P109391	0.995277	1.81936	0.78552	0.443341	mcm3	192323	NM_212567	MCM3 minichromosome maintenance deficient 3 (S. cerevisiae)
A_15_P105281	0.995257	2.70075	0.534883	0.552976	ewsr1b	322880	NM_212630	Ewing sarcoma breakpoint region 1b
A_15_P108006	0.995103	2.10317	0.947823	1.34385	zgc:101724	334483	BC066747	zgc:101724
A_15_P587102	0.995019	0.534415	0.671943	0.860093	si:ch211-218d20.15	100535090	XM_003199240.1	si:ch211-218d20.15 [Source:ZFIN;Acc:ZDB-GENE-070912-193]
A_15_P172151	0.994964	0.578673	1.03468	2.89516	zgc:162595	569005	NM_001089422	zgc:162595
A_15_P119173	0.994691	0.48311	1.75049	1.83142	nucb2a	373078	NM_201493	nucleobindin 2a [Source:ZFIN;Acc:ZDB-GENE-030826-14]
A_15_P111623	0.99466	0.543222	0.920404	1.2779	rgs3	445235	NM_001003629	regulator of G-protein signaling 3 [Source:HGNC Symbol;Acc:9999]
A_15_P169516	0.994431	0.561733	0.959228	0.485876	f7i	282671	NM_173228	coagulation factor VIIi
A_15_P397720	0.994426	1.74956	2.4407	1.44212	si:dkey-162f21.5	560915	EH440470	si:dkey-162f21.5
A_15_P273636	0.99427	1.81981	0.840219	0.919889	psmd7	327330	NM_199789	proteasome (prosome, macropain) 26S subunit, non-ATPase, 7 (Mov34 homolog)
A_15_P131516	0.99414	0.517032	0.901047	1.07616	hoxa13b	30438	NM_131194	homeo box A13b
A_15_P112916	0.994029	1.82974	1.13912	1.07017	dbt	541388	NM_001013515	dihydrolipoamide branched chain transacylase E2
A_15_P145646	0.993931	2.62189	0.920695	1.10093	ube2l3b	321943	NM_001082797	ubiquitin-conjugating enzyme E2L 3b
A_15_P106387	0.99377	0.935814	0.797048	0.461321	zgc:100843	573010	NM_001005776	zgc:100843
A_15_P107046	0.993744	1.69281	0.763727	0.533892	dhfr	81882	NM_131775	dihydrofolate reductase
A_15_P136106	0.993265	0.407657	1.03034	1.81239	itga11b	567175	XM_690467	integrin, alpha 11b
A_15_P117464	0.993128	1.58065	0.969798	0.482674	LOC561143	561143	NM_001044954	kinesin family member C1-like
A_15_P203171	0.992955	0.539226	0.965279	1.04683	ap4s1	368852	NM_001003826	adaptor-related protein complex 4, sigma 1 subunit
A_15_P187181	0.992889	0.539958	0.745045	0.818064	rprml	100073335	NM_001098771	reprimo-like
A_15_P101557	0.992868	0.484979	1.6481	1.28745	LOC100005466	100005466	BC124214	hypothetical protein LOC100005466
A_15_P197651	0.992693	0.488412	0.69908	0.512352	si:dkey-112k13.2	562321	BC124248	si:dkey-112k13.2
A_15_P100121	0.992655	1.99849	0.960007	0.768289	snrpd3l	327011	NM_199760	small nuclear ribonucleoprotein D3 polypeptide, like
A_15_P205461	0.992309	0.554523	0.893518	0.881484	si:ch211-69i14.4	567536	NM_001100031	si:ch211-69i14.4
A_15_P135886	0.99227	1.12656	0.927801	0.411753	zgc:112443	791762	NM_001017697	zgc:112443
A_15_P534387	0.991903	1.59283	1.06207	1.7308	fbxo30	100001417	NM_201151	F-box protein 30
A_15_P193666	0.991844	0.560303	1.04913	0.364531	adipoql	751715	NM_001045425	adiponectin, C1Q and collagen domain containing, like
A_15_P153941	0.991775	0.452296	0.964747	1.41039	zp3b	64692	NM_131696	zona pellucida glycoprotein 3b
A_15_P119135	0.991769	1.81329	0.885466	1.19308	zgc:103571	541401	BC090902	zgc:103571
A_15_P110548	0.991684	1.25656	0.798082	2.13091	lipg	393096	NM_200128	lipase, endothelial
A_15_P106273	0.991475	2.04655	0.877511	0.961495	psmc6	321585	NM_001003832	proteasome (prosome, macropain) 26S subunit, ATPase, 6
A_15_P110797	0.991348	2.14152	0.744912	0.809704	nudt2	436595	NM_001002323	nudix (nucleoside diphosphate linked moiety X)-type motif 2
A_15_P114542	0.991214	1.89565	0.797563	1.25392	si:dkey-102c8.6	556445	NM_001083825	si:dkey-102c8.6
A_15_P103502	0.991039	1.36969	1.8582	0.844833	LOC100330373	100330373	XR_084305	calreticulin, like 2-like
A_15_P108847	0.990798	0.560898	1.11113	1.0037	ube2q1	553603	NM_001020579	ubiquitin-conjugating enzyme E2Q (putative) 1
A_15_P119643	0.990797	0.483551	1.03843	1.34724	prcp	436967	NM_001002694	prolylcarboxypeptidase (angiotensinase C)
A_15_P106306	0.99069	0.944275	1.17775	1.89234	plek	393814	NM_200841	pleckstrin
A_15_P105384	0.990295	0.367338	1.01349	1.36657	tlcd1	450051	NM_001006071	TLC domain containing 1
A_15_P108117	0.990189	0.368143	1.12767	0.895044	prkab1a	436905	NM_001002632	protein kinase, AMP-activated, beta 1 non-catalytic subunit, a
A_15_P175391	0.99002	0.434461	1.24229	0.950595	zgc:154006	563016	NM_001080004	zgc:154006
A_15_P198456	0.989562	0.870904	0.887469	0.54584	col11a1b	555202	NM_001184954	collagen type XI alpha-1b
A_15_P100574	0.989526	0.519285	0.997971	1.0626	zgc:76872	403007	NM_205706	zgc:76872
A_15_P177796	0.989327	1.25795	0.882541	0.497247	si:ch1073-192f24.1	100307076	BC124681	si:ch1073-192f24.1
A_15_P195401	0.989265	1.6669	0.814629	0.46144	cd99l2	323266	NM_194369	CD99 antigen-like 2
A_15_P184096	0.989068	1.98046	0.679526	0.919156	ppat	572027	NM_001082877	phosphoribosyl pyrophosphate amidotransferase
A_15_P181086	0.988862	0.276703	1.39213	2.32134	hif1al2	497283	NM_001012371	hypoxia-inducible factor 1, alpha subunit, like 2 [Source:ZFIN;Acc:ZDB-GENE-050211-2]
A_15_P114362	0.988671	1.06086	1.20431	2.1091	zgc:55413	406830	NM_213509	zgc:55413
A_15_P367650	0.98862	1.6838	1.32149	2.0098	sybl1	393236	NM_200266	synaptobrevin-like 1
A_15_P116023	0.988604	1.88754	0.798989	1.34437	p2rx2	387297	NM_198983	purinergic receptor P2X, ligand-gated ion channel, 2
A_15_P143266	0.988396	1.8457	0.874761	0.986505	psma6a	171585	NM_153655	proteasome (prosome, macropain) subunit, alpha type, 6a
A_15_P563527	0.988363	0.300852	1.01256	1.20805	pcmt	30751	NM_131465	l-isoaspartyl protein carboxyl methyltransferase
A_15_P333979	0.988064	0.484908	1.48726	1.17651	ypel3	368214	NM_212790	yippee-like 3
A_15_P109120	0.988055	3.28997	0.927109	1.26028	zgc:123295	641564	NM_001037562	zgc:123295
A_15_P105254	0.987971	0.850493	0.840616	0.50652	spon2b	30202	NM_131008	spondin 2b, extracellular matrix protein
A_15_P116443	0.987694	0.498225	0.835231	1.32722	tbc1d19	393463	NM_200491	TBC1 domain family, member 19
A_15_P117794	0.987362	0.375508	0.824278	0.935534	acta1a	550445	NM_001017750	actin, alpha 1a, skeletal muscle
A_15_P199176	0.987261	0.477303	0.801983	0.960413	wu:fi26e04	567429	XM_690724.5	wu:fi26e04
A_15_P111156	0.987251	0.413665	1.20098	1.54724	eef2k	437013	NM_001002740	elongation factor-2 kinase
A_15_P210001	0.98716	0.486139	1.18373	1.13515	tph2	407712	NM_214795	tryptophan hydroxylase 2 (tryptophan 5-monooxygenase)
A_15_P207331	0.9871	0.432769	1.27603	1.2284	chid1	337225	NM_200057	chitinase domain containing 1
A_15_P591562	0.987055	0.445182	2.01961	1.4949	rfx1b	555183	XM_677636	regulatory factor X, 1b (influences HLA class II expression)
A_15_P104241	0.986229	0.97584	0.864347	0.503791	ccnd2b	565038	NM_001045068	cyclin D2, b [Source:ZFIN;Acc:ZDB-GENE-050420-354]
A_15_P115635	0.986188	1.83011	0.711862	0.947232	srd5a3	560717	NM_001044939	steroid 5 alpha-reductase 3
A_15_P101511	0.986138	0.423466	1.0643	1.38428	pah	378962	NM_200551	phenylalanine hydroxylase
A_15_P116635	0.986107	0.231938	0.968726	0.865358	fggy	406567	NM_213281	FGGY carbohydrate kinase domain containing
A_15_P415735	0.986008	1.84971	0.933503	1.27416	ssb	321504	NM_199547	Sjogren syndrome antigen B (autoantigen La)
A_15_P570282	0.985905	0.724302	1.04423	1.92627	zgc:153893	767709	NM_001076647	zgc:153893
A_15_P366265	0.98588	1.87209	1.03251	1.16513	cldn15lb	436719	NM_001002446	claudin 15-like b
A_15_P118835	0.985719	1.889	0.987797	1.21237	zgc:153847	767712	NM_001076650	zgc:153847
A_15_P109335	0.98571	0.432136	0.828072	0.763862	zgc:103625	447931	NM_001004669	zgc:103625
A_15_P168901	0.985634	0.520928	0.882666	0.866924	slc3a2	796322	NM_131601	solute carrier family 3, member 2
A_15_P208626	0.985553	2.66834	0.919774	1.01036	ccdc47	447812	NM_001004551	coiled-coil domain containing 47
A_15_P404195	0.985488	2.95035	0.883505	0.780482	lsm7	573047	NM_001048006	LSM7 homolog, U6 small nuclear RNA associated (S. cerevisiae)
A_15_P113665	0.98548	1.85609	0.732621	0.915616	cacnb1	436925	NM_001002652	calcium channel, voltage-dependent, beta 1 subunit
A_15_P165981	0.985341	0.960635	0.919773	1.77835	scg2a	793796	EB949380	secretogranin II (chromogranin C) a
A_15_P109485	0.985109	1.82337	0.838477	0.773129	gtf2b	324823	NM_199697	general transcription factor IIB
A_15_P331171	0.985084	0.413911	0.927773	1.22478	anxa1a	334724	NM_181758	annexin A1a
A_15_P409630	0.98501	0.461845	1.19202	1.12701	si:ch211-224b1.4	100002136	BC122385	si:ch211-224b1.4
A_15_P439930	0.98464	1.84406	0.911254	1.46146	cyba	393551	NM_200579	cytochrome b-245, alpha polypeptide
A_15_P112678	0.984541	0.464255	1.17162	1.58581	ankha	571148	NM_001030259	ankylosis, progressive homolog a
A_15_P114019	0.984391	1.92538	0.731326	0.575082	hnrnpa0l	321899	NM_001114881	heterogeneous nuclear ribonucleoprotein A0, like
A_15_P107200	0.984373	2.08379	0.759303	0.842575	tmem161a	492692	NM_001044317	transmembrane protein 161A
A_15_P212376	0.984312	2.09476	0.814321	0.838247	LOC553478	553478	BC095789	hypothetical protein LOC553478
A_15_P212171	0.98423	0.0819806	1.13123	0.329973	ahsg	569558	NM_212622	alpha-2-HS-glycoprotein
A_15_P118309	0.984223	1.76773	0.997848	4.17968	timp2b	406650	NM_213296	tissue inhibitor of metalloproteinase 2b
A_15_P158626	0.984064	0.586492	0.540862	0.551316	im:6903007	557349	BC135086	im:6903007
A_15_P119463	0.984031	2.27952	0.789641	0.929451	slc25a32b	503758	NM_001013336	solute carrier family 25, member 32b
A_15_P533697	0.983702	0.394739	1.22943	1.27029	stmn1b	550548	NM_001017850	stathmin 1b
A_15_P105717	0.983547	0.641334	0.867178	2.41	zgc:152791	641326	NM_001007133	zgc:152791
A_15_P205011	0.982958	0.357921	0.983757	1.06342	akt2l	403146	NM_212815	v-akt murine thymoma viral oncogene homolog 2, like
A_15_P189981	0.982848	2.82398	1.21953	3.41316	LOC100334610	100334610	GU076491	B-type natriuretic peptide-like
A_15_P158736	0.982785	1.95652	0.872578	1.10881	aebp2	406815	NM_213494	AE binding protein 2
A_15_P151636	0.982615	1.14068	1.52896	2.01418	sybl1	393236	NM_200266	synaptobrevin-like 1
A_15_P110908	0.982577	2.56523	0.696202	0.808091	sf3a3	446168	NM_001004289	splicing factor 3a, subunit 3 [Source:ZFIN;Acc:ZDB-GENE-040908-1]
A_15_P206016	0.982416	0.383733	1.09156	1.01989	si:dkey-23c22.2	550258	NM_001017595	si:dkey-23c22.2
A_15_P103680	0.98211	1.88698	0.830215	0.759818	hnrnpl2	573096	NM_213383	heterogeneous nuclear ribonucleoprotein L2
A_15_P178546	0.982101	0.713579	1.15406	0.556255	col11a2	561679	NM_001079992	collagen type XI alpha-2 [Source:ZFIN;Acc:ZDB-GENE-000208-23]
A_15_P112162	0.98198	0.549758	1.44051	1.50462	zgc:63663	393586	NM_200614	zgc:63663
A_15_P119073	0.981959	1.13657	1.90531	1.7218	xpo1	561138	EE695249	exportin 1 (CRM1 homolog, yeast)
A_15_P111684	0.981805	2.12392	0.798798	0.829613	zgc:136360	678588	NM_001040337	zgc:136360
A_15_P384160	0.981716	0.988372	0.775851	0.500094	zgc:92763	436833	NM_001002560	zgc:92763
A_15_P114090	0.981582	1.15918	0.829717	1.70923	pyya	30211	NM_131016	peptide YYa
A_15_P392830	0.981539	1.80293	0.764492	0.667157	wu:fk47b06	334660	CT587931	wu:fk47b06
A_15_P198486	0.981164	1.7664	0.811261	0.543717	atp1b3a	30468	NM_131221	ATPase, Na+/K+ transporting, beta 3a polypeptide
A_15_P120251	0.980784	1.16207	1.59332	2.10785	csf1ra	64274	NM_131672	colony stimulating factor 1 receptor, a
A_15_P107998	0.980759	1.92952	0.91885	1.13739	clpp	553713	NM_001020684	ClpP caseinolytic peptidase, ATP-dependent, proteolytic subunit homolog (E. coli)
A_15_P136531	0.980604	0.506467	1.08513	1.00383	galnt8a	568547	XM_691878	UDP-N-acetyl-alpha-D-galactosamine:polypeptide N-acetylgalactosaminyltransferase 8a
A_15_P112485	0.980555	0.443749	1.28979	1.312	tyw3	436884	NM_001002611	tRNA-yW synthesizing protein 3 homolog (S. cerevisiae)
A_15_P160551	0.980323	3.1213	0.699486	0.902795	adipor1a	436740	NM_001002467	adiponectin receptor 1a
A_15_P109699	0.980136	1.36631	1.0264	0.508265	dlgap5	447853	NM_001004592	discs, large (Drosophila) homolog-associated protein 5
A_15_P183516	0.980033	0.551747	1.00656	0.743697	rnf207	568322	BC096908	ring finger protein 207
A_15_P115199	0.979823	0.540731	0.934486	0.690097	cldnk	445070	NM_001003464	claudin k
A_15_P109170	0.979614	1.79034	1.01097	0.908377	nit1	447900	NM_001004638	nitrilase 1
A_15_P119861	0.979585	2.13779	0.742497	0.895861	rrm2b	368909	BC108037	ribonucleotide reductase M2 b
A_15_P209436	0.979527	0.437712	1.5352	2.0132	arrdc2	335206	NM_199939	arrestin domain containing 2
A_15_P160201	0.979507	1.85854	0.975298	0.909524	rab43	570205	NM_001083563	RAB43, member RAS oncogene family
A_15_P119355	0.979137	1.60896	0.96096	0.526806	plk1	280649	NM_001003890	polo-like kinase 1 (Drosophila)
A_15_P115123	0.978976	0.544547	1.08007	1.14157	tmem56b	449652	NM_001005924	transmembrane protein 56b
A_15_P182881	0.978851	2.49631	0.843689	1.13569	pdcd6ip	406669	NM_213360	programmed cell death 6 interacting protein
A_15_P103989	0.978266	0.438345	1.15466	0.895636	zgc:103670	447926	NM_001004664	zgc:103670
A_15_P508252	0.978222	0.506088	1.65816	1.1671	zgc:110579	791981	NM_001089434	zgc:110579
A_15_P106592	0.9782	0.413222	2.55283	1.69577	LOC553527	553527	BC134002	hypothetical protein LOC553527
A_15_P154156	0.978172	0.423954	0.908915	0.80703	slc47a1	541497	NM_001014310	solute carrier family 47, member 1
A_15_P188396	0.977822	2.3937	1.14538	1.24533	si:ch211-149g8.3	564372	NM_001145585	si:ch211-149g8.3
A_15_P117142	0.977804	2.15147	0.913155	0.824769	snrpb	402966	NM_205667	small nuclear ribonucleoprotein polypeptides B and B1
A_15_P183816	0.977757	2.50826	0.877961	0.718467	si:ch211-210c8.6	564023	BC093211	si:ch211-210c8.6
A_15_P116789	0.977737	2.28969	0.947462	0.684326	pgrmc1	492520	NM_001007392	progesterone receptor membrane component 1
A_15_P159981	0.977295	0.60624	0.976632	0.601545	arrb1	553266	NM_001159822	arrestin, beta 1
A_15_P100206	0.977255	2.18401	0.9009	0.859294	prpf4	326944	NM_199755	PRP4 pre-mRNA processing factor 4 homolog (yeast)
A_15_P115469	0.976918	0.457409	0.984929	0.45931	crygm2d11	100126132	NM_001109858	crystallin, gamma M2d11
A_15_P210451	0.976686	0.208901	2.16014	1.08635	eif4a2	406760	NM_213451	eukaryotic translation initiation factor 4A, isoform 2
A_15_P140656	0.976667	2.55473	1.22987	1.08297	tm9sf1	445156	NM_001003550	transmembrane 9 superfamily member 1
A_15_P105193	0.976051	0.541661	1.12671	1.14055	zgc:92046	436662	NM_001002389	zgc:92046
A_15_P107412	0.975859	0.277967	0.958939	1.13694	zgc:73347	406293	NM_213020	zgc:73347
A_15_P211181	0.975467	0.338895	0.644469	0.444552	zgc:114180	570333	NM_001030248	zgc:114180
A_15_P188831	0.975288	0.548632	1.10031	1.14356	abtb1	100536189	XM_003199051.1	ankyrin repeat and BTB (POZ) domain containing 1 [Source:HGNC Symbol;Acc:18275]
A_15_P100845	0.975279	0.70789	5.47133	1.4082	zgc:92429	445063	NM_001003457	zgc:92429
A_15_P182841	0.975201	0.53183	0.964207	1.45263	si:ch211-191i18.4	799350	NM_001082931	si:ch211-191i18.4
A_15_P463100	0.975177	1.30134	0.912237	0.544449	LOC100148094	100148094	AI477627	MAD2L1 binding protein-like
A_15_P205981	0.974992	1.55115	3.64615	1.61597	stip1	493606	NM_001007766	stress-induced-phosphoprotein 1 (Hsp70/Hsp90-organizing protein)
A_15_P105511	0.974877	0.466671	0.889257	1.06578	bcas3	393594	NM_200622	breast carcinoma amplified sequence 3
A_15_P145866	0.974832	1.68204	0.530854	1.122	si:ch211-135f11	571767	XM_695389.4	si:ch211-135f11.1
A_15_P105602	0.974697	0.79374	1.17918	1.76274	arl8ba	337424	NM_205566	ADP-ribosylation factor-like 8Ba
A_15_P108884	0.974628	1.42732	0.304053	3.60382	cyp24a1l	100004700	NM_001089458	cytochrome P450, family 24, subfamily A, polypeptide 1, like
A_15_P121298	0.974431	0.542747	0.984285	0.664615	zgc:136220	553474	NM_001033722	zgc:136220
A_15_P168931	0.974399	0.330173	1.00615	0.975845	zgc:158425	790919	NM_001080066	zgc:158425
A_15_P131226	0.974368	0.232193	1.51137	1.502	setd7	436729	NM_001002456	SET domain containing (lysine methyltransferase) 7
A_15_P161716	0.974312	1.22289	1.3964	2.06186	furina	566557	NM_001045106	furin (paired basic amino acid cleaving enzyme) a
A_15_P411575	0.974088	0.555837	0.874525	1.71248	zgc:158446	792472	NM_001083858	zgc:158446
A_15_P101269	0.973978	0.474769	1.24278	1.13038	accn1	407669	NM_214788	amiloride-sensitive cation channel 1
A_15_P102590	0.973695	2.28689	10.2566	4.0804	hsp90a.1	30591	NM_131328	heat shock protein 90-alpha 1
A_15_P102677	0.973602	0.538467	1.21171	0.749053	itpk1	406290	NM_213017	inositol 1,3,4-triphosphate 5/6 kinase
A_15_P211486	0.973477	1.94741	0.876819	0.786934	gsk3b	30654	AB032265	glycogen synthase kinase 3 beta
A_15_P103985	0.973309	2.66434	0.815505	0.872473	nsfl1c	492805	NM_001007446	NSFL1 (p97) cofactor (p47)
A_15_P374605	0.973102	1.03975	2.15805	1.18139	matr3l1.1	556124	XM_003199898.1	matrin 3-like 1.1 [Source:ZFIN;Acc:ZDB-GENE-030616-40]
A_15_P118758	0.973035	0.909278	2.09012	1.59762	laptm4b	368911	NM_200098	lysosomal associated protein transmembrane 4 beta
A_15_P109259	0.973012	1.8944	1.06385	1.14078	sf3a2	394018	NM_201043	splicing factor 3a, subunit 2
A_15_P110153	0.973012	0.462209	0.817333	0.932903	zgc:92481	447865	NM_001004604	zgc:92481
A_15_P117954	0.972719	1.16527	4.93554	1.55319	ahsa1	565968	NM_001045091	AHA1, activator of heat shock protein ATPase homolog 1 (yeast)
A_15_P117738	0.972459	0.452109	1.21086	1.62584	anxa2a	325557	NM_181761	annexin A2a
A_15_P106119	0.972163	0.551921	1.11412	1.22889	tph2	407712	AY616134	tryptophan hydroxylase 2 (tryptophan 5-monooxygenase)
A_15_P119713	0.972121	1.8278	0.871934	0.851997	snrpc	192330	NM_173251	small nuclear ribonucleoprotein polypeptide C
A_15_P105590	0.972004	0.410561	2.43788	1.49173	smarca2	334032	NM_212716	SWI/SNF related, matrix associated, actin dependent regulator of chromatin, subfamily a, member 2
A_15_P140136	0.971963	0.520758	1.00091	0.689908	myl2	677750	NM_001040045	myosin, light polypeptide 2, regulatory, cardiac, slow
A_15_P102920	0.971867	1.50046	1.01536	0.514965	plk1	280649	NM_001003890	polo-like kinase 1 (Drosophila) [Source:ZFIN;Acc:ZDB-GENE-021115-7]
A_15_P110332	0.971826	0.535412	1.48085	1.63807	pcmtl	393741	NM_200768	l-isoaspartyl protein carboxyl methyltransferase, like
A_15_P198941	0.971734	1.24864	1.05459	2.77191	LOC567928	567928	XM_003197884.1	similar to laminin 5 gamma 2 subunit
A_15_P107676	0.971616	2.03561	0.909341	0.881726	ddx23	334283	NM_199882	DEAD (Asp-Glu-Ala-Asp) box polypeptide 23
A_15_P106406	0.971586	2.2424	0.736856	0.632311	mrps34	795846	NM_001007376	mitochondrial ribosomal protein S34
A_15_P101333	0.971226	1.87645	1.00975	1.0158	tomm22	321232	NM_001001724	translocase of outer mitochondrial membrane 22 homolog (yeast)
A_15_P274526	0.971182	2.19142	0.724023	1.13334	hyal2	559228	XM_682548	hyaluronoglucosaminidase 2
A_15_P367205	0.971088	1.89786	0.915808	0.802796	zgc:92027	449543	NM_001005585	zgc:92027
A_15_P105095	0.971049	0.830076	1.33202	2.19216	mns1	573382	NM_199433	meiosis-specific nuclear structural 1
A_15_P174221	0.970992	0.493475	0.946075	0.669482	desmb	768287	NM_001077452	desmin b
A_15_P114108	0.97095	1.94316	0.930841	1.1017	mach6	100002072	BC054672	membrane-associated ring finger (C3HC4) 6
A_15_P112116	0.970937	1.20754	0.343242	0.596209	fus	394058	NM_201083	fusion (involved in t(12;16) in malignant liposarcoma)
A_15_P151166	0.970898	0.489798	0.894467	0.967207	zgc:162310	100037324	NM_001089480	zgc:162310
A_15_P101214	0.970623	1.306	0.856832	0.548328	acy3.2	436619	NM_001002347	aspartoacylase (aminocyclase) 3.2
A_15_P177631	0.97005	1.03347	0.964609	1.84548	acsl4l	334561	NM_001099739	acyl-CoA synthetase long-chain family member 4, like
A_15_P366715	0.970007	1.39997	1.18398	1.85465	cda	402979	NM_205679	cytidine deaminase
A_15_P172456	0.969883	0.362631	1.39316	1.29854	serac1	568022	NM_001030286	serine active site containing 1
A_15_P100773	0.969786	0.433269	0.892896	0.876406	zfyve21	100004144	NM_001160346	zinc finger, FYVE domain containing 21
A_15_P211601	0.969778	0.948894	1.62516	2.51634	ezh1	664754	NM_001039983	enhancer of zeste homolog 1 (Drosophila) [Source:ZFIN;Acc:ZDB-GENE-050114-1]
A_15_P136731	0.969702	1.88718	0.901377	0.813309	ck2a2b	556379	EE309273	casein kinase 2 alpha 2b
A_15_P113398	0.969619	0.528254	1.06287	0.704292	desmb	768287	NM_001077452	desmin b [Source:ZFIN;Acc:ZDB-GENE-061027-102]
A_15_P424785	0.969487	0.97996	1.28528	1.83299	zgc:113263	100329628	NM_001013331	zgc:113263 [Source:ZFIN;Acc:ZDB-GENE-050306-34]
A_15_P528152	0.969386	2.62445	1.07375	1.03984	bat1	393917	NM_200943	HLA-B associated transcript 1
A_15_P111024	0.969355	0.539081	0.953945	1.04561	ap4s1	368852	NM_001003826	adaptor-related protein complex 4, sigma 1 subunit
A_15_P194916	0.96932	0.524374	1.01239	1.14125	slc25a21	767694	NM_001076632	solute carrier family 25 (mitochondrial oxodicarboxylate carrier), member 21
A_15_P114209	0.969316	1.96103	0.962224	1.04124	phb	321346	NM_201297	prohibitin
A_15_P343325	0.968968	2.80279	1.75521	2.17051	dnajb1a	445177	NM_001003571	DnaJ (Hsp40) homolog, subfamily B, member 1a
A_15_P551857	0.968859	0.419032	0.843965	1.19472	sc:d0375	100144408	XM_001923555	sc:d0375
A_15_P141226	0.968488	0.380085	0.988842	0.97927	zgc:153973	558487	NM_001077547	zgc:153973
A_15_P193691	0.968334	1.84422	0.846444	0.894647	plekhh1	565914	NM_001077519	pleckstrin homology domain containing, family H (with MyTH4 domain) member 1
A_15_P144411	0.968247	1.96878	0.823747	0.873095	skor1a	100170817	NM_001130652	SKI family transcriptional corepressor 1a
A_15_P102827	0.968221	0.503725	1.61017	1.13637	lonp2	494030	NM_001008573	lon peptidase 2, peroxisomal
A_15_P198096	0.968147	0.727065	4.49979	1.94515	herc4	557513	XM_680593	hect domain and RLD 4
A_15_P149541	0.968041	0.558001	1.08859	2.02243	lpl	30354	NM_131127	lipoprotein lipase
A_15_P101746	0.967996	0.527887	1.27981	1.35152	ppp4r1	393230	NM_200260	protein phosphatase 4, regulatory subunit 1
A_15_P209826	0.967927	0.221405	0.765957	1.0379	her8.2	565269	NM_001166166	hairy-related 8.2
A_15_P570152	0.967849	0.409895	1.07115	1.31602	gb:bc097249	569692	XM_693091	expressed sequence BC097249
A_15_P103307	0.967817	0.539524	1.11149	0.885553	eif4h	402996	NM_001197328	eukaryotic translation initiation factor 4h
A_15_P141821	0.967781	1.99437	1.29355	1.08166	mett10d	445217	NM_001003611	methyltransferase 10 domain containing
A_15_P103286	0.967734	0.538582	1.22764	0.948275	zgc:103670	447926	NM_001004664	zgc:103670 [Source:ZFIN;Acc:ZDB-GENE-040912-111]
A_15_P105357	0.967726	2.38435	1.75635	1.59733	chchd10	393757	NM_200784	coiled-coil-helix-coiled-coil-helix domain containing 10
A_15_P100613	0.96771	0.548148	1.0453	0.923291	si:ch211-206k20.5	565648	NM_001145590	si:ch211-206k20.5
A_15_P333569	0.967642	1.95804	1.11744	1.1604	alg5	751635	NM_001045354	asparagine-linked glycosylation 5 homolog (yeast, dolichyl-phosphate beta-glucosyltransferase)
A_15_P164491	0.967627	0.526486	1.15463	0.847055	mdm1	557148	NM_001044820	transformed 3T3 cell double minute 1 homolog (mouse)
A_15_P501492	0.967475	0.437559	2.17041	1.5536	cenpv	100334010	XM_002662055.1	centromere protein V [Source:ZFIN;Acc:ZDB-GENE-060526-76]
A_15_P109228	0.96747	0.276765	1.14209	0.324066	zgc:111821	432385	NM_001002308	zgc:111821
A_15_P155831	0.9674	0.543321	0.950455	0.296461	si:dkey-21e2.4	100034439	XM_003201026.1	si:dkey-21e2.4 [Source:ZFIN;Acc:ZDB-GENE-050208-538]
A_15_P194316	0.967004	0.393493	1.08213	1.30977	zgc:112522	550450	NM_001017754	zgc:112522
A_15_P104877	0.966908	4.00443	0.640884	5.88581	mmp13a	387293	NM_201503	matrix metalloproteinase 13a
A_15_P189106	0.966898	1.32075	1.90574	0.882334	calrl2	325317	NM_199713	calreticulin, like 2
A_15_P173971	0.966754	1.86581	0.825821	0.897066	zgc:153987	768205	NM_001077347	zgc:153987
A_15_P114066	0.966658	0.54981	0.961476	1.03179	hoxa13b	30438	NM_131194	homeo box A13b
A_15_P548002	0.966569	1.50935	1.07344	3.42124	il8	100002946	XM_001342570.3	interleukin 8 [Source:ZFIN;Acc:ZDB-GENE-081104-317]
A_15_P197171	0.966507	0.536816	0.937816	0.536403	si:dkey-33c12.3	335380	NM_001201557	si:dkey-33c12.3 [Source:ZFIN;Acc:ZDB-GENE-030131-7320]
A_15_P115945	0.966354	2.01983	0.793066	0.928263	exosc5	751632	NM_001045352	exosome component 5
A_15_P174116	0.966287	0.0578884	1.06696	2.13675	tceb3	386968	NM_200121	transcription elongation factor B (SIII), polypeptide 3
A_15_P550042	0.966002	1.1947	0.94022	0.503812	LOC100001419	100001419	XM_001920714	hypothetical LOC100001419
A_15_P106517	0.96576	1.95736	0.918619	1.181	psmc2	393941	NM_200966	proteasome (prosome, macropain) 26S subunit, ATPase 2
A_15_P120681	0.965658	2.39804	0.761185	0.792068	pole3	393774	NM_200801	polymerase (DNA directed), epsilon 3 (p17 subunit)
A_15_P132596	0.965398	1.60322	0.83493	0.519974	gngt2a	335655	AY050507	guanine nucleotide binding protein (G protein), gamma transducing activity polypeptide 2a
A_15_P150471	0.965131	0.226469	0.769052	4.03044	defbl2	100009620	NM_001081554	defensin, beta-like 2
A_15_P108334	0.965096	0.479818	1.51814	1.68737	arhgap4a	393416	NM_200444	Rho GTPase activating protein 4a
A_15_P113466	0.964937	1.94774	0.903068	0.890267	zgc:165596	556778	NM_001098735	zgc:165596
A_15_P134151	0.964889	1.66426	1.75184	1.00799	zgc:152896	553288	BC090171	zgc:152896
A_15_P119466	0.964858	1.65029	0.933466	0.491916	zgc:66125	393796	NM_200823	zgc:66125
A_15_P163156	0.964851	0.341348	0.94755	1.30871	c10h11orf63	564457	NM_001045023	chromosome 11 open reading frame 63 [Source:HGNC Symbol;Acc:26288]
A_15_P116389	0.964728	0.496328	1.12218	1.21488	rfxap	100006212	XM_001923646.3	regulatory factor X-associated protein [Source:HGNC Symbol;Acc:9988]
A_15_P469265	0.964656	0.379087	0.888928	1.54452	ttna	317731	XM_001923765.2	titin a [Source:ZFIN;Acc:ZDB-GENE-030113-2]
A_15_P119292	0.964636	1.47766	0.839572	0.501068	decr2	406623	NM_213321	2,4-dienoyl CoA reductase 2, peroxisomal
A_15_P119201	0.964594	0.662244	2.55177	1.42907	derl3	393877	NM_200903	Der1-like domain family, member 3
A_15_P112377	0.964567	0.55609	1.04031	0.61673	zgc:158482	100009650	NM_001083019	zgc:158482 [Source:ZFIN;Acc:ZDB-GENE-070209-32]
A_15_P150076	0.964442	0.52623	1.247	1.3522	gcdhl	450003	NM_001006024	glutaryl-Coenzyme A dehydrogenase, like
A_15_P119916	0.964232	2.15292	0.876194	1.02619	tubb2c	336681	NM_198809	tubulin, beta 2c
A_15_P100423	0.964012	1.10692	0.994665	0.486246	cdk1	80973	NM_212564	cyclin-dependent kinase 1
A_15_P158481	0.963699	0.396391	0.956903	1.69896	mpx	337514	NM_212779	myeloid-specific peroxidase
A_15_P182501	0.963687	2.41836	0.674835	0.612514	seh1l	334749	NM_199923	SEH1-like (S. cerevisiae)
A_15_P120642	0.963672	3.15016	0.950169	1.27855	uevld	445225	NM_001003619	UEV and lactate/malate dehyrogenase domains
A_15_P136261	0.9635	1.95852	0.816764	1.03372	ptdss2	100004136	XM_001337076	phosphatidylserine synthase 2
A_15_P367500	0.963463	1.8828	0.741555	0.53992	rbb4	321726	NM_212595	retinoblastoma binding protein 4
A_15_P104914	0.963356	2.19779	0.848442	1.02554	psmb3	573095	NM_001129823	proteasome (prosome, macropain) subunit, beta type, 3
A_15_P110048	0.963144	1.85577	0.968461	0.814228	zgc:92027	449543	NM_001005585	zgc:92027
A_15_P295291	0.963091	0.527018	0.873662	0.612591	si:dkey-22i16.3	555617	NM_001145556	si:dkey-22i16.3
A_15_P103348	0.963059	1.07613	1.21937	0.544803	nusap1	567446	NM_001145694	nucleolar and spindle associated protein 1
A_15_P119703	0.962998	1.89471	0.885351	0.965295	ppapdc1b	431758	NM_001002211	phosphatidic acid phosphatase type 2 domain containing 1B
A_15_P603037	0.962954	1.80642	0.724403	0.72108	igf1	114433	NM_131825	insulin-like growth factor 1
A_15_P306021	0.962951	1.71488	1.21571	2.26021	pnp5b	447889	NM_001004628	purine nucleoside phosphorylase 5b
A_15_P149656	0.962752	2.18279	0.949289	0.799319	kdelr2l	325464	NM_212695	KDEL (Lys-Asp-Glu-Leu) endoplasmic reticulum protein retention receptor 2, like
A_15_P138161	0.962726	0.485496	0.986823	0.781224	frem1b	557221	NM_001137658	Fras-related extracellular matrix protein 1b
A_15_P192611	0.962609	0.417429	0.876364	1.09229	zgc:158293	556310	NM_001083003	zgc:158293
A_15_P158466	0.962579	0.999686	1.09721	0.456384	vcanb	323465	NM_214688	versican b
A_15_P154646	0.962576	0.380607	1.01492	0.525336	zgc:77065	405820	NM_212884	zgc:77065
A_15_P170741	0.962188	2.14494	0.984028	0.892835	slc35d1b	393447	NM_200475	solute carrier family 35 (UDP-glucuronic acid/UDP-N-acetylgalactosamine dual transporter), member D1b
A_15_P281251	0.961422	0.612364	0.484785	0.534041	im:6903007	557349	XM_680404	im:6903007
A_15_P150536	0.961329	1.0939	1.45433	1.92932	foxj1a	767737	NM_001076706	forkhead box J1a
A_15_P184826	0.961321	0.240634	1.23987	1.96535	si:dkey-7c18.24	562950	NM_001082832	si:dkey-7c18.24
A_15_P103106	0.961137	3.39877	0.998969	1.8598	zgc:92903	436734	NM_001002461	zgc:92903
A_15_P184141	0.961113	0.201488	1.40081	1.49299	aig1	562261	XM_685654	androgen-induced 1 (H. sapiens)
A_15_P213026	0.961044	2.70203	1.21899	0.848843	ccdc127	792067	NM_001082883	coiled-coil domain containing 127
A_15_P103780	0.960764	1.85458	0.917799	0.782873	rpia	407673	NM_001007289	ribose 5-phosphate isomerase A (ribose 5-phosphate epimerase)
A_15_P212651	0.96067	1.07431	0.8072	2.0506	zgc:103438	450015	NM_001006036	zgc:103438
A_15_P580942	0.960644	2.01164	0.861249	0.883183	ube2l3a	415162	NM_001002072	ubiquitin-conjugating enzyme E2L 3a
A_15_P117458	0.960578	0.793722	0.524259	0.849106	LOC100332439	100332439	XM_002666453	hypothetical protein LOC100332439
A_15_P114615	0.960529	1.53299	0.72607	0.554257	gngt2a	335655	BC059612	guanine nucleotide binding protein (G protein), gamma transducing activity polypeptide 2a
A_15_P404640	0.960367	1.29453	1.21077	4.50457	LOC794635	794635	XM_001334604	complement C4-2-like
A_15_P207166	0.96028	1.78962	0.773395	0.247741	tmx3	553578	NM_001020557	thioredoxin-related transmembrane protein 3
A_15_P106386	0.960239	1.5756	0.988557	0.524307	kif23	30627	NM_131355	kinesin family member 23
A_15_P146366	0.96017	2.0699	0.96492	1.06911	ftr83	565972	BC134873	finTRIM family, member 83
A_15_P374715	0.959933	2.12961	1.58478	0.830427	tmed1b	791158	NM_001080640	transmembrane emp24 protein transport domain containing 1b
A_15_P118584	0.959736	0.402505	1.1367	1.32359	gb:bc097249	569692	XM_693091	expressed sequence BC097249
A_15_P140646	0.959671	0.665499	1.86283	1.82712	zgc:64072	324985	NM_199702	zgc:64072
A_15_P110076	0.959572	0.717113	0.835815	1.86477	pltp	445125	NM_001003519	phospholipid transfer protein
A_15_P190701	0.959407	1.40479	0.49914	0.518591	zgc:77366	323529	NM_212645	zgc:77366
A_15_P174616	0.95935	0.538673	0.899956	1.82097	zgc:158446	792472	NM_001083858	zgc:158446
A_15_P171191	0.959337	1.79976	0.859899	0.898817	psma4	326687	NM_214697	proteasome (prosome, macropain) subunit, alpha type, 4
A_15_P117510	0.95912	0.524262	1.14049	1.00748	cbr4	402954	NM_205656	carbonyl reductase 4
A_15_P108359	0.959006	0.535992	0.935208	1.46372	caspa	57933	NM_131505	caspase a [Source:ZFIN;Acc:ZDB-GENE-000616-3]
A_15_P108223	0.958909	0.436697	1.48221	1.95848	arrdc2	335206	NM_199939	arrestin domain containing 2
A_15_P114236	0.958649	0.298076	1.0107	1.13776	LOC553438	553438	BC095231	hypothetical protein LOC553438
A_15_P132696	0.958637	2.27362	0.802238	1.00655	selt2	352917	NM_001098487	selenoprotein T, 2
A_15_P148786	0.958409	1.82002	0.858361	0.751723	snrnp40	393292	NM_200322	small nuclear ribonucleoprotein 40 (U5)
A_15_P149286	0.958354	0.524298	1.07633	0.885983	snap25a	30712	NM_131435	synaptosome-associated protein 25a
A_15_P167481	0.958246	2.26693	0.721288	0.990216	wu:fc27e05	557254	BC056558	wu:fc27e05
A_15_P149441	0.958067	1.05019	0.504097	0.581526	mapkapk2b	557648	NM_001101803	mitogen-activated protein kinase-activated protein kinase 2b
A_15_P411840	0.957528	0.379415	0.761799	0.615096	LOC566817	566817	EH489493	glycine N-acyltransferase protein Keg1-like
A_15_P171841	0.957522	0.380239	0.784607	0.804348	zgc:162913	571830	NM_001099250	zgc:162913
A_15_P140376	0.957381	2.0516	0.874528	0.654156	zgc:114121	555400	NM_001025478	zgc:114121
A_15_P176741	0.95736	3.9658	0.620791	0.369881	lancl1	494154	NM_001009891	LanC antibiotic synthetase component C-like 1 (bacterial)
A_15_P103653	0.957299	1.21318	4.94746	1.539	wu:fc16h08	324016	CK689187	wu:fc16h08
A_15_P257286	0.957047	1.99356	1.03422	1.87728	si:dkey-91f15.6	564304	NM_001045047	si:dkey-91f15.6
A_15_P206881	0.957031	0.487309	1.16068	1.60393	zgc:110377	553614	NM_001020588	zgc:110377
A_15_P164226	0.956685	1.92733	0.826653	0.887141	si:dkey-260j18.2	325231	NM_001079948	si:dkey-260j18.2
A_15_P108465	0.956626	0.464929	1.04109	1.03391	tmem129	406756	NM_213447	transmembrane protein 129
A_15_P120544	0.956006	0.55389	1.2416	0.975821	wrb	335756	NM_001003413	tryptophan rich basic protein
A_15_P162151	0.955919	2.00464	0.692764	0.567703	khdrbs1a	30082	NM_130925	KH domain containing, RNA binding, signal transduction associated 1a
[truncated: 1,333 more rows]

## Sheet: Sheet3
A_15_P184851	15.108	0.922241	0.997257	2.64425	fos	394198	NM_205569	v-fos FBJ murine osteosarcoma viral oncogene homolog
A_15_P379825	14.3124	0.861111	1.02953	2.43741	fos	394198	NM_205569	v-fos FBJ murine osteosarcoma viral oncogene homolog
A_15_P101481	13.7363	0.80431	1.02149	2.34637	fos	394198	NM_205569	v-fos FBJ murine osteosarcoma viral oncogene homolog
A_15_P141001	13.1653	0.841613	0.989728	2.40302	fos	394198	NM_205569	v-fos FBJ murine osteosarcoma viral oncogene homolog
A_15_P136316	11.1157	2.27922	0.649085	1.16034	zgc:77060	431765	NM_001002218	zgc:77060
A_15_P160171	9.83371	0.419721	0.449616	0.693208	nr1d4b	571948	DQ017623	nuclear receptor subfamily 1, group D, member 4b
A_15_P183846	9.15614	0.762545	1.46706	2.16692	nr1d4a	563150	XM_686515.5	nuclear receptor subfamily 1, group D, member 4a [Source:ZFIN;Acc:ZDB-GENE-080403-5]
A_15_P162371	8.98312	3.34434	1.36193	3.46948	zgc:152911	572245	NM_001077584	zgc:152911
A_15_P206556	6.13221	1.93667	1.39842	3.64567	tnfb	554167	NM_001024447	tumor necrosis factor b (TNF superfamily, member 2)
A_15_P187316	5.72845	0.883979	0.38142	1.09546	nr1d1	494487	NM_205729	nuclear receptor subfamily 1, group d, member 1
A_15_P110281	5.41165	0.518158	0.875937	1.1064	egr1	30498	BC117642	early growth response 1
A_15_P163066	5.39729	0.864201	0.996967	1.55727	nfkbiaa	406463	NM_213184	nuclear factor of kappa light polypeptide gene enhancer in B-cells inhibitor, alpha a
A_15_P156006	5.22495	1.05896	0.941383	1.12666	nr1d2a	402815	NM_001130592	nuclear receptor subfamily 1, group D, member 2a
A_15_P103808	4.97968	1.42977	0.72336	0.810773	zgc:101565	447903	NM_001004641	zgc:101565
A_15_P110290	4.87233	0.87748	0.396774	1.01242	nr1d1	494487	NM_205729	nuclear receptor subfamily 1, group d, member 1
A_15_P103637	4.78161	1.0315	0.959142	1.65692	ier2	797137	NM_001142583	immediate early response 2
A_15_P171566	4.76094	2.23338	0.962925	0.922064	zgc:165573	100073329	NM_001098766	zgc:165573
A_15_P171421	4.74642	0.839868	0.645229	1.74583	fosb	492346	NM_001007312	FBJ murine osteosarcoma viral oncogene homolog B
A_15_P149476	4.60636	2.68552	7.07463	3.32518	zgc:112234	554097	NM_001024398	zgc:112234
A_15_P290916	4.59416	1.07078	0.785725	0.661708	cabz01077373.1	792516	NM_001197065	E4 binding protein 4-2 [Source:RefSeq peptide;Acc:NP_001183994]
A_15_P148271	4.42739	0.19882	0.583368	1.23007	npas4	724016	NM_001045321	neuronal PAS domain protein 4
A_15_P144886	4.33161	1.62518	0.291003	0.867331	per1b	406204	NM_212439	period homolog 1b (Drosophila)
A_15_P108550	4.04236	1.08076	0.830982	1.40423	dusp5	114436	NM_212565	dual specificity phosphatase 5
A_15_P107601	3.93828	1.8781	1.7555	4.18262	atf3	393939	NM_200964	activating transcription factor 3
A_15_P365850	3.87623	1.88329	1.06221	3.84333	ptgs2b	559020	NM_001025504	prostaglandin-endoperoxide synthase 2b
A_15_P146191	3.85856	0.682737	0.942855	1.62035	klf9	565869	NM_001128729	Kruppel-like factor 9
A_15_P119478	3.78113	0.417808	0.922802	3.06116	egr2a	368241	NM_183341	early growth response 2a
A_15_P236266	3.72696	0.526392	0.565036	1.19485	per1a	563926	NM_001030183	period homolog 1a (Drosophila)
A_15_P115361	3.69613	0.621418	1.11743	0.993976	h1f0	321618	NM_199552	H1 histone family, member 0 [Source:HGNC Symbol;Acc:4714]
A_15_P141096	3.62158	1.11756	1.02697	1.07519	bhlhe41	563771	NM_001039107	basic helix-loop-helix family, member e41
A_15_P177056	3.52903	1.26301	0.639901	0.932427	si:ch211-284a13.1	564009	BC107500	si:ch211-284a13.1
A_15_P102825	3.52691	0.967728	1.17567	1.14395	klf3	117603	NM_131859	Kruppel-like factor 3 (basic)
A_15_P570942	3.41146	0.592423	0.914079	1.29595	wu:fj62d01	336300	EH506070	wu:fj62d01
A_15_P173351	3.39332	1.30346	1.12944	2.18337	ptgs2b	559020	NM_001025504	prostaglandin-endoperoxide synthase 2b
A_15_P200136	3.35743	0.920595	1.10996	1.15342	klf3	117603	NM_131859	Kruppel-like factor 3 (basic)
A_15_P228446	3.33522	1.40876	0.857031	1.15791	nr1d2a	402815	NM_001130592	nuclear receptor subfamily 1, group D, member 2a
A_15_P102446	3.27973	0.842939	1.10869	1.84074	zgc:92851	436766	NM_001002493	zgc:92851
A_15_P220656	3.22578	1.97242	1.53794	3.63483	im:7137886	449866	EG586224	im:7137886
A_15_P119415	3.18624	0.541966	1.11974	2.74057	socs3a	335409	NM_199950	suppressor of cytokine signaling 3a
A_15_P111207	3.14666	1.26771	0.685545	0.958825	si:ch211-284a13.1	564009	BC085676	si:ch211-284a13.1
A_15_P104554	3.14221	0.876131	1.00953	2.14077	junbl	336038	NM_212750	jun B proto-oncogene, like
A_15_P104502	3.12138	1.72045	0.408279	0.972071	per1b	406204	NM_212439	period homolog 1b (Drosophila)
A_15_P203951	3.07776	0.649103	0.580061	1.21174	dbp2	569109	NM_001197062	D-box binding protein 2
A_15_P103119	3.0679	0.968172	1.07219	1.60131	btg2	30079	NM_130922	B-cell translocation gene 2
A_15_P208811	3.06525	1.44696	1.1444	3.55495	si:dkeyp-34c12.1	570187	NM_001013572	si:dkeyp-34c12.1
A_15_P195831	3.06104	0.822857	1.03569	1.10926	rasd1	393504	NM_200532	RAS, dexamethasone-induced 1
A_15_P147921	3.00285	1.12735	1.05618	1.24701	nfil3	445509	NM_001004120	nuclear factor, interleukin 3 regulated
A_15_P335665	2.95271	0.444133	1.49155	1.30118	cish	767678	NM_001076617	cytokine inducible SH2-containing protein [Source:ZFIN;Acc:ZDB-GENE-050907-1]
A_15_P100873	2.93709	0.351778	1.25793	1.18059	socs1	445073	NM_001003467	suppressor of cytokine signaling 1
A_15_P110641	2.89492	2.96349	1.24528	1.73591	zgc:91957	431716	NM_001002169	zgc:91957
A_15_P100831	2.88404	0.926612	0.896532	1.08724	bhlhe40	324413	NM_212679	basic helix-loop-helix family, member e40
A_15_P419125	2.80129	0.466181	1.17106	1.32842	cish	767678	NM_001076617	cytokine inducible SH2-containing protein
A_15_P111776	2.80038	1.69111	1.15876	2.03752	zgc:110340	541345	BC091458	zgc:110340
A_15_P116408	2.75133	0.713271	0.820285	1.17284	zgc:122979	641576	NM_001037574	zgc:122979
A_15_P198686	2.73361	1.31871	0.93909	0.72885	si:rp71-39b20.7	492647	BC090422	si:rp71-39b20.7
A_15_P113821	2.71508	0.474184	1.15722	1.42024	cish	767678	NM_001076617	cytokine inducible SH2-containing protein
A_15_P178731	2.71314	1.15371	1.00781	1.48988	ca16b	569183	XM_001919020.3	carbonic anhydrase XVI b [Source:ZFIN;Acc:ZDB-GENE-080818-1]
A_15_P365290	2.67723	1.14106	1.0529	1.53577	fkbp5	368924	NM_213149	FK506 binding protein 5
A_15_P108530	2.66819	0.728222	1.15686	1.38187	dusp1	406340	NM_213067	dual specificity phosphatase 1
A_15_P443275	2.65814	1.08476	1.00568	1.45639	si:dkey-221j11.3	100317168	EH449409	si:dkey-221j11.3
A_15_P116888	2.65411	0.63818	1.07686	1.16535	dusp1	406340	NM_213067	dual specificity phosphatase 1
A_15_P133821	2.65365	1.11762	0.76524	0.668175	si:dkey-52h23.1	335737	BC060943	si:dkey-52h23.1
A_15_P111741	2.63671	1.04495	0.809023	0.606277	si:dkey-52h23.1	335737	XR_045159	si:dkey-52h23.1
A_15_P168066	2.6215	7.36767	0.540725	0.971013	im:6912692	449736	XM_002665327	im:6912692
A_15_P199746	2.57164	1.8164	0.880894	1.22932	foxq1l	407681	BC093302	forkhead box Q, like
A_15_P111963	2.55629	2.30552	1.28845	0.597912	sass6	406747	NM_213438	spindle assembly 6 homolog (C. elegans)
A_15_P100902	2.52137	0.983756	1.00335	1.45016	fkbp5	368924	NM_213149	FK506 binding protein 5
A_15_P170626	2.51786	0.953103	1.1073	1.63864	rgs2	436935	NM_001002662	regulator of G-protein signaling 2
A_15_P112138	2.50634	0.831213	1.12983	1.57821	rgs2	436935	NM_001002662	regulator of G-protein signaling 2
A_15_P138246	2.48507	1.81979	1.2949	1.54508	nr5a2	30749	NM_131463	nuclear receptor subfamily 5, group A, member 2
A_15_P100633	2.48092	0.745921	0.835526	1.09724	zgc:73324	393762	NM_200789	zgc:73324
A_15_P434205	2.45214	0.816894	1.27825	1.74528	pnp5a	791647	NM_213311	purine nucleoside phosphorylase 5a [Source:ZFIN;Acc:ZDB-GENE-040426-2553]
A_15_P102948	2.42741	1.9726	0.893246	0.589278	klf11b	559076	NM_001077604	Kruppel-like factor 11b
A_15_P200481	2.42131	2.19389	0.988825	0.52185	kcnq5b	568646	XM_691989	potassium voltage-gated channel, KQT-like subfamily, member 5b
A_15_P114053	2.41464	0.71141	1.29471	1.67314	pnp5a	791647	NM_213311	purine nucleoside phosphorylase 5a
A_15_P503177	2.37184	0.840022	1.31242	1.68987	pnp5a	791647	NM_213311	purine nucleoside phosphorylase 5a
A_15_P201276	2.36389	0.591416	1.29633	2.29481	si:ch211-235e18.3	553465	NM_001126383	si:ch211-235e18.3
A_15_P491187	2.35602	0.720752	0.930181	0.796962	gadd45ab	431763	NM_001002216	growth arrest and DNA-damage-inducible, alpha, b
A_15_P171271	2.34922	2.15057	1.22259	0.734226	zgc:154164	767782	NM_001076749	zgc:154164
A_15_P120206	2.34477	1.0835	1.8233	2.70522	zgc:92034	447866	NM_001004605	zgc:92034
A_15_P107639	2.33589	0.719928	0.865552	1.48117	zgc:55813	399488	NM_201514	zgc:55813
A_15_P143731	2.33148	0.713768	1.12988	1.40532	pnp5a	791647	NM_213311	purine nucleoside phosphorylase 5a
A_15_P137531	2.32775	1.60318	0.739093	0.614797	mibp	64674	NM_131693	muscle-specific beta 1 integrin binding protein
A_15_P152256	2.32137	1.09874	0.80311	1.43032	f3b	550423	NM_001017728	coagulation factor IIIb
A_15_P105031	2.32073	1.1289	1.00001	1.08028	csrnp1b	322795	NM_199619	cysteine-serine-rich nuclear protein 1b
A_15_P246411	2.31427	0.552082	0.822553	0.914237	fgf19	368245	NM_001012246	fibroblast growth factor 19
A_15_P116112	2.31207	0.510645	1.05402	0.980625	gbp	30719	NM_131442	glycogen synthase kinase binding protein
A_15_P107081	2.30647	2.26766	1.5631	0.718241	rpl28l	394036	BC155108	ribosomal protein L28-like
A_15_P205136	2.30206	1.69983	0.818724	1.3248	cldnb	81581	NM_131763	claudin b
A_15_P121196	2.29125	2.34675	0.840523	2.68809	cu855789.1	561766	XM_685174.5	Uncharacterized protein [Source:UniProtKB/TrEMBL;Acc:F1R1D7]
A_15_P120345	2.28064	0.65203	0.912828	1.83428	gadd45bb	497646	NM_001012386	growth arrest and DNA-damage-inducible, beta b
A_15_P160661	2.26651	0.512424	1.27739	1.71412	cebpd	140817	NM_131887	CCAAT/enhancer binding protein (C/EBP), delta
A_15_P103186	2.2615	1.85055	0.919608	1.26026	rel	415101	NM_001001841	v-rel reticuloendotheliosis viral oncogene homolog
A_15_P142261	2.25431	1.35876	1.29171	1.04242	elovl6l	100150288	NM_201500	ELOVL family member 6, elongation of long chain fatty acids like
A_15_P169431	2.25373	0.931804	1.27195	1.37049	zgc:77060	431765	NM_001002218	zgc:77060
A_15_P577552	2.24737	0.520413	1.31761	1.74265	cebpd	140817	NM_131887	CCAAT/enhancer binding protein (C/EBP), delta
A_15_P109764	2.24023	0.79088	1.09444	1.04116	nr4a1	431720	NM_001002173	nuclear receptor subfamily 4, group A, member 1
A_15_P391030	2.23712	1.16171	0.917986	1.27697	btr01	563047	XM_686415	bloodthirsty-related gene family, member 1
A_15_P263786	2.23609	0.90447	0.888461	0.67522	wu:fj48c04	336096	FP111236	wu:fj48c04
A_15_P157636	2.22902	0.451234	0.865371	0.718883	si:dkey-242g16.2	336380	XM_002663518	si:dkey-242g16.2
A_15_P162981	2.22837	1.3454	1.76083	2.44507	zgc:153911	768172	NM_001077315	zgc:153911
A_15_P417175	2.22796	0.698236	0.992236	1.17186	sb:cb1050	394208	DV588535	sb:cb1050
A_15_P116681	2.22714	0.556719	1.03227	1.4632	zgc:85866	403033	NM_001001826	zgc:85866
A_15_P101805	2.21937	1.38097	1.1584	1.84499	slc25a25a	406541	NM_213257	solute carrier family 25 (mitochondrial carrier; phosphate carrier), member 25a
A_15_P211791	2.21648	0.761103	0.949916	1.11471	nfkbiab	323099	NM_199629	nuclear factor of kappa light polypeptide gene enhancer in B-cells inhibitor, alpha b
A_15_P104133	2.2162	1.44034	0.917106	0.746099	angptl4	492647	XM_686956.4	angiopoietin-like 4 [Source:HGNC Symbol;Acc:16039]
A_15_P161496	2.20914	1.74218	0.838821	0.396176	klf11a	560787	NM_001044941	Kruppel-like factor 11a
A_15_P101112	2.20462	1.11391	0.788893	1.38289	f3b	550423	NM_001017728	coagulation factor IIIb
A_15_P117758	2.18767	1.11849	1.15268	3.28551	junb	407086	NM_213556	jun B proto-oncogene
A_15_P192006	2.18341	1.30129	1.39919	1.4021	si:ch211-11m18.3	555349	NM_001040332	si:ch211-11m18.3
A_15_P186271	2.17629	1.02324	0.983121	1.33977	pfkfb4l	386663	NM_198816	6-phosphofructo-2-kinase/fructose-2,6-biphosphatase 4, like
A_15_P191926	2.17167	1.11139	1.15294	0.704399	si:dkey-158a20.2	562258	XM_685651.5	si:dkey-158a20.2 [Source:ZFIN;Acc:ZDB-GENE-081103-57]
A_15_P101722	2.16704	0.703755	0.913799	0.683378	bdkrb1	368199	NM_183073	bradykinin receptor B1
A_15_P246076	2.16593	5.30474	0.970447	1.20613	LOC555824	555824	XM_678465	CG3061-like
A_15_P171586	2.16537	0.941401	1.08627	0.758135	znf750	550483	NM_001017786	zinc finger protein 750
A_15_P169706	2.16082	0.770662	0.928181	1.15772	nfkbiab	323099	NM_199629	nuclear factor of kappa light polypeptide gene enhancer in B-cells inhibitor, alpha b
A_15_P194471	2.1603	0.846946	0.828505	1.37433	zgc:92020	436920	NM_001002647	zgc:92020
A_15_P208376	2.15225	1.54898	1.55009	1.33812	mid1ip1a	30600	NM_131335	MID1 interacting protein 1a
A_15_P224896	2.14899	1.24905	1.10457	1.44717	zgc:77060	431765	NM_001002218	zgc:77060
A_15_P196476	2.13376	0.624481	1.06578	1.95598	fam60a	563991	NM_001025531	family with sequence similarity 60, member A
A_15_P120009	2.12823	0.717069	1.27594	2.15767	mafk	415133	NM_001002044	v-maf musculoaponeurotic fibrosarcoma oncogene homolog K (avian)
A_15_P150281	2.11863	1.81444	0.867944	1.24531	rel	415101	NM_001001841	v-rel reticuloendotheliosis viral oncogene homolog
A_15_P135166	2.11648	0.380769	1.24943	1.32768	pdk2	393971	NM_200996	pyruvate dehydrogenase kinase, isoenzyme 2
A_15_P209516	2.11369	1.72666	0.796953	0.858661	ripply1	654446	EH551984	ripply1
A_15_P115655	2.11108	2.79853	0.669575	0.41877	sox11b	30603	NM_131337	SRY-box containing gene 11b [Source:ZFIN;Acc:ZDB-GENE-980526-466]
A_15_P193121	2.10914	1.67781	0.840721	1.26031	edn1	58032	NM_131519	endothelin 1
A_15_P520182	2.10754	0.700502	0.837847	1.38329	zgc:55813	399488	NM_201514	zgc:55813
A_15_P120054	2.10622	2.59501	1.07708	0.981403	meis2.1	30066	NM_130910	myeloid ecotropic viral integration site 2.1
A_15_P112373	2.10009	0.682789	0.910295	1.40733	zgc:55813	399488	NM_201514	zgc:55813
A_15_P336940	2.09924	2.08657	0.915542	0.835821	LOC563777	563777	NM_001162486	similar to Proteasome-associated protein ECM29 homolog
A_15_P103801	2.09539	2.50867	0.772005	0.965427	dazap1	561459	NM_001173504	DAZ associated protein 1
A_15_P109188	2.09293	0.598948	1.37152	1.0441	amotl2a	558920	NM_001080177	angiomotin like 2a
A_15_P108086	2.09125	2.28635	1.33259	1.26896	zgc:63466	393404	NM_200432	zgc:63466
A_15_P161566	2.08733	1.62894	0.664186	1.00705	cry3	83774	NM_131786	cryptochrome 3
A_15_P110005	2.08586	0.810504	1.08442	1.68879	zgc:110380	550353	NM_001017660	zgc:110380
A_15_P105556	2.08258	0.810336	0.909549	1.19919	nfkbiab	323099	NM_199629	nuclear factor of kappa light polypeptide gene enhancer in B-cells inhibitor, alpha b
A_15_P209906	2.08199	2.23149	1.25	2.23798	zgc:56706	393244	NM_200274	zgc:56706
A_15_P187301	2.07314	0.570844	1.55832	1.04971	cyb561	568765	NM_001128744	cytochrome b-561
A_15_P116617	2.05984	1.13134	1.03075	1.82385	dusp4	394146	NM_201171	dual specificity phosphatase 4
A_15_P119618	2.05424	0.800763	1.08308	1.8921	zgc:86757	415223	NM_001002133	zgc:86757
A_15_P106174	2.05171	1.44754	1.19725	1.62737	phlda2	553622	NM_001020596	pleckstrin homology-like domain, family A, member 2
A_15_P109505	2.04838	2.42528	1.26203	2.2615	zgc:56706	393244	NM_200274	zgc:56706
A_15_P103626	2.04234	1.24715	0.846326	0.696116	dpf3	562738	NM_001111169	D4, zinc and double PHD fingers, family 3
A_15_P100691	2.04228	1.53296	1.28966	1.07939	rassf7b	368288	NM_197942	Ras association (RalGDS/AF-6) domain family (N-terminal) member 7b [Source:ZFIN;Acc:ZDB-GENE-030429-1]
A_15_P167366	2.03509	2.83724	0.653152	0.420885	zgc:112964	503764	NM_001013342	zgc:112964
A_15_P160781	2.03444	2.02966	1.08943	0.866801	si:dkey-12e7.1	557553	NM_001044713	si:dkey-12e7.1
A_15_P148096	2.03323	1.5701	0.842736	0.808394	ripply1	654446	NM_001039108	ripply1
A_15_P147811	2.03312	0.848162	1.12088	1.75435	zgc:86757	415223	NM_001002133	zgc:86757
A_15_P510162	2.0331	0.816384	0.996142	0.212012	LOC563369	563369	BC155662	similar to cytochrome P450 2R1
A_15_P101615	2.02924	1.3517	0.931238	1.10838	etnk1	565971	XM_684379	ethanolamine kinase 1
A_15_P194351	2.02597	0.408151	1.25574	1.88245	zgc:64114	378866	NM_200107	zgc:64114
A_15_P104019	2.0254	0.478372	1.03354	0.591907	bx465840.1	100001785	BC152282	Uncharacterized protein [Source:UniProtKB/TrEMBL;Acc:E7F8Y7]
A_15_P111545	2.0184	0.794921	1.02449	0.270547	LOC563369	563369	BC155662	similar to cytochrome P450 2R1
A_15_P111691	2.01703	2.9167	1.02207	1.56681	elovl1a	449816	NM_001005989	elongation of very long chain fatty acids (FEN1/Elo2, SUR4/Elo3, yeast)-like 1a
A_15_P118284	2.00994	6.72975	1.3316	4.74283	zgc:154020	562007	NM_001077607	zgc:154020
A_15_P116104	2.00512	0.664941	1.17872	2.36708	mafk	415133	NM_001002044	v-maf musculoaponeurotic fibrosarcoma oncogene homolog K (avian)
A_15_P121139	2.00163	1.65472	0.885036	1.31807	cldnb	81581	NM_131763	claudin b
A_15_P120144	1.99848	0.497875	1.34857	1.37228	pnp5a	791647	NM_213311	purine nucleoside phosphorylase 5a [Source:ZFIN;Acc:ZDB-GENE-040426-2553]
A_15_P335334	1.99753	0.541653	0.609613	1.26883	asb2a	100536271	XM_003200708.1	ankyrin repeat and SOCS box-containing 2a [Source:ZFIN;Acc:ZDB-GENE-030131-5355]
A_15_P580407	1.9972	1.66379	1.58209	1.83299	mknk1	555974	NM_001114739	MAP kinase interacting serine/threonine kinase 1
A_15_P103716	1.99483	0.845858	0.570144	0.783263	guca1a	140430	NM_131870	guanylate cyclase activator 1A
A_15_P119740	1.98639	0.783725	1.25798	1.90791	trib3	405805	NM_212869	tribbles homolog 3 (Drosophila)
A_15_P174861	1.98227	0.865858	0.876002	1.26708	pfkfb4l	386663	NM_198816	6-phosphofructo-2-kinase/fructose-2,6-biphosphatase 4, like
A_15_P147436	1.97655	1.5642	1.11724	1.04748	mapkap1	100537196	XM_003198574.1	mitogen-activated protein kinase associated protein 1 [Source:HGNC Symbol;Acc:18752]
A_15_P205596	1.97647	2.51288	0.694271	0.439354	zgc:112964	503764	NM_001013342	zgc:112964
A_15_P495397	1.97396	1.24052	1.63165	2.17051	zgc:153911	768172	NM_001077315	zgc:153911
A_15_P107051	1.96642	0.353168	1.41586	1.29645	pdk2	393971	NM_200996	pyruvate dehydrogenase kinase, isoenzyme 2
A_15_P164246	1.96469	2.63946	0.794787	0.735253	si:ch211-195k18.2	378993	NM_001080162	si:ch211-195k18.2
A_15_P112968	1.96308	2.10509	1.28159	1.75782	elf3	560869	XM_002666100	E74-like factor 3 (ets domain transcription factor, epithelial-specific )
A_15_P120937	1.96154	0.553244	1.28059	1.19811	arl5c	393819	NM_200846	ADP-ribosylation factor-like 5C
A_15_P159381	1.95926	1.26932	0.546151	1.00888	lrmp	567234	EB926197	lymphoid-restricted membrane protein
A_15_P193416	1.95912	2.62179	1.00601	2.24595	zgc:165523	100073342	NM_001098778	zgc:165523
A_15_P118170	1.95896	0.85015	1.61392	1.99375	ndel1b	333957	NM_201307	nudE nuclear distribution gene E homolog like 1 (A. nidulans) B
A_15_P171836	1.95508	1.43891	0.987415	1.3442	gadd45aa	393548	NM_200576	growth arrest and DNA-damage-inducible, alpha, a
A_15_P145496	1.95451	2.52748	0.782756	0.963714	crybb3	553184	DQ000468	crystallin, beta B3
A_15_P102138	1.94828	0.922141	0.981032	1.34268	pfkfb4l	386663	NM_198816	6-phosphofructo-2-kinase/fructose-2,6-biphosphatase 4, like
A_15_P120874	1.93556	4.21718	1.10153	2.00399	zgc:100868	554458	NM_001003526	zgc:100868
A_15_P143251	1.9346	2.34481	0.579389	0.776449	hs3st2	571246	NM_001080608	heparan sulfate (glucosamine) 3-O-sulfotransferase 2
A_15_P204616	1.9281	0.635242	0.959929	0.964062	gbp	30719	NM_131442	glycogen synthase kinase binding protein
A_15_P152456	1.92538	2.31476	0.970366	1.2273	btr02	562439	NM_001077158	bloodthirsty-related gene family, member 2 [Source:ZFIN;Acc:ZDB-GENE-060825-228]
A_15_P181701	1.9245	1.08275	1.37208	0.914734	si:dkeyp-113d7.10	100003103	CT664146	si:dkeyp-113d7.10
A_15_P176501	1.92346	0.848796	0.702047	2.45285	igfbp1a	317638	NM_173283	insulin-like growth factor binding protein 1a
A_15_P109700	1.92214	0.901677	1.29489	0.889842	ppp1r3cb	393807	NM_200834	protein phosphatase 1, regulatory (inhibitor) subunit 3Cb
A_15_P221496	1.92157	0.982017	0.857853	1.15502	foxq1	405843	NM_212907	forkhead box Q1
A_15_P177061	1.9155	0.442309	0.84627	0.88656	rasgrf2	553520	BC107511	Ras protein-specific guanine nucleotide-releasing factor 2
A_15_P107181	1.91535	1.25118	0.868594	0.762689	id3	246093	NM_152967	inhibitor of DNA binding 3
A_15_P114625	1.91343	1.48443	0.794672	1.12352	edn1	58032	NM_131519	endothelin 1
A_15_P117248	1.91294	3.06274	0.799838	0.822021	ube2v2	406836	NM_213515	ubiquitin-conjugating enzyme E2 variant 2 [Source:ZFIN;Acc:ZDB-GENE-040426-2919]
A_15_P107952	1.91269	1.3952	1.07733	2.19584	dusp4	394146	NM_201171	dual specificity phosphatase 4 [Source:ZFIN;Acc:ZDB-GENE-040426-709]
A_15_P582292	1.91152	1.04847	0.864632	1.04862	foxq1	405843	NM_212907	forkhead box Q1
A_15_P105956	1.89482	1.01219	0.988241	1.16124	zgc:162129	798009	NM_001083570	zgc:162129
A_15_P200791	1.8948	1.79067	0.587286	0.981616	LOC100148665	100148665	XM_001920354	hypothetical LOC100148665
A_15_P584057	1.89048	0.396046	2.24593	1.56038	LOC792715	792715	AL921738	inverted formin 2-like
A_15_P379385	1.88915	1.19089	0.967278	1.18222	pcf11	492341	NM_001007307	cleavage and polyadenylation factor subunit, homolog (S. cerevisiae)
A_15_P103137	1.88288	0.949254	0.98625	1.00075	spns2	568117	NM_001114455	spinster homolog 2 (Drosophila) [Source:ZFIN;Acc:ZDB-GENE-030131-5843]
A_15_P151726	1.88177	5.44535	1.15335	2.47455	zgc:100868	554458	NM_001003526	zgc:100868
A_15_P187188	1.88132	1.72323	0.714838	1.0039	tlk2	407732	NM_001110417	tousled-like kinase 2
A_15_P193756	1.88114	1.16304	1.08008	1.06805	fzd8b	58072	NM_131553	frizzled homolog 8b
A_15_P207341	1.88068	1.30308	1.04457	1.13459	zgc:73230	406311	NM_213038	zgc:73230
A_15_P509132	1.88042	1.28238	0.683933	1.13337	si:dkey-29p10.4	571522	XM_695120.3	si:dkey-29p10.4 [Source:ZFIN;Acc:ZDB-GENE-050420-117]
A_15_P141146	1.87889	0.769918	1.22521	1.38509	zgc:158773	793938	NM_001082411	zgc:158773
A_15_P530467	1.87669	2.45224	0.913339	1.36048	elovl1a	449816	NM_001005989	elongation of very long chain fatty acids (FEN1/Elo2, SUR4/Elo3, yeast)-like 1a
A_15_P101159	1.87388	1.11179	0.926818	1.12851	foxg1b	405850	NM_212914	forkhead box G1b
A_15_P107652	1.86614	1.36271	1.22653	2.71418	ptgs2a	246227	NM_153657	prostaglandin-endoperoxide synthase 2a
A_15_P180091	1.86429	2.71314	0.641652	0.862196	zgc:158258	791186	NM_001080668	zgc:158258
A_15_P102120	1.86317	1.02214	0.81494	1.08776	foxq1	405843	NM_212907	forkhead box Q1
A_15_P272121	1.86091	3.80314	1.09683	1.23325	zgc:162608	100037332	NM_001089487	zgc:162608 [Source:ZFIN;Acc:ZDB-GENE-070410-86]
A_15_P111317	1.85818	1.02836	1.0038	1.4526	amotl2b	559784	NM_001077606	angiomotin like 2b
A_15_P221826	1.85688	0.916448	0.661144	2.73252	igfbp1a	317638	NM_173283	insulin-like growth factor binding protein 1a
A_15_P566072	1.85134	1.05621	1.43426	1.48157	mcl1b	373102	BM154725	myeloid cell leukemia sequence 1b
A_15_P136166	1.85062	1.43246	1.06775	0.924972	LOC100150048	100150048	XM_001920715	hypothetical LOC100150048
A_15_P174631	1.84844	0.964055	0.891694	0.821635	zgc:113407	100126136	NM_001109862	zgc:113407 [Source:ZFIN;Acc:ZDB-GENE-050306-3]
A_15_P108853	1.84168	0.5721	0.945029	1.35688	dusp2	445057	NM_001003451	dual specificity phosphatase 2
A_15_P130561	1.83973	2.083	1.55078	2.28856	zgc:56565	393268	NM_200298	zgc:56565
A_15_P210141	1.83542	1.00994	1.19207	0.9604	si:ch211-221b16.6	560157	NM_001005305	si:ch211-221b16.6
A_15_P372120	1.83215	1.0552	0.983645	1.41374	alpk2	559835	XM_683222	alpha-kinase 2
A_15_P161296	1.83153	1.25963	0.839074	1.05517	sp8a	321264	NM_213241	sp8 transcription factor a
A_15_P289346	1.83045	1.12476	1.55018	2.41983	zgc:158343	568780	NM_001080038	zgc:158343
A_15_P109144	1.83039	1.3009	1.53724	1.659	zgc:112270	553697	BC116518	zgc:112270
A_15_P107028	1.82946	1.75643	1.2908	0.890328	pik3r1	557176	XM_678727.4	phosphoinositide-3-kinase, regulatory subunit 1 (p85 alpha) [Source:ZFIN;Acc:ZDB-GENE-030131-1280]
A_15_P188416	1.82735	1.20067	1.30018	1.17517	si:ch211-217k17.9	798921	CN019139	si:ch211-217k17.9
A_15_P119085	1.8271	0.973013	1.09855	1.07446	copeb	280650	NM_201461	core promoter element binding protein
A_15_P110533	1.82558	2.2066	0.972936	1.0682	galnt14	562739	BC081496	UDP-N-acetyl-alpha-D-galactosamine:polypeptide N-acetylgalactosaminyltransferase 14 (GalNAc-T14)
A_15_P164791	1.82426	0.615154	0.975297	1.02161	zgc:85866	403033	NM_001001826	zgc:85866
A_15_P148401	1.82009	1.64459	1.206	2.91498	pglyrp5	553387	NM_001044321	peptidoglycan recognition protein 5
A_15_P101553	1.81908	4.9689	0.800771	0.749667	dnajb6b	393275	NM_200305	DnaJ (Hsp40) homolog, subfamily B, member 6b
A_15_P150041	1.81624	1.15684	1.60113	2.40082	zgc:158343	568780	NM_001080038	zgc:158343
A_15_P514637	1.81434	2.55068	1.21505	1.88903	elf3	560869	XM_002666100.1	E74-like factor 3 (ets domain transcription factor, epithelial-specific ) [Source:ZFIN;Acc:ZDB-GENE-030131-8760]
A_15_P116197	1.81336	1.48651	0.981979	1.40035	gadd45aa	393548	NM_200576	growth arrest and DNA-damage-inducible, alpha, a
A_15_P285701	1.8112	1.43084	1.11033	2.86605	ptgs2a	246227	NM_153657	prostaglandin-endoperoxide synthase 2a
A_15_P146961	1.81118	1.12504	1.16127	2.03051	LOC797982	797982	XM_001338394	disabled homolog 2-like
A_15_P106502	1.80997	1.93822	0.881892	0.555243	zgc:174506	402825	NM_001127333	zgc:174506
A_15_P154921	1.807	1.49079	0.808579	1.24417	foxg1b	405850	NM_212914	forkhead box G1b
A_15_P120653	1.80625	1.24936	0.803524	1.88863	LOC553366	553366	BC092878	hypothetical protein LOC553366
A_15_P107454	1.80351	0.882021	1.00985	1.39581	snx18a	562372	NM_001100006	sorting nexin 18a [Source:ZFIN;Acc:ZDB-GENE-070705-339]
A_15_P101902	1.79935	0.992049	1.6413	0.84875	zgc:101846	449794	NM_001005967	zgc:101846
A_15_P241126	1.79838	1.80666	0.622639	0.926615	si:ch211-14c7.2	100148665	XM_001920354.1	si:ch211-14c7.2 [Source:ZFIN;Acc:ZDB-GENE-060503-856]
A_15_P484755	1.79755	1.37867	1.4352	2.962	cebpb	140814	NM_131884	CCAAT/enhancer binding protein (C/EBP), beta
A_15_P131381	1.79123	1.76813	1.05151	1.81051	sgk1	324140	NM_199212	serum/glucocorticoid regulated kinase 1
A_15_P254641	1.78422	4.74733	0.474545	0.688073	adprhl2	796446	NM_001004565	ADP-ribosylhydrolase like 2 [Source:ZFIN;Acc:ZDB-GENE-040912-85]
A_15_P151076	1.78411	2.87684	1.01883	1.49254	si:ch73-13b6.3	100005564	NM_001100094	si:ch73-13b6.3
A_15_P303286	1.78307	0.471279	1.17224	0.13402	LOC794198	794198	XM_001922891	zinc finger protein 160-like
A_15_P167221	1.77948	1.43071	1.06792	1.2869	mapk8b	65236	NM_131721	mitogen-activated protein kinase 8b [Source:ZFIN;Acc:ZDB-GENE-010202-1]
A_15_P176861	1.77095	2.69101	1.94316	0.904133	kif23	30627	BC096779	kinesin family member 23
A_15_P260536	1.76638	1.12943	0.593241	0.267826	LOC560010	560010	XM_001920198	hypothetical LOC560010
A_15_P111199	1.7643	2.37114	0.522214	0.681166	zgc:91908	431726	NM_001002179	zgc:91908
A_15_P148791	1.76293	2.69394	0.733065	0.883078	pfkfb4	556190	NM_001037377	6-phosphofructo-2-kinase/fructose-2,6-biphosphatase 4
A_15_P108764	1.75418	2.31736	1.14855	1.71691	stx11b.1	393836	NM_200862	syntaxin 11b.1
A_15_P104514	1.73374	2.07361	1.48799	1.5088	rqcd1	406632	NM_214760	RCD1 required for cell differentiation1 homolog (S. pombe)
A_15_P405060	1.72894	0.517343	0.958084	0.797007	pkp1	797838	XM_001338263.2	plakophilin 1 [Source:ZFIN;Acc:ZDB-GENE-030131-417]
A_15_P113920	1.71734	1.43069	1.43545	2.89762	cebpb	140814	NM_131884	CCAAT/enhancer binding protein (C/EBP), beta
A_15_P176481	1.71396	3.00912	0.814979	1.4815	zgc:162608	100037332	NM_001089487	zgc:162608
A_15_P106261	1.69862	0.316923	1.39652	2.06673	lpin1	799099	NM_001044353	lipin 1
A_15_P189116	1.68845	0.132479	3.25383	4.69124	si:dkey-190g11.3	567059	NM_001113607	si:dkey-190g11.3
A_15_P193699	1.68446	4.27853	1.06354	0.933567	prkcbp1l	323479	NM_199641	protein kinase C binding protein 1, like
A_15_P120350	1.67958	1.47053	1.06721	2.23928	rela	415099	NM_001001839	v-rel reticuloendotheliosis viral oncogene homolog A [Source:ZFIN;Acc:ZDB-GENE-040825-4]
A_15_P190371	1.67603	0.688449	1.20859	2.76039	LOC561110	561110	XM_684512	TBC1 domain family, member 2-like
A_15_P184996	1.67204	0.521939	1.14891	1.14448	dsc2l	560091	BC124676	desmocollin 2 like
A_15_P105778	1.66252	0.978243	0.681049	2.69731	igfbp1a	317638	NM_173283	insulin-like growth factor binding protein 1a
A_15_P107078	1.66142	1.99962	1.03757	4.49821	serpine1	100136840	NM_001114559	serpin peptidase inhibitor, clade E (nexin, plasminogen activator inhibitor type 1), member 1
A_15_P136996	1.65905	0.203455	0.774759	0.289343	duox	565097	AB255050	dual oxidase
A_15_P140386	1.65864	0.190196	1.21146	0.478414	zgc:154037	767644	NM_001076584	zgc:154037
A_15_P146016	1.65757	0.489096	1.32161	1.32103	si:ch211-108c6.2	559375	XM_001921570	si:ch211-108c6.2
A_15_P148087	1.6483	0.404917	2.2367	0.584531	il15l	494451	NM_001009558	interleukin 15, like
A_15_P190081	1.64651	6.11455	0.486934	0.9733	abl2	570636	NM_001122705	v-abl Abelson murine leukemia viral oncogene homolog 2
A_15_P117327	1.64483	2.32958	1.20329	1.2527	stard10	100001416	NM_200220	START domain containing 10
A_15_P143451	1.64218	1.49751	1.01977	1.85391	slc16a9b	445158	NM_001003552	solute carrier family 16 (monocarboxylic acid transporters), member 9b
A_15_P198221	1.6359	3.26404	0.739227	1.72622	egfra	378478	NM_194424	epidermal growth factor receptor a (erythroblastic leukemia viral (v-erb-b) oncogene homolog, avian)
A_15_P182651	1.63541	1.09702	1.10423	2.25486	si:dkey-184p18.2	768134	NM_001077280	si:dkey-184p18.2
A_15_P246971	1.63171	1.26352	1.77172	2.22207	si:rp71-80o10.4	100307105	BC090791	si:rp71-80o10.4
A_15_P208836	1.63082	1.93197	1.03873	0.669384	blf	503516	NM_001012485	bloody fingers
A_15_P149446	1.61945	2.20898	0.773405	1.02516	exosc5	751632	NM_001083071	exosome component 5
A_15_P170871	1.61575	1.88316	1.31603	0.968125	zgc:153725	767634	BC122399	zgc:153725
A_15_P178836	1.60953	1.08932	1.17135	0.53223	capn12	799247	NM_001083063	calpain 12 [Source:HGNC Symbol;Acc:13249]
A_15_P171331	1.60678	2.27625	1.0187	0.73592	kat2b	563942	BC133823	K(lysine) acetyltransferase 2B
A_15_P106583	1.60173	1.23292	1.94789	1.08662	hbbe3	30596	NM_001015058	hemoglobin beta embryonic-3
A_15_P109316	1.6003	2.8287	0.791987	0.740343	spred2	793290	NM_213234	sprouty-related, EVH1 domain containing 2
A_15_P265161	1.59994	2.38604	0.938531	0.982724	si:ch1073-66c17.4	100322009	XM_002666416	si:ch1073-66c17.4
A_15_P108863	1.59464	5.06777	0.83281	0.673854	zff9	326846	NM_199749	zinc finger protein 9 [Source:ZFIN;Acc:ZDB-GENE-030131-5045]
A_15_P130311	1.59408	0.656131	1.44762	1.77342	sesn1	436933	NM_001002660	sestrin 1
A_15_P113702	1.59307	3.02072	0.272476	0.31449	tpbgl	373095	NM_194392	trophoblast glycoprotein-like
A_15_P164541	1.57993	2.15686	0.493055	0.580659	zgc:162199	100037385	NM_001089536	zgc:162199
A_15_P119967	1.5779	2.23918	1.35386	1.42226	stard10	100001416	NM_200220	START domain containing 10
A_15_P421195	1.57704	0.512899	0.93843	1.32367	ptprn2	325033	NM_001128667	protein tyrosine phosphatase, receptor type, N polypeptide 2 [Source:ZFIN;Acc:ZDB-GENE-030131-3758]
A_15_P171996	1.57001	1.9473	0.995842	1.19921	phf23a	541372	NM_001013499	PHD finger protein 23a
A_15_P208576	1.56566	1.73435	0.424656	0.379071	zgc:112001	550384	NM_001017689	zgc:112001
A_15_P109241	1.56414	2.12798	1.16281	1.0757	slc35c1	494047	NM_001008590	solute carrier family 35, member C1
A_15_P202716	1.55847	1.70961	1.29153	1.20735	nrxn3a	563598	NM_001080009	neurexin 3a
A_15_P179186	1.55747	2.04295	1.42154	0.990787	zgc:173548	100126026	NM_001105705	zgc:173548
A_15_P107762	1.55441	0.39221	1.35204	0.974672	ankrd9	492328	NM_001007294	ankyrin repeat domain 9
A_15_P110231	1.5452	2.03316	1.14551	0.981408	svopl	492766	NM_001007407	SVOP-like
A_15_P443470	1.54088	0.930699	0.802766	1.82324	nr4a3	548604	NM_001172629	nuclear receptor subfamily 4, group A, member 3 [Source:ZFIN;Acc:ZDB-GENE-070824-4]
A_15_P432840	1.5401	1.46144	0.538947	0.494346	LOC100332911	100332911	CD595306	glycerol-3-phosphate acyltransferase 1, mitochondrial-like
A_15_P179656	1.53801	1.77854	0.681255	0.530778	zgc:174938	100126020	NM_001105700	zgc:174938
A_15_P177271	1.53706	1.85264	0.831474	1.24285	ubtf	368509	NM_001005395	upstream binding transcription factor, RNA polymerase I
A_15_P170946	1.53334	4.72454	0.741725	2.63378	il4r	503594	NM_001013282	interleukin 4 receptor
A_15_P463570	1.53074	0.506522	0.812138	0.509926	dennd5b	323528	NM_212644	DENN/MADD domain containing 5B [Source:ZFIN;Acc:ZDB-GENE-030131-2248]
A_15_P120384	1.52852	1.97642	0.958014	1.27306	pppde2a	393673	NM_200700	PPPDE peptidase domain containing 2a
A_15_P105658	1.5268	0.381367	1.31526	1.42518	si:busm1-163l24.4	368754	NM_001005315	si:busm1-163l24.4
A_15_P192631	1.52596	0.759836	1.63565	1.81097	zgc:162126	797943	NM_001082921	zgc:162126
A_15_P106547	1.52526	0.378047	2.85509	1.1809	ek1	30311	NM_131095	eph-like kinase 1
A_15_P229696	1.52514	0.502439	1.60603	1.9723	mknk2b	373121	NM_194402	MAP kinase-interacting serine/threonine kinase 2b [Source:ZFIN;Acc:ZDB-GENE-030829-2]
A_15_P172781	1.52396	2.54088	1.20366	2.40365	zgc:113314	619272	NM_001033753	zgc:113314
A_15_P170981	1.51922	1.26217	1.04154	2.80307	si:dkey-184p18.2	768134	NM_001077280	si:dkey-184p18.2
A_15_P118556	1.51904	1.43848	0.91518	1.8592	sgk1	324140	NM_199212	serum/glucocorticoid regulated kinase 1
A_15_P317456	1.51899	2.49934	0.694145	1.13479	zgc:162344	563289	NM_001083836	zgc:162344
A_15_P168526	1.51846	1.51561	1.11832	2.66523	pglyrp5	553387	NM_001044321	peptidoglycan recognition protein 5 [Source:ZFIN;Acc:ZDB-GENE-050419-71]
A_15_P112421	1.517	2.13632	1.53321	1.42298	gna14	445297	NM_001003753	guanine nucleotide binding protein (G protein), alpha 14
A_15_P157471	1.51671	1.40402	1.16464	2.26622	si:ch211-95j8.2	553515	BC081659	si:ch211-95j8.2
A_15_P267596	1.51653	1.10211	1.29945	2.14083	cabz01062995.1	100537056	XM_003199566.1	Uncharacterized protein [Source:UniProtKB/TrEMBL;Acc:E7EYU0]
A_15_P100803	1.51517	2.42802	1.11077	2.68961	pglyrp5	553387	NM_001044321	peptidoglycan recognition protein 5
A_15_P158846	1.51328	0.536501	0.921722	1.26013	si:ch211-214j24.9	559029	XM_682327	si:ch211-214j24.9
A_15_P568747	1.5024	1.8034	0.819792	1.30905	si:dkeyp-110e4.11	797016	XM_001337418	si:dkeyp-110e4.11
A_15_P145971	1.50124	0.614573	0.856511	0.573526	si:dkey-175c11.1	793922	NM_001126454	si:dkey-175c11.1
A_15_P101975	1.49028	1.80017	0.844003	0.695848	poc1b	386932	NM_200118	POC1 centriolar protein homolog B (Chlamydomonas)
A_15_P549682	1.48974	3.16896	0.836651	0.689791	cyp17a1	399692	NM_212806	cytochrome P450, family 17, subfamily A, polypeptide 1
A_15_P118763	1.48858	3.19789	0.870792	1.4847	plekhf2	393214	NM_200244	pleckstrin homology domain containing, family F (with FYVE domain) member 2
A_15_P189841	1.48833	0.563311	1.16752	0.259475	crybb2	553182	NM_001018128	crystallin, beta B2
A_15_P184531	1.48737	1.60883	1.01408	1.77111	si:ch211-245h14.1	563420	XM_686777	si:ch211-245h14.1
A_15_P149526	1.4855	0.253353	1.41124	0.28429	cyp2x12	790965	NM_001079853	cytochrome P450 CYP2X12
A_15_P110527	1.48447	3.02908	0.680846	0.894979	alkbh5	570158	NM_001077387	alkB, alkylation repair homolog 5 (E. coli)
A_15_P109909	1.48303	0.386345	1.63974	2.25927	nos1	60658	NM_131660	nitric oxide synthase 1 (neuronal)
A_15_P110216	1.48301	3.88252	1.00876	0.893057	zgc:66160	327299	NM_199781	zgc:66160
A_15_P153431	1.4828	1.04622	0.959738	1.9407	gss	450084	NM_001006104	glutathione synthetase
A_15_P210306	1.48083	4.91886	1.44122	3.09782	sgk2b	559050	NM_001076564	serum/glucocorticoid regulated kinase 2b
A_15_P155231	1.4773	0.507399	1.16016	0.695367	cep72	553488	BC095832	centrosomal protein 72
A_15_P104427	1.47486	0.50127	0.6807	0.540752	si:ch211-15i6.4	560413	NM_001044926	si:ch211-15i6.4
A_15_P107854	1.47432	1.40952	1.301	1.83672	casp9	492763	NM_001007404	caspase 9, apoptosis-related cysteine protease
A_15_P164181	1.46839	4.57487	1.37462	3.18904	sgk2b	559050	NM_001076564	serum/glucocorticoid regulated kinase 2b
A_15_P226116	1.46747	1.81314	1.09599	0.871989	mitfa	30080	NM_130923	microphthalmia-associated transcription factor a
A_15_P107172	1.46604	0.507583	1.23971	0.998398	ankrd9	492328	NM_001007294	ankyrin repeat domain 9
A_15_P104880	1.4652	0.753366	0.801934	0.299315	kera	567017	NM_001025548	keratocan
A_15_P115882	1.46416	1.84046	1.04173	1.181	zgc:153310	767730	NM_001076668	zgc:153310
A_15_P154211	1.45847	1.63699	0.832831	0.346393	rrm2	30733	NM_131450	ribonucleotide reductase M2 polypeptide
A_15_P404435	1.45779	1.81736	0.812634	0.831036	LOC569234	569234	BC159264	hypothetical LOC569234
A_15_P166461	1.45669	0.915276	1.28772	4.46874	LOC561790	561790	XM_680270	alpha globin type-2-like
A_15_P115521	1.45213	0.519787	1.01241	0.690312	il1rapl2	100149452	NM_001142584	interleukin 1 receptor accessory protein-like 2
A_15_P212841	1.44692	3.50267	0.868506	0.651838	cyp17a1	399692	NM_212806	cytochrome P450, family 17, subfamily A, polypeptide 1
A_15_P303651	1.44641	3.89063	0.817495	1.44781	LOC100332467	100332467	XM_002664024	hypothetical protein LOC100332467
A_15_P160972	1.44595	3.56845	0.889982	0.88486	zgc:66160	327299	NM_199781	zgc:66160
A_15_P187076	1.44589	1.80952	0.765257	0.695744	znf652	557571	XM_680657	zinc finger protein 652
A_15_P192916	1.44472	0.547349	1.52904	1.97038	mknk2b	373121	NM_194402	MAP kinase-interacting serine/threonine kinase 2b
A_15_P109339	1.44405	2.07931	0.739027	0.85367	zgc:77486	405808	NM_212872	zgc:77486
A_15_P108238	1.44254	2.49512	0.915069	0.819189	smo	30225	NM_131027	smoothened homolog (Drosophila)
A_15_P586882	1.44099	0.56393	0.903196	0.492943	synpo2b	100006620	XM_003197656.1	synaptopodin 2b [Source:ZFIN;Acc:ZDB-GENE-101230-1]
A_15_P116976	1.4381	0.546489	1.55995	1.90162	mknk2b	373121	NM_194402	MAP kinase-interacting serine/threonine kinase 2b [Source:ZFIN;Acc:ZDB-GENE-030829-2]
A_15_P435205	1.43385	2.54888	0.93682	1.21304	tnfrsf1a	406471	NM_213190	tumor necrosis factor receptor superfamily, member 1a
A_15_P105678	1.43315	2.19282	0.500169	0.366025	dpf1	566219	NM_001030204	D4, zinc and double PHD fingers family 1
A_15_P437695	1.42847	0.523166	1.05603	0.965475	klhl12	492362	NM_001007328	kelch-like 12 (Drosophila)
A_15_P307851	1.42766	0.810893	1.34403	4.51831	hbz	561790	XM_680270.4	hemoglobin zeta [Source:ZFIN;Acc:ZDB-GENE-101028-1]
A_15_P142076	1.42518	1.71685	1.29294	1.90557	ube2j2	100037384	NM_001089535	ubiquitin-conjugating enzyme E2, J2 (UBC6 homolog, yeast)
A_15_P292536	1.42446	0.662719	1.21852	2.08964	irs2	572001	CN014946	insulin receptor substrate 2
A_15_P204426	1.42224	0.139107	1.95105	2.44234	LOC563341	563341	XM_686705	kelch-like protein 38-like
A_15_P439275	1.42184	0.554023	1.25659	1.25463	zgc:153411	751688	NM_001045401	zgc:153411
A_15_P109310	1.42127	4.80581	0.704871	0.831536	gopc	326887	NM_200557	golgi associated PDZ and coiled-coil motif containing
A_15_P178866	1.42067	0.413542	0.781263	0.410681	zgc:171713	100124595	NM_001102622	zgc:171713
A_15_P447010	1.41943	2.11148	1.36148	0.732677	blf	503516	NM_001012485	bloody fingers
A_15_P143341	1.41687	0.554847	1.22627	1.30154	zgc:153411	751688	NM_001045401	zgc:153411
A_15_P186611	1.41561	0.79208	1.79726	1.07602	LOC570917	570917	XM_694448	actin-binding Rho activating protein-like
A_15_P101803	1.41528	4.04331	0.835994	1.58446	zgc:172075	555875	NM_001114408	zgc:172075
A_15_P103134	1.41098	1.88301	0.824766	0.328818	zgc:110540	541538	NM_001014352	zgc:110540
A_15_P107030	1.41037	2.30447	0.602738	0.673599	zgc:114045	569643	NM_001030238	zgc:114045
A_15_P534262	1.40964	3.53824	2.41668	0.720488	zgc:173770	100124606	NM_001102633	zgc:173770
A_15_P116915	1.40943	0.471467	1.02801	1.3871	LOC799904	799904	NM_001083874	III-FBPL precursor
A_15_P111548	1.40865	1.76753	1.05949	1.81835	smcr8b	407723	NM_214802	Smith-Magenis syndrome chromosome region, candidate 8b
A_15_P102954	1.40684	1.92483	1.11471	0.450835	col28a1a	100294690	BC091934	collagen type XXVIII alpha 1 a
A_15_P103411	1.40543	1.28317	1.46255	2.37573	lin28a	394066	NM_201091	lin-28 homolog A (C. elegans)
A_15_P173451	1.40533	1.91775	1.17008	1.20698	si:ch211-244h7.6	568823	NM_001045169	si:ch211-244h7.6
A_15_P160111	1.40462	2.42907	1.39689	0.6998	im:7165141	570925	Y14528	im:7165141
A_15_P158931	1.40294	2.01842	0.86356	1.19257	LOC561494	561494	CA472405	similar to interleukin 17 receptor
A_15_P163966	1.40215	1.07997	1.9269	1.28764	zgc:158276	790944	NM_001080089	zgc:158276
A_15_P119885	1.4017	1.9132	1.09916	1.16871	ccm2	436586	NM_001002315	cerebral cavernous malformation 2
A_15_P120287	1.40114	1.84822	0.920938	1.06646	ptk6a	555232	XM_677686	PTK6 protein tyrosine kinase 6a
A_15_P113661	1.40009	0.420881	0.944508	0.511205	zgc:92113	445054	NM_001003448	zgc:92113
A_15_P135201	1.39739	0.931364	1.00432	2.12383	LOC100334711	100334711	XM_002660377	cyclic nucleotide gated channel alpha 3-like
A_15_P101897	1.39574	3.37667	0.674957	0.743996	nipal3	436907	NM_001002634	NIPA-like domain containing 3
A_15_P101040	1.39519	0.225134	2.17962	1.93083	grn2	336575	NM_212756	granulin 2
A_15_P108245	1.39485	1.60769	1.55046	2.17097	pnp5b	447889	NM_001004628	purine nucleoside phosphorylase 5b
A_15_P207961	1.39336	1.81464	0.863729	0.85329	si:dkey-97m3.4	559479	XM_001923927	si:dkey-97m3.4
A_15_P544387	1.39315	2.07379	0.937149	0.487427	atad5a	560591	XM_003198109.1	ATPase family, AAA domain containing 5a [Source:ZFIN;Acc:ZDB-GENE-070912-20]
A_15_P176251	1.38798	3.01604	0.737552	0.942959	gabra1	768183	NM_001077326	gamma-aminobutyric acid (GABA) A receptor, alpha 1
A_15_P138842	1.38726	2.17265	1.0659	1.17645	wu:fe18c06	796449	NM_001144810	wu:fe18c06
A_15_P150606	1.38492	2.59591	0.891679	0.777443	smo	30225	NM_131027	smoothened homolog (Drosophila)
A_15_P516007	1.38383	1.27499	1.04082	1.83423	snx10a	403027	NM_001139462	sorting nexin 10a
A_15_P142231	1.38253	0.376311	1.81675	1.09538	tyrobp	100101461	NM_001100103	TYRO protein tyrosine kinase binding protein
A_15_P108051	1.38109	0.504438	0.949875	0.596429	tlr1	403127	NM_001130593	toll-like receptor 1
A_15_P212741	1.38107	2.45593	0.875766	0.421473	si:dkey-179o14.3	565144	BC151944	si:dkey-179o14.3
A_15_P115738	1.37959	1.8073	0.788844	0.881393	im:7136778	100002318	XM_001337797	im:7136778
A_15_P165516	1.37942	1.89601	1.16494	1.31548	bbc3	751763	NM_001045472	BCL2 binding component 3
A_15_P162131	1.37811	2.56593	1.45298	2.87936	zgc:110354	553612	NM_001020586	zgc:110354
A_15_P108375	1.37766	0.476805	1.13057	1.29236	zgc:73275	393746	NM_200773	zgc:73275
A_15_P182866	1.37745	1.59957	1.33951	3.33863	LOC100001286	100001286	XM_001337464	26-29kD-proteinase-like
A_15_P136481	1.37705	0.378145	1.07395	1.8659	zgc:194413	795490	NM_001130626	zgc:194413
A_15_P107344	1.37472	0.824549	1.0528	1.87973	ik:tdsubc_2d11	337841	BI877860	ik:tdsubc_2d11
A_15_P146181	1.3746	0.824309	1.91629	1.40747	marveld2b	563122	NM_001126406	MARVEL domain containing 2b
A_15_P108473	1.37457	0.433924	1.25912	1.35051	zgc:91999	445104	NM_001003498	zgc:91999
A_15_P164831	1.3733	0.488491	0.972809	1.04642	LOC100005670	100005670	EE685311	matrix metalloproteinase-28-like
A_15_P117562	1.37238	1.19084	1.27927	2.40614	lin28a	394066	EE322470	lin-28 homolog A (C. elegans)
A_15_P101133	1.37191	0.935438	1.82895	1.76744	xpo1	561138	XM_001919762	exportin 1 (CRM1 homolog, yeast)
A_15_P103549	1.36927	0.530635	0.998479	1.00667	cav2	415240	NM_001002150	caveolin 2
A_15_P142361	1.36722	1.00595	2.31034	1.02803	acot11b	641574	NM_001037572	acyl-CoA thioesterase 11b
A_15_P200271	1.36627	0.419397	0.995264	1.25557	adamtsl7	556634	XM_679483	ADAMTS-like 7
A_15_P192376	1.36624	0.473169	1.07658	1.50628	asb2a	100536271	XM_003200708.1	ankyrin repeat and SOCS box-containing 2a [Source:ZFIN;Acc:ZDB-GENE-030131-5355]
A_15_P193251	1.36433	2.52388	0.904353	0.421974	zgc:113340	541508	NM_001014321	zgc:113340
A_15_P114147	1.36275	0.379472	0.785535	1.00395	chac1	563855	NM_001110126	ChaC, cation transport regulator-like 1
A_15_P494297	1.36226	1.95937	0.667152	0.615542	rimkla	447815	NM_001004554	ribosomal modification protein rimK-like family member A
A_15_P206281	1.36212	2.21632	1.04536	1.15032	zgc:162271	556847	NM_001089373	zgc:162271
A_15_P201771	1.361	1.80872	1.07457	27.923	zgc:172053	100002541	NM_001111242	zgc:172053
A_15_P578992	1.36091	1.69	0.964602	1.90093	sgk1	324140	NM_199212	serum/glucocorticoid regulated kinase 1
A_15_P182891	1.36059	1.80104	1.27291	1.26752	LOC571066	571066	XM_002665589	sialin-like
A_15_P256416	1.3602	3.59831	1.01133	1.78438	zgc:194007	565039	EH435137	zgc:194007
A_15_P101082	1.35889	0.710376	0.979899	0.543889	cx39.9	404726	NM_212826	connexin 39.9
A_15_P162711	1.35868	1.16465	1.06548	1.91139	sdc4	568593	NM_001048149	syndecan 4
A_15_P200256	1.35851	1.55578	0.532957	1.03827	pax5	60636	NM_131638	paired box gene 5
A_15_P541787	1.35699	0.683558	1.0211	0.445556	col5a3b	100463515	NM_001190758	collagen type V alpha-3b
A_15_P431445	1.35632	1.80703	0.988276	1.14858	zgc:123285	641492	BC109444	zgc:123285
A_15_P183086	1.35531	1.49287	1.18342	2.3024	snx10a	403027	NM_001139462	sorting nexin 10a
A_15_P101072	1.35291	1.91904	0.783844	1.06035	tmcc3	556763	NM_001044813	transmembrane and coiled-coil domain family 3
A_15_P186076	1.35267	1.79133	1.05248	2.40421	ptgisl	559148	NM_001111160	prostaglandin I2 (prostacyclin) synthase like
A_15_P211071	1.3523	1.96431	0.891001	0.930661	mitfa	30080	NM_130923	microphthalmia-associated transcription factor a
A_15_P209891	1.35226	1.46932	1.38647	2.41284	pnp5b	447889	NM_001004628	purine nucleoside phosphorylase 5b
A_15_P111972	1.35215	3.70562	0.598586	0.876124	epas1a	566886	XM_690170.5	endothelial PAS domain protein 1a [Source:ZFIN;Acc:ZDB-GENE-030131-4490]
A_15_P115790	1.35112	0.446517	0.749849	0.96621	hemk1	560620	NM_001114419	HemK methyltransferase family member 1
A_15_P347245	1.34973	2.90027	1.06461	1.36864	LOC100332467	100332467	0	hypothetical protein LOC100332467
A_15_P114029	1.34941	0.545901	1.3083	1.16502	ccng2	266794	NM_213172	cyclin G2
A_15_P176076	1.34824	2.35976	0.698898	0.989966	tmf1	445128	NM_001003522	TATA element modulatory factor 1
A_15_P165721	1.34686	1.07388	26.1379	4.94809	LOC557824	557824	XM_001919922	Hsc70Cb-like
A_15_P551817	1.34614	1.2209	1.00572	2.32853	LOC797982	797982	XM_001338394	disabled homolog 2-like
A_15_P365355	1.34587	0.426308	0.967481	0.58241	zgc:112355	555962	NM_001030096	zgc:112355
A_15_P121123	1.34433	2.00871	0.85187	0.935266	mitfa	30080	NM_130923	microphthalmia-associated transcription factor a
A_15_P203656	1.34407	0.532316	1.09083	0.539948	cyth2	569358	XM_692738	cytohesin 2
A_15_P121391	1.34298	4.42512	0.504299	1.01572	ncor2	561503	XM_684906	nuclear receptor co-repressor 2
A_15_P212571	1.34107	2.5195	1.11154	1.15095	zgc:110788	503601	NM_001013288	zgc:110788
A_15_P117588	1.33801	2.30732	0.723879	0.525318	lbx2	64276	NM_001007134	ladybird homeobox homolog 2 (Drosophila) [Source:ZFIN;Acc:ZDB-GENE-001206-2]
A_15_P112941	1.33762	2.03975	0.801876	0.623885	rimkla	447815	NM_001004554	ribosomal modification protein rimK-like family member A
A_15_P195851	1.33566	2.55053	1.0873	1.12197	zgc:110788	503601	NM_001013288	zgc:110788
A_15_P194241	1.33562	2.18604	1.12607	0.962002	zgc:55764	324211	NM_212668	zgc:55764
A_15_P192356	1.33525	1.28544	1.12329	0.49361	si:dkey-1h6.1	567587	XM_690886.4	si:dkey-1h6.1 [Source:ZFIN;Acc:ZDB-GENE-041001-127]
A_15_P116068	1.33452	0.592033	1.42252	1.88137	zgc:56306	393285	NM_200315	zgc:56306
A_15_P173731	1.3335	2.66783	1.03664	1.02908	zgc:114136	619249	NM_001033731	zgc:114136
A_15_P112132	1.33268	3.32257	0.633115	0.923782	alkbh5	570158	NM_001077387	alkB, alkylation repair homolog 5 (E. coli)
A_15_P207696	1.33183	0.273225	1.32582	1.34837	zgc:110353	550482	NM_001017785	zgc:110353
A_15_P190891	1.33025	1.89138	0.980179	1.44191	LOC556291	556291	XM_679055	Glucosamine-6-phosphate isomerase-like
A_15_P105804	1.32806	2.96989	0.764027	0.629165	nono	321994	NM_201579	non-POU domain containing, octamer-binding
A_15_P199086	1.32752	0.279479	1.04382	0.967854	si:ch211-284o19.6	100144567	NM_001123061	si:ch211-284o19.6
A_15_P200561	1.32707	0.664786	1.32264	2.00373	zgc:56306	393285	NM_200315	zgc:56306
A_15_P121400	1.3253	2.02876	0.842838	0.479907	cenpn	368856	NM_001002341	centromere protein N
A_15_P220066	1.32486	1.04414	1.67338	1.94329	si:dkeyp-110g5.2	567801	NM_001123285	si:dkeyp-110g5.2
A_15_P100489	1.32461	2.67577	1.09944	1.0868	zgc:110788	503601	NM_001013288	zgc:110788
A_15_P169066	1.32183	0.426171	1.13605	0.551899	zgc:112355	555962	NM_001030096	zgc:112355
A_15_P155671	1.32169	0.655687	1.0302	0.413982	im:7145503	553352	BC091979	im:7145503
A_15_P199231	1.31852	0.771639	2.07364	3.16487	si:dkey-177e13.4	555432	EH433570	si:dkey-177e13.4
A_15_P108257	1.31765	3.98999	1.21077	1.52937	zgc:153258	767638	NM_001076579	zgc:153258
A_15_P190551	1.31478	1.87884	0.879493	1.13035	zgc:123335	641417	BC092994	zgc:123335
A_15_P108926	1.31457	1.71716	1.1135	2.24508	ptgisl	559148	BC124454	prostaglandin I2 (prostacyclin) synthase like
A_15_P142661	1.31445	0.312098	1.02251	2.07706	zgc:162132	100038797	NM_001089577	zgc:162132
A_15_P143201	1.31407	2.10646	0.787815	0.481739	cenpn	368856	NM_001002341	centromere protein N
A_15_P119378	1.31265	1.92326	1.07288	1.77463	sqstm1	406452	NM_213173	sequestosome 1
A_15_P239316	1.31121	0.412807	0.724479	1.14065	asb14	100535284	XM_003201196.1	ankyrin repeat and SOCS box containing 14 [Source:ZFIN;Acc:ZDB-GENE-090313-148]
A_15_P217176	1.31097	2.3759	1.28762	0.445138	ndor1	393621	NM_200648	NADPH dependent diflavin oxidoreductase 1
A_15_P146636	1.31042	0.550518	1.12795	0.825314	fras1	563428	NM_001130840	Fraser syndrome 1
A_15_P103521	1.30915	1.46176	2.39247	2.61914	egln3	406602	NM_213310	egl nine homolog 3 (C. elegans)
A_15_P415650	1.30881	1.2338	0.548971	0.784069	si:dkey-20i10.6	571658	NM_001145607	si:dkey-20i10.6
A_15_P148941	1.30846	2.25382	0.80111	0.911474	zgc:153035	768192	NM_001077334	zgc:153035
A_15_P106214	1.30622	2.62046	0.772471	0.907824	zgc:77151	337153	NM_205565	zgc:77151
A_15_P172376	1.30619	1.92294	1.14587	1.02049	suv39h1a	445198	NM_001003592	suppressor of variegation 3-9 homolog 1a
A_15_P178381	1.30538	2.00411	0.864016	0.573486	atad5a	560591	XM_003198109.1	ATPase family, AAA domain containing 5a [Source:ZFIN;Acc:ZDB-GENE-070912-20]
A_15_P209501	1.30465	1.17996	0.88309	0.536686	zgc:110527	503537	BC076404	zgc:110527
A_15_P114295	1.30464	0.60104	0.989424	0.411552	zgc:109930	554142	NM_001024436	zgc:109930
A_15_P200531	1.30408	2.5005	0.833522	0.414615	si:dkey-179o14.3	565144	BC151944	si:dkey-179o14.3
A_15_P207111	1.30164	1.04348	1.14531	2.37685	cmklr1	557341	NM_001082812	chemokine-like receptor 1
A_15_P101724	1.30011	2.44442	0.782984	0.777691	si:dkey-9a20.6	563056	NM_001045006	si:dkey-9a20.6
A_15_P108365	1.29946	2.45252	0.929616	1.03933	cldne	81584	NM_131765	claudin e
A_15_P405605	1.29913	1.48201	1.38481	0.458973	si:dkey-13i19.8	100170826	EH560273	si:dkey-13i19.8
A_15_P163571	1.29876	1.06491	0.785495	0.44091	adss	550502	NM_001017804	adenylosuccinate synthase
A_15_P193546	1.29737	0.542696	0.739058	0.783409	zgc:112030	553671	NM_001020644	zgc:112030
A_15_P484790	1.29736	3.71808	1.27933	1.47555	zgc:153258	767638	NM_001076579	zgc:153258
A_15_P120309	1.29735	0.830469	0.869044	0.421101	zgc:103479	450002	NM_001006023	zgc:103479
A_15_P211301	1.29671	3.25333	0.705281	0.707514	nono	321994	NM_201579	non-POU domain containing, octamer-binding
A_15_P193476	1.29633	2.06555	0.492565	0.748023	dlgap3	557556	NM_001044714	discs, large (Drosophila) homolog-associated protein 3
A_15_P208351	1.29531	0.825816	1.34337	1.86918	zgc:113263	503753	NM_001013331	zgc:113263
A_15_P515667	1.29498	1.92558	0.889911	1.34647	si:ch73-13b6.3	100005564	NM_001100094	si:ch73-13b6.3
A_15_P112581	1.29475	1.6749	1.01742	0.526384	gins3	442931	NM_001002874	GINS complex subunit 3
A_15_P237561	1.29318	2.22036	1.06859	2.036	LOC100150844	100150844	XM_001919871	protein kinase C, delta-like
A_15_P565077	1.29293	1.6001	0.745134	0.432117	haus8	555850	XM_678494.5	HAUS augmin-like complex, subunit 8 [Source:HGNC Symbol;Acc:30532]
A_15_P189671	1.29293	1.52501	1.09117	0.507039	mmp11a	563753	XM_687113	matrix metallopeptidase 11a
A_15_P418485	1.29275	2.39487	1.01138	1.45713	si:ch73-13b6.3	100005564	NM_001100094	si:ch73-13b6.3
A_15_P190421	1.29236	0.368086	2.06224	0.452689	LOC559723	559723	XM_683088	transforming growth factor, beta 2-like
A_15_P141196	1.29073	1.87638	0.939312	0.506326	chaf1a	563212	NM_001045013	chromatin assembly factor 1, subunit A (p150)
A_15_P155721	1.29067	2.38195	0.764144	0.845937	LOC795807	795807	NM_001114690	novel protein similar to vertebrate Usher syndrome 3A (USH3A)
A_15_P114154	1.29045	2.0857	0.77354	5.71702	mmp9	406397	NM_213123	matrix metalloproteinase 9
A_15_P100172	1.29036	2.01501	0.779233	0.775866	mynn	327167	NM_199768	myoneurin
A_15_P120364	1.28944	0.796253	0.959782	0.390349	nbl1	404629	NM_207097	neuroblastoma, suppression of tumorigenicity 1
A_15_P112469	1.28934	1.87847	0.826417	0.455964	gins2	554146	NM_001024439	GINS complex subunit 2
A_15_P111911	1.28921	2.23582	1.15729	1.11153	clica	84040	NM_199524	chloride intracellular channel a
A_15_P557677	1.2889	0.656253	0.609505	0.482021	htra4	100334257	XM_002662005.2	HtrA serine peptidase 4 [Source:HGNC Symbol;Acc:26909]
A_15_P118159	1.28843	0.36518	1.8393	1.49	zgc:91870	431737	NM_001002190	zgc:91870
A_15_P193006	1.28804	1.06837	0.884968	0.490075	tgm2	447909	NM_001004647	transglutaminase 2, C polypeptide
A_15_P121095	1.2831	1.88278	0.9969	1.19052	derl1	406753	NM_213444	Der1-like domain family, member 1
A_15_P119404	1.28237	1.72481	1.07835	24.7186	zgc:172053	100002541	NM_001111242	zgc:172053
A_15_P187791	1.28156	0.557355	0.90362	0.767959	ppl	449936	NM_001137666	periplakin
A_15_P136971	1.28137	1.01347	0.758014	0.548415	LOC560627	560627	XM_002666893	5-nucleotidase, cytosolic IA-like
A_15_P252541	1.28085	1.88094	0.727411	0.997073	rnd1l	553414	NM_001044396	Rho family GTPase 1 like
A_15_P142341	1.28021	2.33309	1.39983	1.0825	tmem55a	566642	NM_001045112	transmembrane protein 55A
A_15_P151871	1.27916	0.170854	1.12213	1.01861	zgc:113276	553748	NM_001020719	zgc:113276
A_15_P178391	1.27874	1.8883	0.790408	0.496884	si:ch211-264f7.1	100333759	BC135039	si:ch211-264f7.1
A_15_P405045	1.27818	2.06235	0.853071	0.757288	sub1	436778	EH476430	SUB1 homolog (S. cerevisiae)
A_15_P392070	1.27772	0.706039	0.719448	0.496741	synpo2b	100006620	XM_003197656.1	synaptopodin 2b [Source:ZFIN;Acc:ZDB-GENE-101230-1]
A_15_P195271	1.27717	0.43178	1.16707	0.899782	ftr14	692298	NM_001045270	finTRIM family, member 14
A_15_P144051	1.27682	4.0337	0.419132	0.221358	hmgb3a	561025	NM_001122836	high-mobility group box 3a
A_15_P367185	1.27671	2.29492	0.732259	1.88839	il4r	503594	NM_001013282	interleukin 4 receptor
A_15_P170006	1.27488	2.15156	0.948259	0.37732	zgc:101026	445199	NM_001003593	zgc:101026
A_15_P576962	1.27403	2.09722	0.838461	0.923027	mach6	100002072	XM_002660829	membrane-associated ring finger (C3HC4) 6
A_15_P509927	1.27347	4.70612	1.20356	1.46884	zgc:153258	767638	NM_001076579	zgc:153258
A_15_P510572	1.27282	0.544347	1.51852	1.07072	LOC557823	557823	XM_680968	suppressor of sable-like
A_15_P147891	1.27261	2.27241	0.900133	1.15253	zgc:100937	437017	NM_001002744	zgc:100937
A_15_P113680	1.2712	2.02416	0.753066	0.793891	dok6	795289	NM_001089439	docking protein 6
A_15_P181986	1.26988	1.61367	1.46125	1.99106	si:ch211-81a5.8	560648	NM_001044935	si:ch211-81a5.8
A_15_P168781	1.26987	1.8157	0.978087	1.37553	cldne	81584	NM_131765	claudin e
A_15_P108293	1.26812	1.34545	0.843467	0.330193	si:dkeyp-113d7.4	553371	NM_001114342	si:dkeyp-113d7.4
A_15_P145916	1.26795	5.11448	0.518545	0.730267	dgcr8	563963	NM_001122749	DiGeorge syndrome critical region gene 8
A_15_P514827	1.26722	0.411403	0.861205	1.10999	anxa1b	353358	NM_181759	annexin A1b
A_15_P148191	1.26677	0.320766	1.16471	1.26137	tatdn3	553592	NM_001020569	TatD DNase domain containing 3
A_15_P549022	1.26542	2.22721	0.949439	1.09047	zgc:110307	550253	NM_001017591	zgc:110307
A_15_P196131	1.26246	0.499133	1.06352	1.1141	mybpc2b	541384	NM_001013511	myosin binding protein C, fast type b
A_15_P117621	1.26123	1.34351	0.845483	0.545961	zgc:110727	407653	NM_214782	zgc:110727
A_15_P327656	1.26031	1.01411	1.19774	1.66054	lrpap1	333939	NM_201306	low density lipoprotein receptor-related protein associated protein 1 [Source:ZFIN;Acc:ZDB-GENE-030131-5871]
A_15_P591017	1.26003	1.91465	0.901342	1.22091	mgea5	324487	XM_002664139	meningioma expressed antigen 5 (hyaluronidase)
A_15_P192671	1.25789	0.49657	0.985071	1.05537	cacna2d1a	561434	NM_001044960	calcium channel, voltage-dependent, alpha 2/delta subunit 1a
A_15_P150821	1.25537	3.04891	1.01069	0.501948	rad51ap1	555714	NM_001044338	RAD51 associated protein 1
A_15_P419170	1.25431	2.98971	0.999254	1.46142	si:ch73-13b6.3	100005564	NM_001100094	si:ch73-13b6.3
A_15_P104622	1.25409	0.576547	2.16212	1.01936	zgc:92005	445477	NM_001003986	zgc:92005
A_15_P137051	1.25409	1.4171	2.54253	1.52215	zgc:194879	100170782	NM_001130621	zgc:194879
A_15_P169146	1.25239	2.75581	0.754919	0.437808	dck	474325	NM_001007056	deoxycytidine kinase
A_15_P142836	1.2515	0.544352	1.17631	0.736273	upk1a	678515	NM_001040242	uroplakin 1a
A_15_P131616	1.25114	1.79889	0.834475	0.68848	hoxa9a	58047	Y14538	homeo box A9a
A_15_P117533	1.25069	1.13427	1.78248	0.943728	bmpr1aa	58145	NM_131621	bone morphogenetic protein receptor, type 1aa
A_15_P210691	1.25042	2.09228	0.919185	0.867981	zgc:77358	402928	NM_205632	zgc:77358
A_15_P194821	1.25041	0.424354	1.08874	1.32404	kbtbd12	559380	NM_001033917	kelch repeat and BTB (POZ) domain containing 12
A_15_P174486	1.25012	2.13602	1.14769	1.50836	slmo2	378855	NM_199734	slowmo homolog 2 (Drosophila)
A_15_P103533	1.24798	1.85243	1.10553	0.753219	LOC555344	555344	NM_001128331	novel protein similar to vertebrate core 1 synthase, glycoprotein-N-acetylgalactosamine 3-beta-galactosyltransferase, 1 (C1GALT1)
A_15_P212976	1.24781	2.79489	0.939923	0.702228	sh3gl3	393150	NM_200181	SH3-domain GRB2-like 3
A_15_P366070	1.24717	2.08757	1.14326	1.53657	slmo2	378855	NM_199734	slowmo homolog 2 (Drosophila)
A_15_P173546	1.24706	0.962911	1.09866	0.339178	fabp11b	553579	NM_001020558	fatty acid binding protein 11b
A_15_P161241	1.2468	2.1873	1.03924	1.11069	zgc:158357	791160	NM_001080642	zgc:158357
A_15_P104822	1.2461	1.79509	1.37456	1.57834	tead1a	405773	NM_212847	TEA domain family member 1a
A_15_P103210	1.245	0.510674	1.81242	1.3536	ndrg1l	393665	NM_200692	N-myc downstream regulated gene 1, like
A_15_P102016	1.24437	0.511754	1.08909	0.868024	gpr39	791773	NM_200417	G protein-coupled receptor 39
A_15_P176686	1.24413	1.13099	0.977034	2.28509	zgc:113060	550603	NM_001017904	zgc:113060
A_15_P114993	1.24396	2.00538	0.496908	0.660482	pcdh1gb2	503573	AB160976	protocadherin 1 gamma b 2
A_15_P104377	1.24332	1.86595	0.675238	1.00011	sfrp1b	798564	NM_001083571	secreted frizzled-related protein 1b
A_15_P177721	1.24322	0.513859	1.16744	1.09677	si:dkey-181m9.9	567461	NM_001197074	si:dkey-181m9.9
A_15_P100800	1.24307	1.56149	0.968725	0.548989	col18a1	564123	AJ494837	collagen type XVIII, alpha 1
A_15_P598977	1.24294	0.479306	0.860643	0.661138	emid1	797252	XM_001337672.4	EMI domain containing 1 [Source:ZFIN;Acc:ZDB-GENE-070705-40]
A_15_P141076	1.24254	1.21151	0.480085	3.15617	cyp24a1l	100004700	NM_001089458	cytochrome P450, family 24, subfamily A, polypeptide 1, like
A_15_P600462	1.24232	1.48913	1.17029	1.71874	wu:fa11h11	335022	CK025655	wu:fa11h11
A_15_P112461	1.24089	1.02503	0.888226	1.78782	LOC100151245	100151245	XM_001923553	Regulator of G-protein signaling 5-like
A_15_P203371	1.24051	0.578849	1.72206	1.18587	LOC100000800	100000800	NM_001159836	transmembrane protein 63C
A_15_P165261	1.24031	0.98269	1.20183	2.00475	slc1a5	100002129	NM_001190755	solute carrier family 1 (neutral amino acid transporter), member 5
A_15_P190586	1.24021	0.390402	0.950761	1.24111	slitrk4	558123	XM_681309	slit and trk like 4 protein
A_15_P153851	1.23989	0.392761	1.09623	1.53494	sult1st4	402915	NM_205620	sulfotransferase family 1, cytosolic sulfotransferase 4
A_15_P578177	1.23932	2.20996	1.15129	2.04271	zgc:111983	550501	NM_001017803	zgc:111983
A_15_P174076	1.23922	1.59139	0.841928	0.36558	si:ch211-218c6.5	555570	NM_001044336	si:ch211-218c6.5
A_15_P175651	1.2392	0.766958	0.907643	0.489526	and3	561047	NM_001025511	actinodin3
A_15_P108191	1.23766	0.811878	1.1296	1.82068	stx11a	405846	NM_212910	syntaxin 11a
A_15_P184131	1.23685	0.545381	0.993531	0.923223	si:ch211-147d7.5	100034413	BM529679	si:ch211-147d7.5
A_15_P144816	1.23681	2.34331	1.81778	1.72618	LOC563901	563901	XM_687264	Stim2 protein-like
A_15_P201806	1.23672	0.586186	0.817561	0.366678	pou2f1b	323702	NM_001089329	POU class 2 homeobox 1b
A_15_P102485	1.23656	0.847142	1.37985	1.87787	vdra	30076	NM_130919	vitamin D receptor a
A_15_P115604	1.23655	3.41368	0.878944	0.86495	slc35e1	406347	NM_213074	solute carrier family 35, member E1
A_15_P211256	1.23645	0.507973	1.13407	0.990386	rnf32	768120	NM_001077256	ring finger protein 32
A_15_P115603	1.2363	2.50189	0.542101	0.668747	si:ch211-239e6.4	563220	NM_001076762	si:ch211-239e6.4
A_15_P477630	1.23544	1.86549	0.54955	0.773725	LOC568355	568355	XM_691681	stem cell growth factor-like
A_15_P119770	1.2352	1.97185	0.656432	1.03349	cldnd	81583	NM_180964	claudin d
A_15_P103471	1.23421	0.503069	2.2715	2.26	tmem55bb	553253	NM_001159921	transmembrane protein 55B-B
A_15_P503497	1.23366	0.534496	1.14678	0.786467	kdm6bb	563644	NM_001030178	lysine (K)-specific demethylase 6B, b [Source:ZFIN;Acc:ZDB-GENE-040724-166]
A_15_P196372	1.23271	0.566792	0.857991	0.608457	zgc:110283	550268	NM_001017605	zgc:110283
A_15_P120263	1.23218	2.84	0.873505	0.556254	phax	445490	NM_001003995	phosphorylated adaptor for RNA export [Source:ZFIN;Acc:ZDB-GENE-040822-42]
A_15_P101326	1.23206	2.38663	1.02968	1.22304	zgc:66030	393649	NM_200676	zgc:66030
A_15_P441875	1.23139	1.38402	1.07827	0.472093	comtd1	568094	NM_001163808	catechol-O-methyltransferase domain containing 1
A_15_P367455	1.23106	2.09785	1.32986	1.01776	snrnp27	436976	NM_001002703	small nuclear ribonucleoprotein 27 (U4/U6.U5)
A_15_P115801	1.23104	0.920888	0.945053	2.15296	gtsf1	405758	NM_212833	gametocyte specific factor 1 [Source:HGNC Symbol;Acc:26565]
A_15_P190631	1.23052	1.88751	0.926579	0.848291	zgc:114040	565058	NM_001025535	zgc:114040
A_15_P230011	1.23021	0.472508	0.64379	0.862316	cd40	100270764	NM_001145246	CD40 antigen
A_15_P100639	1.23002	1.29149	0.835007	0.342335	asf1ba	386897	NM_207063	ASF1 anti-silencing function 1 homolog Ba (S. cerevisiae)
A_15_P211961	1.22998	2.03533	0.945059	1.42957	cldne	81584	BC062846	claudin e
A_15_P179931	1.22962	1.87432	0.856975	0.600198	tmem169	558357	XM_681561	transmembrane protein 169
A_15_P575527	1.22933	1.12208	2.02836	1.56811	zbtb17	564967	XM_003201203.1	zinc finger and BTB domain containing 17 [Source:ZFIN;Acc:ZDB-GENE-090313-240]
A_15_P111803	1.22885	2.15314	1.11193	1.29839	tuba4l	327377	NM_199795	tubulin, alpha 4 like
A_15_P109688	1.22876	0.374294	0.859151	1.08567	anxa1b	353358	NM_181759	annexin A1b
A_15_P108410	1.2286	2.15024	0.948763	0.747103	rab25	494098	NM_001008641	RAB25, member RAS oncogene family
A_15_P111552	1.22782	1.34364	0.275694	0.971531	srsf5a	335396	NM_200867	serine/arginine-rich splicing factor 5a
A_15_P241316	1.227	1.89523	0.980389	0.457823	zgc:101026	445199	NM_001003593	zgc:101026
A_15_P186716	1.22636	1.5955	0.510672	0.935287	zgc:77222	404631	NM_207099	zgc:77222
A_15_P105321	1.22588	0.448859	1.12944	0.838895	ttll1	393994	NM_201019	tubulin tyrosine ligase-like family, member 1
A_15_P135526	1.22479	0.451293	1.0912	0.916012	cga	402987	AY424306	glycoprotein hormones, alpha polypeptide
A_15_P198751	1.22453	2.0775	1.01572	0.770423	asph	323659	BC095638	aspartate beta-hydroxylase
A_15_P138196	1.2238	1.4563	1.09766	2.74319	cfhl4	559122	EH506917	complement factor H like 4
A_15_P194036	1.22366	1.16661	0.855875	0.516961	apobec2a	503736	NM_001013314	apolipoprotein B mRNA editing enzyme, catalytic polypeptide-like 2a
A_15_P335144	1.22319	1.18007	0.798794	1.86737	cabz01089980.1	556263	XM_003197994.1	Uncharacterized protein [Source:UniProtKB/TrEMBL;Acc:F1Q8P0]
A_15_P109991	1.22285	1.46284	0.762901	0.405831	zgc:100817	572562	NM_001003546	zgc:100817
A_15_P101762	1.22255	2.2413	0.935892	0.370913	dtl	192314	NM_173241	denticleless homolog (Drosophila)
A_15_P172261	1.22224	3.41799	0.830226	2.23727	zgc:91849	572021	NM_001002687	zgc:91849
A_15_P181136	1.2207	0.545374	0.94388	1.14513	LOC557777	557777	XM_680898	early B-cell factor 1-like
A_15_P118753	1.22045	2.12235	0.962313	0.419995	dscc1	447872	NM_001004611	defective in sister chromatid cohesion 1 homolog (S. cerevisiae)
A_15_P113561	1.21912	2.85847	2.93523	2.96654	zgc:109934	553552	NM_001020531	zgc:109934
A_15_P172406	1.21899	1.13597	1.12396	0.344891	gch2	64263	NM_131667	GTP cyclohydrolase 2
A_15_P172046	1.21827	1.86537	0.925973	0.728624	thop1	449659	NM_001005930	thimet oligopeptidase 1
A_15_P171801	1.21816	0.504133	1.06845	0.921538	olfml3a	568106	NM_001045857	olfactomedin-like 3a
A_15_P112545	1.21789	0.445903	1.76266	1.46432	ypel1	554488	NM_001003780	yippee-like 1 (Drosophila)
A_15_P178226	1.21767	1.98376	1.30573	1.24129	ovol1	792456	NM_001114744	ovo-like 1 (Drosophila)
A_15_P164931	1.2175	3.06556	0.832631	1.10938	cldnf	81585	NM_131766	claudin f [Source:ZFIN;Acc:ZDB-GENE-010328-6]
A_15_P520672	1.2165	1.06631	0.929252	0.313208	zgc:100957	445226	NM_001003620	zgc:100957
A_15_P101988	1.21638	0.91105	0.927835	2.33785	zgc:56699	405758	NM_212833	zgc:56699
A_15_P184041	1.21551	0.427403	1.10272	1.33797	LOC100333237	100333237	EE711241	hypothetical protein LOC100333237
A_15_P184116	1.21467	0.715998	0.96685	2.07305	moxd1	570584	NM_001045206	monooxygenase, DBH-like 1
A_15_P155951	1.21442	2.64176	1.11304	1.22682	im:7147678	553062	XM_002666722	im:7147678
A_15_P178236	1.21416	3.71118	2.25769	2.37695	sesn2	100149745	NM_001079975	sestrin 2
A_15_P331594	1.21387	2.23084	0.867175	1.45432	cldne	81584	NM_131765	claudin e
A_15_P144391	1.21376	2.1997	0.913185	0.641403	bbox1	572649	NM_001017717	butyrobetaine (gamma), 2-oxoglutarate dioxygenase 1 (gamma-butyrobetaine hydroxylase)
A_15_P177581	1.21362	1.99254	0.883133	1.14001	LOC559783	559783	BC122460	hypothetical LOC559783
A_15_P193581	1.21309	0.517869	1.03168	1.04279	zgc:153044	751678	NM_001045393	zgc:153044
A_15_P207346	1.21265	0.460296	1.26035	0.3481	lctlb	564250	NM_001100014	lactase-like b
A_15_P413240	1.21197	2.77663	0.543362	0.44813	zgc:162199	100037385	NM_001089536	zgc:162199
A_15_P177391	1.21134	1.83544	0.914939	0.825865	zgc:162523	100038781	BC121771	zgc:162523
A_15_P159176	1.21088	1.15772	1.14982	2.77204	LOC100330941	100330941	BC098615	pelle-like
A_15_P140076	1.21081	1.80582	0.799323	1.03598	fstb	566538	NM_001039631	follistatin b
A_15_P120689	1.20985	1.67476	2.7045	1.74924	p4ha1	100003675	NM_214691	procollagen-proline, 2-oxoglutarate 4-dioxygenase (proline 4-hydroxylase), alpha polypeptide I
A_15_P410665	1.20984	0.475933	1.06985	0.965922	sult2st3	777792	NM_001078168	sulfotransferase family 2, cytosolic sulfotransferase 3
A_15_P113522	1.20864	0.714366	1.26909	2.02617	LOC566845	566845	CF348334	myosin light chain kinase 2, skeletal/cardiac muscle-like
A_15_P147626	1.2086	1.95494	0.947978	0.68777	tmem8c	415178	NM_001002088	transmembrane protein 8C
A_15_P119455	1.20829	1.98402	0.913589	0.852968	zgc:153753	767716	NM_001076654	zgc:153753
A_15_P163546	1.20786	0.734417	1.51446	2.39175	si:ch211-154o6.6	564061	NM_001045039	si:ch211-154o6.6
A_15_P110184	1.20775	0.301803	0.751154	0.602106	zgc:85932	405875	NM_212939	zgc:85932
A_15_P102018	1.20733	0.734007	1.15906	0.522229	ces3	560651	NM_001044936	carboxylesterase 3
A_15_P175206	1.20703	0.383614	0.87665	1.11372	anxa1b	353358	NM_181759	annexin A1b
A_15_P210961	1.20693	1.09813	1.20759	0.503339	rrm2	30733	NM_131450	ribonucleotide reductase M2 polypeptide
A_15_P187211	1.20606	0.635238	2.3308	5.26327	tcap	556258	BC095167	titin-cap (telethonin)
A_15_P238764	1.20602	0.744043	0.728066	1.78237	LOC100006827	100006827	XR_045099	novel protein similar to vertebrate pim oncogene family
A_15_P290496	1.20545	1.28929	1.00185	2.51263	LOC793246	793246	EH494058	leukocyte cell-derived chemotaxin 2-like
A_15_P119698	1.20458	2.35593	0.927089	0.882239	zgc:77358	402928	NM_205632	zgc:77358
A_15_P109027	1.20454	0.328473	1.12663	1.56595	sult1st4	402915	NM_205620	sulfotransferase family 1, cytosolic sulfotransferase 4
A_15_P119332	1.20454	0.317408	1.78318	1.59954	ttc9c	393235	NM_200265	tetratricopeptide repeat domain 9C
A_15_P492892	1.20419	1.91649	0.717247	0.497101	si:ch211-264f7.1	100333759	BC122446	si:ch211-264f7.1
A_15_P103187	1.20416	0.549467	0.885977	1.13766	dap1b	58094	NM_131573	death associated protein 1b
A_15_P104008	1.2038	0.529552	0.740579	1.11224	sepp1b	791479	NM_178298	selenoprotein P, plasma, 1b
A_15_P116217	1.20364	0.45092	1.75721	1.08589	gria4a	407735	NM_214806	glutamate receptor, ionotropic, AMPA 4a
A_15_P153731	1.20296	2.8467	0.669934	0.861927	zgc:101042	445192	NM_001003586	zgc:101042
A_15_P105869	1.20169	1.34841	1.27501	1.90937	myd88	403145	NM_212814	myeloid differentiation primary response gene (88)
A_15_P193461	1.20158	1.8336	0.899914	0.48162	si:ch211-160d20.1	799247	NM_001083063	si:ch211-160d20.1
A_15_P113127	1.2012	2.10996	1.06513	1.06288	grhl1	324942	XM_001923728	grainyhead-like 1 (Drosophila)
A_15_P174851	1.20094	1.03171	0.982881	2.25205	si:dkey-77f17.8	798102	NM_001082922	si:dkey-77f17.8
A_15_P210301	1.20075	0.729655	1.45421	2.44873	si:ch211-154o6.6	564061	BC153393	si:ch211-154o6.6
A_15_P160721	1.20052	1.96116	1.10795	0.765234	zgc:153153	798766	NM_001077166	zgc:153153
A_15_P217821	1.20051	0.458186	1.16142	0.580749	LOC100334348	100334348	0	putative oxidoreductase GLYR1-like
A_15_P405035	1.20037	1.86962	1.02781	0.508929	gins3	442931	NM_001002874	GINS complex subunit 3
A_15_P143336	1.20012	1.94323	1.225	1.04644	zgc:153675	768179	NM_001077322	zgc:153675
A_15_P220491	1.19947	1.14964	1.70265	1.1557	zgc:113115	541442	NM_001013567	zgc:113115
A_15_P116892	1.19923	1.92292	0.952244	1.10052	ccnl1	326088	NM_199740	cyclin L1
A_15_P103105	1.19911	4.94246	1.30314	3.08241	LOC565309	565309	EH592105	es1 protein-like
A_15_P210056	1.19791	3.35058	0.895729	2.18039	zgc:91849	572021	CU458929	zgc:91849
A_15_P109602	1.19762	0.403687	1.05496	1.21236	asb16	678621	NM_001040368	ankyrin repeat and SOCS box-containing 16
A_15_P190471	1.19741	4.87444	1.31092	3.18973	LOC565309	565309	EH592105	es1 protein-like
A_15_P542202	1.19677	1.92532	0.971695	0.995296	ppap2c	335485	NM_199953	phosphatidic acid phosphatase type 2C
A_15_P355560	1.19605	0.513202	0.915355	0.570524	adamts22	571682	XM_695292.2	ADAM metallopeptidase with thrombospondin type 1 motif, 22 [Source:ZFIN;Acc:ZDB-GENE-070816-3]
A_15_P417370	1.19482	0.761298	1.9515	2.52304	ticam1	403147	NM_001044759	toll-like receptor adaptor molecule 1
A_15_P552662	1.19468	0.673435	2.32479	0.562546	tnikb	556959	CT674121	TRAF2 and NCK interacting kinase b
A_15_P205196	1.19451	1.63364	0.79492	0.548483	zgc:85772	406462	NM_213183	zgc:85772
A_15_P164596	1.19405	1.26345	2.29595	2.27261	si:ch211-146f4.5	562774	NM_001044998	si:ch211-146f4.5
A_15_P144021	1.19395	0.550314	0.862324	1.09799	btr09	100170790	NM_001130628	bloodthirsty-related gene family, member 9
A_15_P156501	1.19318	2.21339	0.989032	0.987535	oxsr1b	394150	NM_201175	oxidative-stress responsive 1b
A_15_P439455	1.19245	1.8856	1.21034	1.39425	fgg	406327	NM_213054	fibrinogen, gamma polypeptide
A_15_P170161	1.19215	1.50547	1.14911	0.464305	zgc:114181	619255	NM_001033737	zgc:114181
A_15_P180376	1.19174	2.29898	0.812819	0.471185	haus1	553389	BC093327	HAUS augmin-like complex, subunit 1
A_15_P206796	1.19157	0.540749	1.01881	1.09462	tnfsf10l	114466	NM_131843	tumor necrosis factor (ligand) superfamily, member 10 like
A_15_P100665	1.19128	1.98509	0.87807	0.872873	suv420h1	572849	NM_001007337	suppressor of variegation 4-20 homolog 1 (Drosophila)
A_15_P105202	1.19082	1.80515	1.3593	1.39652	bcl2l1	114401	NM_131807	bcl2-like 1
A_15_P108274	1.19018	0.928273	1.18335	0.371177	dctd	550332	NM_001017639	dCMP deaminase
A_15_P183666	1.19017	0.911576	2.33045	1.70319	kif1b	369190	NM_194382	kinesin family member 1B [Source:ZFIN;Acc:ZDB-GENE-030820-1]
A_15_P342565	1.18956	4.31815	0.518287	0.799373	dgcr8	563963	NM_001122749	DiGeorge syndrome critical region gene 8
A_15_P116553	1.18952	0.541491	1.07334	1.0056	pald	368369	NM_198811	paladin
A_15_P569857	1.1895	0.334318	0.680769	0.41877	tlr22	403135	NM_001128675	toll-like receptor 22
A_15_P194576	1.18944	0.534939	0.994422	1.03231	zgc:111960	553661	NM_001020634	zgc:111960
A_15_P117213	1.18937	0.516717	0.940268	0.788468	aga	566517	BC066439	aspartylglucosaminidase
A_15_P419550	1.18899	1.36034	1.07497	0.337551	gch2	64263	NM_131667	GTP cyclohydrolase 2
A_15_P121259	1.18873	1.92444	0.95892	1.09923	zgc:123285	641492	NM_001037432	zgc:123285
A_15_P165246	1.1885	1.49289	1.67975	2.4605	LOC559569	559569	XM_682924	Egl nine homolog 2-like
A_15_P102225	1.18775	2.13385	0.564321	0.79687	zgc:85972	404598	NM_207066	zgc:85972
A_15_P566462	1.18654	1.96683	0.944415	1.16237	ccnl1	326088	NM_199740	cyclin L1
A_15_P175441	1.18599	2.27102	1.00266	1.3921	traf6	554561	NM_001044752	TNF receptor-associated factor 6
A_15_P100767	1.18587	2.47989	0.978783	0.870492	rab8a	571897	NM_001089562	RAB8A, member RAS oncogene family
A_15_P228321	1.18537	1.64765	1.14618	1.1815	sh3bp4a	403082	NM_205753	SH3-domain binding protein 4a
A_15_P145676	1.18493	1.36398	2.25291	1.37915	hspb8	791580	NM_001100957	heat shock protein, alpha-crystallin-related, b8
A_15_P118478	1.1847	1.41172	1.05925	0.454991	zgc:110113	550236	NM_001017574	zgc:110113
A_15_P177286	1.18389	0.449564	1.95597	1.93796	LOC561303	561303	BC115174	hypothetical LOC561303
A_15_P120950	1.18221	0.342515	1.50849	1.95394	im:7154516	492754	CT695052	im:7154516
A_15_P148031	1.18142	3.0475	0.755796	0.708706	nono	321994	NM_201579	non-POU domain containing, octamer-binding
A_15_P106350	1.18108	1.94405	0.836644	0.502062	mybl2	445390	NM_001003867	myeloblastosis oncogene-like 2
A_15_P195516	1.17963	1.90686	0.85364	0.669303	haus6	558814	NM_001079974	HAUS augmin-like complex, subunit 6
A_15_P494682	1.17922	0.492156	1.13122	1.71025	si:ch211-260o22.1	555548	NM_001201561	si:ch211-260o22.1 [Source:ZFIN;Acc:ZDB-GENE-060503-603]
A_15_P208246	1.17918	0.476304	0.951253	2.5773	zgc:153102	768167	NM_001077310	zgc:153102
A_15_P271151	1.17876	0.110646	1.36951	2.08846	LOC563341	563341	XM_686705	kelch-like protein 38-like
A_15_P147111	1.17859	2.03339	0.744897	1.26337	si:dkey-3h3.3	100144568	NM_001123062	si:dkey-3h3.3
A_15_P108040	1.17858	0.352112	0.955284	0.481414	klf2a	117508	NM_131856	Kruppel-like factor 2a
A_15_P212321	1.17815	1.43857	1.05224	0.427429	si:dkeyp-113d7.4	553371	NM_001114342	si:dkeyp-113d7.4
A_15_P107437	1.17792	0.505756	1.20064	0.609028	synpr	368919	NM_001004532	synaptoporin
A_15_P102785	1.17703	0.544313	0.875254	0.614639	zgc:101050	445187	NM_001003581	zgc:101050
A_15_P113925	1.17585	2.51019	0.887998	1.10921	si:dkey-208b23.1	560225	NM_001144792	si:dkey-208b23.1
A_15_P119553	1.17556	3.31189	0.91013	0.463983	ing5b	368450	NM_001007168	inhibitor of growth family, member 5b
A_15_P119944	1.17511	0.427753	1.10237	1.15407	mybpc2b	541384	NM_001013511	myosin binding protein C, fast type b
A_15_P148796	1.17364	0.432902	0.953549	0.629221	zgc:158482	100009650	NM_001083019	zgc:158482
A_15_P151471	1.17341	2.62275	0.946712	1.07304	ccdc126	751690	NM_001045403	coiled-coil domain containing 126
A_15_P117251	1.17326	1.93997	0.526433	1.14895	gro2	30206	NM_131012	groucho 2
A_15_P151021	1.17226	1.35854	0.968194	0.508132	smc2	321452	NM_199542	structural maintenance of chromosomes 2
A_15_P106228	1.1713	2.34121	0.773852	0.812684	zgc:101855	494048	NM_001008591	zgc:101855
A_15_P199736	1.17125	1.21262	1.7828	1.85166	ptpn21	799627	XM_001339926.4	protein tyrosine phosphatase, non-receptor type 21 [Source:ZFIN;Acc:ZDB-GENE-080102-4]
A_15_P108038	1.17084	0.554954	0.864747	0.816121	si:dkeyp-113d7.7	100034647	NM_001083105	si:dkeyp-113d7.7
A_15_P118709	1.17047	1.69922	0.890995	0.520221	mad2l1	550434	NM_001017739	MAD2 mitotic arrest deficient-like 1 (yeast)
A_15_P133646	1.16966	0.538521	1.16741	0.963261	pxn	399546	BC054700	paxillin
A_15_P134616	1.1695	1.35353	3.25669	1.78606	mlf1	553527	XM_003199993.1	myeloid leukemia factor 1 [Source:HGNC Symbol;Acc:7125]
A_15_P366105	1.16823	0.809514	0.51766	0.681681	zgc:113106	550574	NM_001017876	zgc:113106
A_15_P115763	1.16783	0.364493	0.921455	0.8688	zgc:92085	436644	NM_001002371	zgc:92085
A_15_P497887	1.16762	1.84965	0.583961	1.0863	gyg2	561803	NM_001145576	glycogenin 2
A_15_P101323	1.16731	1.30025	0.890722	0.503339	sparc	321357	NM_001001942	secreted acidic cysteine rich glycoprotein
A_15_P108010	1.16727	2.58971	0.878341	0.92901	rhoae	394125	NM_201150	ras homolog gene family, member Ae
A_15_P396380	1.16716	1.02567	1.07914	2.14369	slc1a5	100002129	NM_001190755	solute carrier family 1 (neutral amino acid transporter), member 5
A_15_P174911	1.16668	1.31495	0.972824	2.59388	lect2l	567278	NM_001048055	leukocyte cell-derived chemotaxin 2 like
A_15_P211446	1.16654	0.646313	1.09248	2.00366	lifra	541493	NM_001014306	leukemia inhibitory factor receptor alpha
A_15_P184111	1.16635	1.19978	1.00859	0.437083	si:dkey-266k12.1	566412	NM_001144800	si:dkey-266k12.1
A_15_P551332	1.16635	1.54112	0.853204	0.546872	LOC566344	566344	XM_689616	hypothetical LOC566344
A_15_P112885	1.16607	1.56686	1.00424	0.501072	cnn3b	337142	NM_001024073	calponin 3, acidic b
A_15_P364310	1.16563	0.408782	1.03646	0.856543	ftr57	100005871	XM_001344761.3	finTRIM family, member 57 [Source:ZFIN;Acc:ZDB-GENE-090312-35]
A_15_P176486	1.16542	0.857609	2.94026	1.68498	zgc:162187	560768	NM_001083831	zgc:162187
A_15_P173266	1.16499	1.82398	0.803971	0.757229	zgc:56596	393270	NM_200300	zgc:56596
A_15_P202356	1.16478	3.13786	0.632031	0.662816	thumpd2	562797	XM_686171	THUMP domain containing 2
A_15_P101062	1.16467	0.942129	0.76623	1.79418	hif1al	393376	NM_200405	hypoxia-inducible factor 1, alpha subunit, like
A_15_P121383	1.16461	0.438669	1.52278	1.01661	fam192a	334752	NM_199924	family with sequence similarity 192, member A [Source:ZFIN;Acc:ZDB-GENE-030131-6692]
A_15_P174941	1.16439	3.4218	0.858478	0.991974	gopc	326887	NM_200557	golgi associated PDZ and coiled-coil motif containing
A_15_P103898	1.16428	1.98938	0.798426	0.753298	acvr1l	30615	NM_131345	activin A receptor, type I like
A_15_P107042	1.16415	4.23424	0.721607	0.613972	nono	321994	NM_201579	non-POU domain containing, octamer-binding [Source:ZFIN;Acc:ZDB-GENE-030131-713]
A_15_P449610	1.16393	2.77184	0.911887	1.04188	grhl1	324942	XM_001923728	grainyhead-like 1 (Drosophila)
A_15_P110033	1.16345	4.11987	0.385987	0.232287	hmgb3a	561025	NM_001122836	high-mobility group box 3a
A_15_P205336	1.16339	0.793074	0.519618	0.688028	zgc:113106	550574	NM_001017876	zgc:113106
A_15_P163656	1.16334	0.655531	1.25555	1.84354	antxr2a	557239	NM_001044709	anthrax toxin receptor 2a
A_15_P249071	1.16327	0.925046	0.545689	2.59851	fosb	492346	NM_001007312	FBJ murine osteosarcoma viral oncogene homolog B [Source:ZFIN;Acc:ZDB-GENE-041114-181]
A_15_P202691	1.16287	1.02306	1.173	1.89855	LOC571415	571415	BC154013	nociceptin-like
A_15_P118073	1.16269	1.31756	0.941497	0.512641	smc2	321452	NM_199542	structural maintenance of chromosomes 2
A_15_P171161	1.16226	1.81241	0.875554	0.701828	zgc:77456	402962	NM_205663	zgc:77456
A_15_P405665	1.16203	0.322518	0.717978	0.968731	LOC100003277	100003277	BM316912	ectodermal-neural cortex (with BTB-like domain)-like
A_15_P209216	1.16175	1.84568	0.925678	0.716203	thop1	449659	NM_001005930	thimet oligopeptidase 1
A_15_P341850	1.16087	2.66003	0.792866	0.752086	lin37	550587	NM_001017888	lin-37 homolog (C. elegans)
A_15_P204631	1.16087	2.53536	0.616444	0.455969	zgc:77056	327040	NM_212698	zgc:77056
A_15_P142296	1.16	2.15742	0.862403	0.923353	twistnb	402856	NM_001007153	TWIST neighbor
A_15_P113481	1.15971	2.16526	1.03132	1.56872	st3gal2l	445567	NM_001004017	ST3 beta-galactoside alpha-2,3-sialyltransferase 2, like
A_15_P105365	1.15957	2.10604	0.962315	1.47806	zgc:123339	567972	NM_001037695	zgc:123339
A_15_P163326	1.15836	0.601814	0.919981	0.284236	rtn2b	562639	NM_001029959	reticulon 2b
A_15_P103450	1.15827	2.26755	0.723532	0.962641	med22	415234	NM_001002144	mediator complex subunit 22
A_15_P120363	1.15816	1.93864	0.66901	0.966888	cdk20	494112	NM_001008655	cyclin-dependent kinase 20
A_15_P111094	1.15806	1.01464	1.03193	2.24634	b2m	30400	NM_131163	beta-2-microglobulin
A_15_P278991	1.15749	0.443507	1.09664	0.799768	pdlim2	560322	NM_001042766	PDZ and LIM domain 2 (mystique)
A_15_P114720	1.15722	0.292696	0.903985	1.92862	si:dkey-167i21.2	796588	NR_015622	si:dkey-167i21.2
A_15_P546677	1.15714	0.467448	0.791112	1.11401	cabz01078767.1	100535180	XM_003199760.1	Uncharacterized protein [Source:UniProtKB/TrEMBL;Acc:E7F858]
A_15_P110747	1.15657	1.16153	0.949583	2.29305	ctsc	368704	NM_214722	cathepsin C
A_15_P470670	1.15643	0.524002	0.976506	0.709644	LOC100330524	100330524	XM_002666584	rCG63346-like
A_15_P112190	1.15591	0.520772	1.05175	0.860561	sult2st3	777792	BC083293	sulfotransferase family 2, cytosolic sulfotransferase 3
A_15_P211146	1.1555	2.08902	0.809052	0.714776	arhgdig	394132	NM_201157	Rho GDP dissociation inhibitor (GDI) gamma
A_15_P101417	1.15527	5.07326	0.441457	0.571896	g3bp1	335512	NM_199956	GTPase activating protein (SH3 domain) binding protein 1 [Source:ZFIN;Acc:ZDB-GENE-030131-7452]
A_15_P274956	1.15516	0.431896	0.513366	0.845334	tysnd1	561667	NM_001128710	trypsin domain containing 1 [Source:ZFIN;Acc:ZDB-GENE-030131-8525]
A_15_P205861	1.15477	1.7911	1.47111	1.77501	si:dkey-24f17.5	100006131	NM_001040382	si:dkey-24f17.5
A_15_P171021	1.15469	1.59926	1.10808	1.81809	ptges	544666	NM_001014828	prostaglandin E synthase
A_15_P107441	1.15462	3.26624	1.23137	1.09625	mapk3	399480	NM_201507	mitogen-activated protein kinase 3
A_15_P117432	1.15427	1.87038	0.86246	0.89173	napepld	568061	NM_001080613	N-acyl phosphatidylethanolamine phospholipase D
A_15_P172161	1.1542	1.5214	0.660714	0.482911	zgc:153976	777625	NM_001077733	zgc:153976
A_15_P117305	1.15413	1.83982	1.24568	1.09319	asna1	325704	NM_001002298	arsA arsenite transporter, ATP-binding, homolog 1 (bacterial)
A_15_P165616	1.15403	1.98381	0.815802	0.856902	LOC566824	566824	XM_690112	similar to Unc119b
A_15_P144476	1.15398	1.15614	0.858872	0.403763	LOC570613	570613	NM_001172419	sorbitol dehydrogenase
A_15_P185761	1.15394	0.510257	1.13197	1.0662	oca2	567419	XM_690715	oculocutaneous albinism II
A_15_P177091	1.15393	2.52466	1.09622	1.29668	zgc:161979	568707	NM_001045488	zgc:161979
A_15_P304091	1.15354	1.88324	0.784275	0.748875	acvr1l	30615	NM_131345	activin A receptor, type I like [Source:ZFIN;Acc:ZDB-GENE-990415-9]
A_15_P192646	1.15334	1.27532	0.998107	0.538166	si:dkey-273o13.2	559398	NM_001100947	si:dkey-273o13.2
A_15_P197366	1.15322	0.910887	0.895734	0.514928	slc2a15a	394245	NM_001162541	solute carrier family 2 (facilitated glucose transporter), member 15a
A_15_P210026	1.15322	2.82684	0.911962	0.962376	vasp	550487	NM_001017790	vasodilator-stimulated phosphoprotein
A_15_P149806	1.15194	1.56011	0.788931	0.532229	zgc:77165	404608	NM_207076	zgc:77165
A_15_P186051	1.15087	1.65739	0.652	0.392882	zgc:194319	569270	NM_001128749	zgc:194319
A_15_P377305	1.15046	1.08248	0.905547	1.97678	LOC569583	569583	XM_692981	hypothetical LOC569583
A_15_P141431	1.14984	1.90981	0.705603	0.313424	zgc:162337	503885	NM_001077246	zgc:162337
A_15_P111582	1.14948	1.37614	1.01968	2.04885	si:ch211-204c21.1	368323	XM_001920844	si:ch211-204c21.1
A_15_P116476	1.14891	3.00026	0.927823	1.13428	aph1b	386808	NM_200115	anterior pharynx defective 1B
A_15_P562137	1.1485	0.813398	1.06013	2.14313	LOC555840	555840	XM_678484.2	pyruvate dehydrogenase kinase 1-like
A_15_P148166	1.14828	0.419389	0.70348	0.657541	zgc:85932	405875	NM_212939	zgc:85932
A_15_P392690	1.14759	1.80444	0.867502	0.450516	im:7144813	553043	CK707017	im:7144813
A_15_P109494	1.14686	0.547638	1.06448	0.758505	galm	436646	NM_001002373	galactose mutarotase
A_15_P516962	1.1467	2.3496	1.09892	1.49758	st3gal2l	445567	NM_001004017	ST3 beta-galactoside alpha-2,3-sialyltransferase 2, like
A_15_P118646	1.14659	1.95828	0.818856	1.16421	rab32a	378969	BC066502	RAB32a, member RAS oncogene family
A_15_P204576	1.14624	2.59041	0.914809	0.945473	atp2c1	566794	XM_690080	ATPase, Ca++ transporting, type 2C, member 1
A_15_P103596	1.14568	1.85788	1.01104	0.937296	zgc:64013	393333	BC053198	zgc:64013
A_15_P147586	1.14563	1.92235	0.6341	0.705391	lix1	558010	XM_681174.4	Lix1 homolog (chicken) [Source:HGNC Symbol;Acc:18581]
A_15_P108756	1.14513	0.624619	1.46117	1.87217	irs2	393285	NM_200315	insulin receptor substrate 2 [Source:HGNC Symbol;Acc:6126]
A_15_P161226	1.14469	0.497097	0.815928	0.764509	tgm2b	323856	NM_212656	transglutaminase 2b
A_15_P104407	1.14468	3.1156	1.0871	1.03421	tm9sf3	406698	NM_213389	transmembrane 9 superfamily member 3
A_15_P206471	1.14436	0.484406	1.38325	1.36229	zgc:162630	561924	NM_001082825	zgc:162630
A_15_P402615	1.14389	0.841601	1.04193	2.71469	wu:fa99e04	797357	XM_001922456	wu:fa99e04
A_15_P186286	1.14389	1.05823	1.20485	2.06548	tgif2	100535338	XM_003198738.1	TGFB-induced factor homeobox 2 [Source:HGNC Symbol;Acc:15764]
A_15_P107580	1.14386	1.39864	0.955371	0.527359	si:dkey-192o1.2	100307086	XM_003199913.1	si:dkey-192o1.2 [Source:ZFIN;Acc:ZDB-GENE-081104-345]
A_15_P104657	1.14264	1.98931	0.9387	0.737499	capza1b	474327	NM_001006663	capping protein (actin filament) muscle Z-line, alpha 1b
A_15_P116732	1.14244	2.65961	0.712355	1.04843	aldh3d1	282559	NM_173221	aldehyde dehydrogenase 3 family, member D1
A_15_P177546	1.1424	0.493511	1.40604	1.2335	tmem222	558134	BC122340	transmembrane protein 222
A_15_P111401	1.14188	1.9012	0.704394	0.653083	zgc:153154	751701	NM_001045413	zgc:153154
A_15_P212236	1.14169	1.50746	0.98118	0.422735	chaf1a	563212	NM_001045013	chromatin assembly factor 1, subunit A (p150)
A_15_P366620	1.14122	1.11934	0.809824	0.50533	apobec2a	503736	NM_001013314	apolipoprotein B mRNA editing enzyme, catalytic polypeptide-like 2a
A_15_P244716	1.14118	0.501562	1.05895	1.05766	zgc:194508	100004673	NM_001177463	zgc:194508
A_15_P102197	1.1408	3.21546	0.845598	1.71997	slc20a1b	321541	NM_212588	solute carrier family 20, member 1b
A_15_P304016	1.14045	2.03168	1.28196	1.11527	nudt5	415176	NM_001002086	nudix (nucleoside diphosphate linked moiety X)-type motif 5
A_15_P409555	1.14036	1.29815	0.873657	0.429413	pbxip1a	563463	BC133168	pre-B-cell leukemia homeobox interacting protein 1a
A_15_P193751	1.13908	0.541609	1.04491	0.801351	slc27a2	449925	NM_001025299	solute carrier family 27 (fatty acid transporter), member 2
A_15_P169221	1.13905	0.431995	1.33124	1.10325	zgc:112045	554116	NM_001024412	zgc:112045
A_15_P109573	1.13903	2.38771	1.05117	1.58483	hsd17b12a	327417	NM_200881	hydroxysteroid (17-beta) dehydrogenase 12a
A_15_P110344	1.13903	0.848361	0.931183	0.552326	si:ch211-117c8.4	561810	NM_001163199	si:ch211-117c8.4
A_15_P575087	1.13858	1.85957	1.15564	1.42963	cabz01007794.1	100537515	XM_003198861.1	Uncharacterized protein [Source:UniProtKB/TrEMBL;Acc:E7FDK0]
A_15_P196261	1.13848	1.86551	0.699754	0.734226	rchy1	321875	NM_212600	ring finger and CHY zinc finger domain containing 1
A_15_P151566	1.13781	1.82342	1.29464	0.767959	cdc42ep2	541404	NM_001013531	CDC42 effector protein (Rho GTPase binding) 2
A_15_P108931	1.13731	1.85298	0.874222	0.962182	acot7	447878	NM_001004617	acyl-CoA thioesterase 7 [Source:ZFIN;Acc:ZDB-GENE-040912-42]
A_15_P142906	1.13709	0.34315	1.13959	2.14192	calcoco2	553776	NM_001020741	calcium binding and coiled-coil domain 2
A_15_P101255	1.13694	2.76137	1.00501	0.930437	lin37	550587	NM_001017888	lin-37 homolog (C. elegans)
A_15_P193381	1.13637	1.94328	1.82611	0.917893	dmtf1	436938	NM_001002665	cyclin D binding myb-like transcription factor 1
A_15_P328221	1.13628	2.84448	0.556162	0.742545	si:ch211-153a8.2	556667	CT660922	si:ch211-153a8.2
A_15_P114149	1.13617	1.98659	0.993768	0.935592	si:ch211-153j24.6	564794	BC160602	si:ch211-153j24.6
A_15_P231866	1.13582	1.88577	1.00071	0.902382	bx294110.1	100534720	XM_003201436.1	aggrecan b [Source:ZFIN;Acc:ZDB-GENE-100422-16]
A_15_P194921	1.13579	0.546733	0.856882	1.16488	zgc:110708	553793	NM_001020755	zgc:110708
A_15_P150911	1.13579	2.18441	0.85826	0.990706	abhd13	561333	NM_001037685	abhydrolase domain containing 13
A_15_P114653	1.13545	1.67577	1.00052	1.72496	si:ch211-251p5.5	567691	XM_690988	si:ch211-251p5.5
A_15_P245951	1.13475	1.99727	0.965663	0.735574	adck2	572087	XM_695757.4	aarF domain containing kinase 2 [Source:HGNC Symbol;Acc:19039]
A_15_P107955	1.13472	2.45645	0.898383	0.863774	zgc:73273	393744	NM_200771	zgc:73273
A_15_P114790	1.13472	1.06738	5.5314	1.94264	ahsa1	565968	NM_001045091	AHA1, activator of heat shock protein ATPase homolog 1 (yeast)
A_15_P102171	1.13436	1.47753	0.679363	0.530569	h2afx	394048	CN503170	H2A histone family, member X
A_15_P246451	1.13419	2.17158	0.930809	0.990573	LOC100148744	100148744	XM_001922333	similar to inositol 1,3,4-triphosphate 5/6 kinase
A_15_P507352	1.1341	1.96194	0.898776	0.555994	mms22l	563411	NM_001130601	MMS22-like, DNA repair protein
A_15_P106540	1.1341	0.809626	0.671318	0.390275	zgc:100843	573010	NM_001005776	zgc:100843
A_15_P106105	1.13376	0.416865	0.91518	0.787667	zgc:103568	541402	NM_001013529	zgc:103568
A_15_P149566	1.13368	0.98019	2.06326	1.43833	zgc:112079	497644	NM_001012384	zgc:112079
A_15_P150336	1.13357	1.85155	0.938605	0.501609	mybl2	445390	NM_001003867	myeloblastosis oncogene-like 2
A_15_P104093	1.13342	0.551093	1.02863	0.986	tmod4	30441	NM_131196	tropomodulin 4 (muscle)
A_15_P119093	1.13339	1.52271	0.682689	0.52635	h2afx	394048	NM_201073	H2A histone family, member X
A_15_P288016	1.13336	0.510018	1.68052	0.54089	si:dkey-85n7.8	100330915	XM_002665726.2	si:dkey-85n7.8 [Source:ZFIN;Acc:ZDB-GENE-110411-127]
A_15_P169416	1.13306	0.457723	1.42572	1.36113	carhsp1	393534	NM_200562	calcium regulated heat stable protein 1
A_15_P496552	1.1326	0.542514	0.952185	0.918197	ola1	326864	NM_214700	Obg-like ATPase 1
A_15_P238146	1.13257	1.35107	1.99102	1.77464	zgc:103482	450001	NM_001006022	zgc:103482
A_15_P113793	1.13216	2.39594	0.782494	1.43591	rab32a	378969	NM_201332	RAB32a, member RAS oncogene family
A_15_P148231	1.13116	1.82207	1.12968	1.96922	zgc:153027	767774	NM_001076741	zgc:153027
A_15_P119613	1.13099	1.20622	0.66492	0.515017	sp7	405789	NM_212863	Sp7 transcription factor
A_15_P103738	1.13095	2.31001	1.22656	1.47375	c1galt1c1	324052	NM_199667	C1GALT1-specific chaperone 1
A_15_P110799	1.13088	1.99452	1.12465	0.829303	zgc:193613	322327	NM_001130586	zgc:193613
A_15_P137911	1.1306	0.387031	1.06721	1.83988	omd	557913	XM_681068.1	osteomodulin [Source:HGNC Symbol;Acc:8134]
A_15_P103591	1.13045	0.548365	0.976796	1.45453	zgc:91926	445059	NM_001003453	zgc:91926
A_15_P193436	1.12987	3.78065	0.669347	0.771913	srpk1b	791187	NM_001080669	serine/arginine-rich protein specific kinase 1b
A_15_P100436	1.12971	1.53358	1.19405	0.53807	nuf2	393280	NM_200310	NUF2, NDC80 kinetochore complex component, homolog
A_15_P131686	1.12924	0.508469	0.791897	0.777835	htt	30214	NM_131018	huntingtin
A_15_P108985	1.12923	0.501352	0.987195	1.21538	fbln4	572703	NM_001160358	fibulin 4
A_15_P186556	1.1291	2.25765	0.697301	0.804432	slc35d1a	445400	BC092185	solute carrier family 35 (UDP-glucuronic acid/UDP-N-acetylgalactosamine dual transporter), member D1a
A_15_P159851	1.1285	2.04278	1.33983	1.50999	fhit	393713	NM_200740	fragile histidine triad gene
A_15_P547022	1.1284	0.379807	0.943596	1.31055	si:dkey-222p3.1	100007529	NM_001098266	si:dkey-222p3.1
A_15_P114741	1.12838	1.41695	0.946185	0.433096	si:dkeyp-113d7.4	553371	NM_001114342	si:dkeyp-113d7.4
A_15_P515122	1.12823	1.25265	0.755201	0.548284	LOC560627	560627	XM_002666893	5-nucleotidase, cytosolic IA-like
A_15_P101236	1.12781	0.718749	1.34795	1.89679	jun	335916	NM_199987	jun proto-oncogene
A_15_P246676	1.12775	0.51644	1.19022	1.21241	si:dkey-261j4.5	555591	XM_678141.5	si:dkey-261j4.5 [Source:ZFIN;Acc:ZDB-GENE-060531-126]
A_15_P111546	1.12773	2.08148	0.72544	0.759834	tor2a	559805	NM_001034180	torsin family 2, member A
A_15_P258001	1.12761	1.84768	0.855711	0.861004	camk1d	791176	NM_001135043	calcium/calmodulin-dependent protein kinase 1D
A_15_P117392	1.12751	1.40828	0.622281	0.484989	LOC553370	553370	BC092972	hypothetical protein LOC553370
A_15_P103929	1.12699	1.87934	0.89572	1.04888	zgc:92480	445091	NM_001003485	zgc:92480
A_15_P116526	1.12678	0.46897	1.06179	1.15632	kbtbd10b	321064	NM_198979	kelch repeat and BTB (POZ) domain containing 10b
A_15_P548352	1.1266	0.512538	1.07261	0.820923	pex11b	566742	NM_001045854	peroxisomal biogenesis factor 11 beta
A_15_P166996	1.12607	1.48772	0.786299	0.545051	map2k6	65239	NM_131724	mitogen-activated protein kinase kinase 6
A_15_P178971	1.12566	1.19524	0.867687	0.521207	rbp2a	568032	BC150457	retinol binding protein 2a, cellular
A_15_P114750	1.12528	0.51369	0.941376	1.11956	tnfsf10l	114466	NM_131843	tumor necrosis factor (ligand) superfamily, member 10 like
A_15_P162266	1.12504	2.94786	0.979297	0.88075	rab8a	571897	NM_001089562	RAB8A, member RAS oncogene family
A_15_P109448	1.12503	3.67327	2.29848	4.79357	zgc:198419	100006523	NM_001113659	zgc:198419
A_15_P190801	1.12497	2.9679	0.868187	1.31945	LOC563265	563265	CN013656	hypothetical LOC563265
A_15_P191251	1.12493	2.6147	0.82956	0.405375	cenpi	558570	BC124356	centromere protein I
A_15_P207886	1.12473	2.13983	0.852061	0.985068	enpp5	563498	NM_001030176	ectonucleotide pyrophosphatase/phosphodiesterase 5
A_15_P104546	1.12413	0.30844	1.06041	1.30759	ift27	494045	NM_001008588	intraflagellar transport 27 homolog (Chlamydomonas)
A_15_P111456	1.12407	1.78684	1.01281	0.388592	im:7137135	449764	EH549222	im:7137135
A_15_P117887	1.12396	0.553962	0.867405	0.956964	zgc:63569	321056	NM_198871	zgc:63569
A_15_P108263	1.12367	1.93864	1.33529	1.20224	yif1b	492462	NM_001007334	Yip1 interacting factor homolog B (S. cerevisiae)
A_15_P107927	1.12357	0.586681	1.01055	0.401919	wu:fb15e04	566445	XM_683070.4	wu:fb15e04 [Source:ZFIN;Acc:ZDB-GENE-030131-8568]
A_15_P185521	1.12354	0.421064	1.02985	0.641242	fhl2b	450007	NM_001006028	four and a half LIM domains 2b
A_15_P148111	1.12337	0.51695	1.00087	0.986537	lrrc20	492485	NM_001007357	leucine rich repeat containing 20
A_15_P105165	1.12329	1.84057	1.25155	1.08035	ctdnep1a	492343	NM_001007309	CTD nuclear envelope phosphatase 1a
A_15_P404185	1.1232	1.49927	0.44468	0.966317	tmprss13b	564693	XM_002662048.2	transmembrane protease, serine 13b [Source:ZFIN;Acc:ZDB-GENE-090309-2]
A_15_P110884	1.12296	1.82242	7.50386	2.11824	bag3	445139	NM_001003533	BCL2-associated athanogene 3
A_15_P112747	1.1227	0.369157	1.0701	1.26574	anxa1a	334724	NM_181758	annexin A1a
A_15_P277031	1.12258	1.36926	1.5328	2.43215	si:ch211-106h4.6	559852	XM_683240.3	si:ch211-106h4.6 [Source:ZFIN;Acc:ZDB-GENE-070705-16]
A_15_P113394	1.12226	1.29038	0.801903	1.83998	abca1a	558924	NM_001145689	ATP-binding cassette, sub-family A (ABC1), member 1A
A_15_P103071	1.12224	1.16778	1.15641	2.22888	caprin2	407729	NM_001013273	caprin family member 2
A_15_P110248	1.12157	0.23894	1.31213	1.04545	zgc:136439	678627	NM_001040372	zgc:136439
A_15_P170916	1.12123	1.64643	1.11122	1.00701	arhgef11	565268	NM_001031840	Rho guanine nucleotide exchange factor (GEF) 11
A_15_P103537	1.12119	2.50602	0.874332	0.934926	zgc:103697	447921	NM_001004659	zgc:103697
A_15_P142706	1.12112	1.7347	0.871462	1.25997	twf2	100310784	NM_001009897	twinfilin-like protein
A_15_P206381	1.12058	0.259343	1.95248	1.59761	setd7	436729	BC081418	SET domain containing (lysine methyltransferase) 7
A_15_P179276	1.12052	1.45596	0.916385	0.409579	elovl4b	335732	NM_199972	elongation of very long chain fatty acids (FEN1/Elo2, SUR4/Elo3, yeast)-like 4b
A_15_P204801	1.12022	2.35531	1.2308	1.36986	styk1	324714	XM_003200219.1	serine/threonine/tyrosine kinase 1 [Source:ZFIN;Acc:ZDB-GENE-030131-3435]
A_15_P168741	1.11998	0.882264	0.775457	2.05076	zgc:112101	550443	NM_001017748	zgc:112101
A_15_P173696	1.1198	1.22408	0.933841	0.428125	ccna2	192295	NM_152949	cyclin A2
A_15_P189341	1.11968	0.849544	1.80633	1.37051	LOC795993	795993	XM_001336241	glycine-, glutamate-, thienylcyclohexylpiperidine-binding protein-like
A_15_P191886	1.11965	1.79238	0.999414	1.14197	si:dkey-260j18.2	325231	NM_001079948	si:dkey-260j18.2
A_15_P104805	1.11962	1.82494	0.889435	1.21218	chmp1b	336426	NM_200014	chromatin modifying protein 1B
A_15_P192806	1.11955	3.71242	1.34608	1.0404	brf2	445142	NM_001003536	BRF2, subunit of RNA polymerase III transcription initiation factor, BRF1-like
A_15_P146151	1.11949	0.670683	0.559178	0.462905	htra4	100334257	XM_002662005.2	HtrA serine peptidase 4 [Source:HGNC Symbol;Acc:26909]
A_15_P188906	1.11911	0.88879	1.24384	1.81646	nr1h5	557500	NM_001123241	nuclear receptor subfamily 1, group H, member 5
A_15_P193501	1.11908	1.69958	0.814916	0.446757	mcm6	566409	NM_001082849	MCM6 minichromosome maintenance deficient 6, mitotin (S. cerevisiae)
A_15_P110402	1.11885	1.97526	0.944595	1.25852	klhl11	327313	NM_199783	kelch-like 11 (Drosophila)
A_15_P115704	1.11844	1.93614	1.07064	1.0521	b4galt6	393912	NM_200938	UDP-Gal:betaGlcNAc beta 1,4- galactosyltransferase, polypeptide 6 [Source:ZFIN;Acc:ZDB-GENE-040426-789]
A_15_P163931	1.11841	0.875599	1.07169	2.21589	moxd1	570584	NM_001045206	monooxygenase, DBH-like 1 [Source:ZFIN;Acc:ZDB-GENE-030131-9320]
A_15_P112675	1.11836	3.45417	1.10221	0.643319	tfdp1b	393749	NM_200776	transcription factor Dp-1, b
A_15_P497902	1.11809	0.484134	0.869732	1.20713	pde4bb	555599	XM_678150.5	phosphodiesterase 4B, cAMP-specific b [Source:ZFIN;Acc:ZDB-GENE-070912-454]
A_15_P551277	1.11793	1.4847	2.79766	1.36429	atg9a	100009663	NM_001083031	ATG9 autophagy related 9 homolog A (S. cerevisiae)
A_15_P165241	1.11686	2.83055	0.805661	0.670107	si:ch211-113p18.5	559491	NM_001128700	si:ch211-113p18.5
A_15_P143121	1.11664	0.762553	0.549522	0.639447	si:ch211-45m15.1	556137	NM_001044796	si:ch211-45m15.1
A_15_P175931	1.11588	0.552923	0.730036	0.807355	per1a	563926	NM_001030183	period homolog 1a (Drosophila)
A_15_P111608	1.1157	1.3098	0.640276	0.505225	serpinb1l1	494155	NM_001009892	serpin peptidase inhibitor, clade B (ovalbumin), member 1, like 1
A_15_P565752	1.11542	0.473928	0.843828	1.18005	tnfsf10l	114466	NM_131843	tumor necrosis factor (ligand) superfamily, member 10 like
A_15_P117413	1.11537	1.3519	0.80979	0.469325	zgc:64090	393383	NM_200411	zgc:64090
A_15_P113166	1.11524	0.446635	1.10167	0.936975	alkbh3	792266	NM_001003511	alkB, alkylation repair homolog 3 (E. coli)
A_15_P107554	1.11478	1.29337	1.003	0.486298	chek1	393162	NM_200193	CHK1 checkpoint homolog (S. pombe)
A_15_P105446	1.1147	0.36835	1.15428	1.99099	lpin1	799099	NM_001044353	lipin 1
A_15_P155126	1.11467	1.24544	1.60904	1.80619	im:7151655	558395	BC049329	im:7151655
A_15_P178661	1.11423	1.24596	0.705957	0.437505	im:6898523	564240	BC142858	im:6898523
A_15_P203731	1.11392	2.12459	0.815557	0.797231	nt5c3	321720	NM_199560	5'-nucleotidase, cytosolic III
A_15_P116426	1.11369	2.67815	0.83116	1.1523	zgc:63759	393460	NM_200488	zgc:63759
A_15_P158086	1.11365	1.10872	1.01396	0.536986	si:dkey-189i22.1	553502	BC090521	si:dkey-189i22.1
A_15_P100357	1.11344	0.412321	0.998171	0.912288	zgc:158667	570866	NM_001080606	zgc:158667
A_15_P111699	1.11248	2.05185	1.19595	1.2621	asna1	325704	NM_001002298	arsA arsenite transporter, ATP-binding, homolog 1 (bacterial)
A_15_P101107	1.11248	0.348838	1.11667	1.46039	cap2	393809	NM_200836	CAP, adenylate cyclase-associated protein, 2 (yeast)
A_15_P108813	1.11244	0.514989	0.679908	0.86673	smyd3	569507	NM_001037400	SET and MYND domain containing 3
A_15_P110950	1.11229	0.410147	1.1633	1.11584	slc25a28	406393	NM_213119	solute carrier family 25, member 28
A_15_P120966	1.11162	1.87666	1.21569	2.23706	si:dkey-21h14.7	564029	NM_001045037	si:dkey-21h14.7
A_15_P141851	1.11149	1.13434	1.07363	0.550993	krcp	323406	NM_001012366	kelch repeat-containing protein
A_15_P155891	1.11067	0.331818	0.950558	1.01451	zgc:110758	503603	NM_001013290	zgc:110758
A_15_P102877	1.11065	1.92288	0.777373	0.804066	faf1	406243	NM_212973	Fas associated factor 1
A_15_P179136	1.11051	0.882154	2.32977	1.92895	gprc5c	563405	NM_001109713	G protein-coupled receptor, family C, group 5, member C
A_15_P119443	1.11042	0.90798	0.938472	0.450103	tmsb	402820	NM_205581	thymosin, beta
A_15_P113656	1.1098	0.392385	0.792429	0.613938	zgc:85611	406368	NM_213095	zgc:85611
A_15_P120491	1.1098	0.199177	1.09144	0.343754	cby1	326875	NM_001003838	chibby homolog 1 (Drosophila)
A_15_P117603	1.10948	2.05669	0.815593	0.601334	tfdp1b	393749	NM_200776	transcription factor Dp-1, b
A_15_P113622	1.10935	1.8967	0.784773	0.567263	zgc:103586	492517	NM_001007389	zgc:103586
A_15_P139901	1.10916	0.43242	1.0414	1.5394	hspb15	555589	NM_001098732	heat shock protein, alpha-crystallin-related, b15
A_15_P115567	1.10899	1.80307	1.39538	1.40987	zgc:85944	415199	NM_001002109	zgc:85944
A_15_P209391	1.10873	1.84736	0.971804	1.01444	tax1bp3	406779	NM_213470	Tax1 (human T-cell leukemia virus type I) binding protein 3
A_15_P102956	1.10821	1.3887	1.0749	0.456822	zgc:64116	393349	NM_200378	zgc:64116
A_15_P102265	1.10797	1.85889	1.28507	1.52149	pinx1	368253	NM_001013265	pin2/trf1-interacting protein 1 [Source:ZFIN;Acc:ZDB-GENE-030515-2]
A_15_P159096	1.10787	1.06502	1.20096	2.27904	stab2	565194	NM_001110033	stabilin 2
A_15_P170646	1.10771	0.515042	1.10872	1.42619	desma	30148	NM_130963	desmin a
A_15_P152506	1.10765	0.339525	2.18975	1.25491	zgc:110317	550510	NM_001017812	zgc:110317
A_15_P116883	1.10764	1.5508	0.876049	0.550227	dlb	30141	NM_130958	deltaB
A_15_P102573	1.1074	0.850424	0.460736	1.36501	cx52.9	404625	NM_207093	connexin 52.9
A_15_P112425	1.10731	0.448198	0.933228	0.447317	cd74	30645	NM_131372	CD74 molecule, major histocompatibility complex, class II invariant chain
A_15_P164316	1.10726	2.78864	0.815389	1.03939	rhoae	394125	NM_201150	ras homolog gene family, member Ae
A_15_P537482	1.10686	0.526993	1.11026	0.778843	kdm6bb	563644	NM_001030178	lysine (K)-specific demethylase 6B, b [Source:ZFIN;Acc:ZDB-GENE-040724-166]
A_15_P105051	1.1068	0.644138	0.808189	0.405937	krt4	794486	BC066728	keratin 4
A_15_P406185	1.10657	1.99949	0.913533	0.947163	LOC573769	573769	DT318087	cystatin B-like
A_15_P262491	1.10647	1.80965	1.00934	1.6582	si:ch211-251p5.5	567691	AI641365	si:ch211-251p5.5
A_15_P102124	1.10642	0.524564	0.951857	1.02525	adhfe1	404618	NM_207086	alcohol dehydrogenase, iron containing, 1
A_15_P443695	1.10592	0.674726	1.88452	1.54456	LOC100330488	100330488	XM_002667854	hypothetical protein LOC100330488
A_15_P106770	1.10588	3.45817	0.933247	1.1069	actr2	406820	NM_213499	ARP2 actin-related protein 2 homolog
A_15_P170001	1.10574	0.501521	1.0323	0.804597	ca8	550233	NM_001017571	carbonic anhydrase VIII
A_15_P488900	1.10558	1.09027	0.538788	0.72921	LOC100001603	100001603	XM_001341533	family with sequence similarity 5, member C-like
A_15_P100942	1.10531	2.57652	0.706991	1.06323	aldh3d1	282559	NM_173221	aldehyde dehydrogenase 3 family, member D1
A_15_P150146	1.10502	3.73571	0.594666	0.61496	dazap2	324316	NM_199793	DAZ associated protein 2
A_15_P113945	1.105	2.12662	1.01992	1.02931	ap1s3b	447897	NM_001004635	adaptor-related protein complex 1, sigma 3 subunit, b
A_15_P552922	1.10464	0.498829	1.48662	1.50673	si:ch73-92e7.5	569236	NM_001113614	si:ch73-92e7.5 [Source:ZFIN;Acc:ZDB-GENE-081030-3]
A_15_P121252	1.10447	1.14038	0.785149	0.27993	mfap2	556677	NM_001039357	microfibrillar-associated protein 2
A_15_P109106	1.10443	0.505161	0.982331	1.04468	zgc:103672	449553	NM_001005595	zgc:103672
A_15_P108215	1.10425	1.91369	1.10872	1.28229	c1galt1b	337131	NM_200051	core 1 synthase, glycoprotein-N-acetylgalactosamine 3-beta-galactosyltransferase, 1b
A_15_P167626	1.1041	1.27465	0.844392	0.348368	LOC794350	794350	XM_001334261.1	hypothetical LOC794350
A_15_P100716	1.10393	1.94063	0.998864	1.19667	baxa	58081	NM_131562	bcl2-associated X protein, a
A_15_P206631	1.10392	0.525957	0.766576	0.826548	zgc:65779	406612	NM_214750	zgc:65779
A_15_P208181	1.10375	2.11413	1.25948	1.01727	snrnp27	436976	NM_001002703	small nuclear ribonucleoprotein 27 (U4/U6.U5)
A_15_P564442	1.10348	2.12487	0.900911	0.891458	ccnl1	326088	NM_199740	cyclin L1
A_15_P111804	1.1034	1.91114	0.629737	0.992875	glb1	548343	NM_001017547	galactosidase, beta 1
A_15_P169466	1.10335	0.47386	0.954984	0.691294	slc2a15b	552924	NM_001020494	solute carrier family 2 (facilitated glucose transporter), member 15b
A_15_P505007	1.1032	1.65106	0.960664	1.16745	si:dkeyp-72g9.4	793842	BC154830	si:dkeyp-72g9.4
A_15_P106764	1.10311	2.26927	0.912683	0.478141	orc6	324256	NM_212671	origin recognition complex, subunit 6
A_15_P201171	1.10302	0.496678	0.97036	0.970243	myo3b	564573	XM_001920252.3	myosin IIIB [Source:HGNC Symbol;Acc:15576]
A_15_P113011	1.10298	1.25294	0.929173	0.421844	s100a11	100307070	BC133168	S100 calcium binding protein A11
A_15_P169481	1.10296	0.15398	2.85174	2.69405	fbxo32	393891	NM_200917	F-box protein 32
A_15_P148906	1.1029	3.00214	0.634595	0.140016	zgc:112242	553694	NM_001020668	zgc:112242
A_15_P163141	1.10272	0.381704	1.14699	1.09083	cutc	450025	NM_001006046	cutC copper transporter homolog (E. coli)
A_15_P117487	1.10249	2.13572	0.8654	1.0607	zgc:101800	494078	NM_001008621	zgc:101800
A_15_P157011	1.10241	0.36374	1.22134	0.765765	LOC402880	402880	BC059678	hypothetical protein LOC402880
A_15_P365085	1.1023	1.98577	0.833264	0.813425	klhdc10	393231	NM_200261	kelch domain containing 10
A_15_P162391	1.10211	1.05715	1.85229	1.25955	zgc:110109	560572	NM_001030145	zgc:110109
A_15_P102563	1.10211	1.97146	0.59471	0.402629	hmgb2	641484	NM_001037424	high-mobility group box 2
A_15_P117361	1.10207	2.08654	0.883878	1.04321	qk	30471	NM_131224	quaking
A_15_P207321	1.10172	0.497295	1.30229	1.06135	col15a1a	792366	NM_001080091	collagen, type XV, alpha 1a
A_15_P211291	1.10164	1.25527	1.23305	1.95223	me2	445233	NM_001003627	malic enzyme 2, NAD(+)-dependent, mitochondrial [Source:ZFIN;Acc:ZDB-GENE-040801-147]
A_15_P180416	1.1015	2.04707	0.958899	0.717828	glrx	449769	NM_001005942	glutaredoxin (thioltransferase)
A_15_P114751	1.10139	0.522238	0.95161	0.947325	pabpc4	321035	NM_201296	poly(A) binding protein, cytoplasmic 4 (inducible form)
A_15_P100971	1.10137	2.08117	1.36085	1.21253	prelid1	393337	NM_200366	PRELI domain containing 1
A_15_P113881	1.10129	0.0779353	1.00652	0.144022	opn1lw1	30413	AF104904	opsin 1 (cone pigments), long-wave-sensitive, 1
A_15_P171436	1.10111	2.19773	0.925395	1.14131	aph1b	386808	NM_200115	anterior pharynx defective 1B
A_15_P100199	1.10086	0.492199	1.32884	1.98078	bin1	447863	NM_001004602	bridging integrator 1
A_15_P527807	1.10081	2.20053	0.884359	1.35087	spag1	564953	NM_001089406	sperm associated antigen 1
A_15_P113678	1.10017	0.323864	1.11553	0.852982	zgc:175088	559776	NM_001113798	zgc:175088
A_15_P359540	1.10002	2.21041	1.01997	0.847567	snrpd1	192331	NM_173252	small nuclear ribonucleoprotein D1 polypeptide [Source:ZFIN;Acc:ZDB-GENE-020419-14]
A_15_P113857	1.10001	1.77028	0.957794	0.425168	chaf1a	563212	NM_001045013	chromatin assembly factor 1, subunit A (p150)
A_15_P141686	1.09977	2.33758	0.987188	1.36261	tmem206	393429	NM_200457	transmembrane protein 206
A_15_P102754	1.0996	1.27364	0.926014	0.549515	and2	566702	NM_001111190	actinodin2
A_15_P135791	1.09954	0.53281	0.870759	0.914007	lyrm5a	553589	NM_001159823	LYR motif containing 5a
A_15_P395605	1.09949	0.495301	0.587265	0.90912	LOC568832	568832	XM_692188	hypothetical LOC568832
A_15_P100480	1.09925	1.55504	0.729031	0.461804	zgc:85936	406563	NM_214744	zgc:85936
A_15_P112571	1.09917	1.8467	0.95871	0.998868	tax1bp3	406779	NM_213470	Tax1 (human T-cell leukemia virus type I) binding protein 3
A_15_P105136	1.09907	2.52221	0.532095	0.445768	zgc:77056	327040	NM_212698	zgc:77056
A_15_P113374	1.09902	0.401734	0.882033	0.861931	def8	492523	NM_001007395	differentially expressed in FDCP 8 homolog (mouse)
A_15_P219476	1.09898	0.450384	0.872336	0.717292	slc2a15b	552924	NM_001020494	solute carrier family 2 (facilitated glucose transporter), member 15b
A_15_P110140	1.09877	1.86064	1.04782	1.17263	yes1	407620	NM_001013270	v-yes-1 Yamaguchi sarcoma viral oncogene homolog 1
A_15_P136741	1.09794	1.47362	1.25874	2.03327	pla2g15	335008	XM_003201387.1	phospholipase A2, group XV [Source:ZFIN;Acc:ZDB-GENE-030131-6948]
A_15_P104145	1.09754	2.57179	0.990137	0.861187	snrpd2	550244	NM_001017582	small nuclear ribonucleoprotein D2 polypeptide
A_15_P140266	1.09741	0.48144	0.947659	1.3634	zgc:154075	556929	NM_001079964	zgc:154075
A_15_P163536	1.09738	0.520379	1.24833	1.47388	mlphb	561905	NM_001079679	melanophilin b
A_15_P116200	1.09724	1.18793	1.16588	0.404856	g2e3	368848	NM_001003822	G2/M-phase specific E3 ubiquitin ligase
A_15_P102759	1.09714	0.22855	0.779644	1.04411	LOC100330330	100330330	BC122366	novel histone protein-like
A_15_P120598	1.09714	2.6551	0.953238	0.988021	ciao1	795104	NM_200147	cytosolic iron-sulfur protein assembly 1 homolog (S. cerevisiae)
A_15_P167616	1.097	2.32465	0.871973	0.819755	si:dkey-5i3.5	565091	BC163217	si:dkey-5i3.5
A_15_P298006	1.0967	0.270822	1.35087	1.09971	zgc:136439	678627	NM_001040372	zgc:136439
A_15_P176561	1.09634	0.491369	1.22077	1.50603	gpd1a	550404	NM_001017709	glycerol-3-phosphate dehydrogenase 1a
A_15_P168951	1.09633	2.86332	1.01527	1.36034	dnajc10	557858	NM_001083547	DnaJ (Hsp40) homolog, subfamily C, member 10
A_15_P111672	1.09631	1.97569	0.749108	0.87586	rngtt	405803	NM_212867	RNA guanylyltransferase and 5'-phosphatase
A_15_P201396	1.09625	1.61318	0.893936	0.517933	ska3	570479	BC091849	spindle and kinetochore associated complex subunit 3
A_15_P183091	1.09616	0.553165	0.981678	1.17078	cap2	393809	NM_200836	CAP, adenylate cyclase-associated protein, 2 (yeast)
A_15_P211426	1.09578	2.36299	0.87856	0.781238	zgc:112042	550360	NM_001017667	zgc:112042
A_15_P121124	1.09569	0.977381	1.0446	0.496287	neil3	492463	NM_001007335	nei endonuclease VIII-like 3 (E. coli)
A_15_P146226	1.09561	2.45342	0.706067	0.668826	mfsd3	100332553	XM_002661995.2	major facilitator superfamily domain containing 3 [Source:HGNC Symbol;Acc:25157]
A_15_P184221	1.09539	0.539688	0.961523	0.948834	pde4dip	100534873	XM_003200729.1	phosphodiesterase 4D interacting protein [Source:HGNC Symbol;Acc:15580]
A_15_P110255	1.09511	4.04953	0.553073	0.571591	dazap2	324316	NM_199793	DAZ associated protein 2
A_15_P298941	1.09495	0.42219	0.771946	0.964917	hemk1	560620	NM_001114419	HemK methyltransferase family member 1
A_15_P155886	1.09455	1.90935	0.846693	0.939399	anapc2	100318335	XM_002662119	anaphase promoting complex subunit 2
A_15_P208876	1.09442	0.49369	1.83966	1.24232	zgc:154100	767629	NM_001076571	zgc:154100
A_15_P181746	1.09441	1.8568	1.40925	1.11149	si:dkey-240h12.4	555536	XM_678062	si:dkey-240h12.4
A_15_P115157	1.09432	0.764664	1.06608	0.398735	ces3	560651	NM_001044936	carboxylesterase 3
A_15_P101384	1.09413	0.361958	1.06402	0.783131	zgc:92518	436634	NM_001002361	zgc:92518
A_15_P118516	1.09385	1.75677	0.736355	0.431099	mcm6	566409	NM_001082849	MCM6 minichromosome maintenance deficient 6, mitotin (S. cerevisiae)
A_15_P114027	1.09384	0.552684	1.17748	0.970902	taz	321965	NM_001001814	tafazzin
A_15_P100405	1.09367	1.03879	0.969464	0.439603	zgc:110417	554147	NM_001024440	zgc:110417
A_15_P292806	1.09266	1.09345	0.876321	0.542666	zp3a.2	558677	NM_001030120	zona pellucida glycoprotein 3a.2 [Source:ZFIN;Acc:ZDB-GENE-040727-2]
A_15_P198481	1.09245	1.39079	0.931611	0.535009	atp1b3a	30468	BC059426	ATPase, Na+/K+ transporting, beta 3a polypeptide
A_15_P183041	1.09235	1.84431	0.979705	1.09891	LOC560565	560565	EH493486	cDNA sequence BC021395-like
A_15_P109801	1.09223	0.465305	1.08848	0.627402	si:ch211-11c15.3	566329	BC125930	si:ch211-11c15.3
A_15_P172266	1.09223	6.39033	0.636635	0.670244	si:ch211-222e23.8	558940	NM_001044878	si:ch211-222e23.8
A_15_P120766	1.0922	1.82761	1.23755	1.05298	ak3	406404	NM_213130	adenylate kinase 3
A_15_P112110	1.09218	2.55742	0.781917	0.888531	si:dkeyp-89c11.2	557184	NM_001030110	si:dkeyp-89c11.2
A_15_P119986	1.09125	2.55929	0.435654	0.820579	cirbp	678563	NM_200017	cold inducible RNA binding protein
A_15_P195361	1.09113	1.85535	0.723471	0.668659	fam168a	751761	NM_001045470	family with sequence similarity 168, member A
A_15_P174046	1.09108	0.483629	0.82672	0.801234	itfg2	550607	NM_001017908	integrin alpha FG-GAP repeat containing 2
A_15_P100562	1.09092	3.47532	0.516588	0.615491	arrb2b	394099	NM_201124	arrestin, beta 2b [Source:ZFIN;Acc:ZDB-GENE-040426-1332]
A_15_P100688	1.09083	0.448943	0.94308	0.875289	nme7	30086	NM_130929	non-metastatic cells 7, protein expressed in (nucleoside-diphosphate kinase)
A_15_P300521	1.0908	0.36625	1.15162	1.1216	cutc	450025	NM_001006046	cutC copper transporter homolog (E. coli)
A_15_P105837	1.09064	0.662973	0.663138	0.402821	pdgfrl	393284	NM_200314	platelet-derived growth factor receptor-like
A_15_P153481	1.0903	0.297426	1.25211	1.25973	zgc:92233	436902	NM_001002629	zgc:92233
A_15_P166401	1.09026	1.85922	0.821268	0.865204	slc16a12b	449947	NM_001145814	solute carrier family 16 (monocarboxylic acid transporters), member 12b
A_15_P108536	1.09011	1.5188	0.852591	0.497976	cdk2	406715	NM_213406	cyclin-dependent kinase 2
A_15_P115667	1.09008	2.18476	0.769598	0.61106	hmg20b	553572	NM_001020551	high-mobility group 20B
A_15_P147206	1.09008	1.61068	0.862886	0.361747	LOC556154	556154	NM_001130397	novel protein similar to human and mouse MAM domain containing 2 (MAMDC2)
A_15_P193551	1.08992	0.610417	1.21565	2.07369	ppp6r2	560729	NM_001025509	protein phosphatase 6, regulatory subunit 2
A_15_P141026	1.08977	0.418209	1.10685	0.458601	crygm2a	553177	NM_001018121	crystallin, gamma M2a
A_15_P199776	1.08962	2.17619	0.915286	1.08209	ap1s3b	447897	NM_001004635	adaptor-related protein complex 1, sigma 3 subunit, b
A_15_P162226	1.08952	1.17526	0.986108	2.92556	zgc:113317	619243	NM_001033725	zgc:113317
A_15_P116605	1.08924	0.852468	1.06797	2.23968	socs3b	406596	NM_213304	suppressor of cytokine signaling 3b
A_15_P110467	1.08869	2.53633	0.645786	0.601231	hmgb1	321622	NM_199555	high-mobility group box 1
A_15_P207471	1.08848	1.69465	0.834998	0.543628	dlb	30141	NM_130958	deltaB
A_15_P135796	1.08826	2.19339	0.679133	0.891572	LOC100334535	100334535	XM_002661352	ubiquitin specific protease 18-like
A_15_P163646	1.0882	0.541	1.11541	0.944774	zgc:158245	790922	NM_001080068	zgc:158245
A_15_P133546	1.08813	0.366975	2.40624	1.37009	smarca2	334032	BC049432	SWI/SNF related, matrix associated, actin dependent regulator of chromatin, subfamily a, member 2
A_15_P180706	1.08784	0.462691	1.10643	0.955021	zgc:171765	564875	NM_001103117	zgc:171765
A_15_P194831	1.08778	2.12117	0.824215	0.948518	usp37	768201	NM_001077343	ubiquitin specific peptidase 37
A_15_P149136	1.08766	1.84702	1.06934	1.1278	zgc:153887	572011	NM_001077254	zgc:153887
A_15_P209266	1.08759	3.49187	0.660628	5.51872	mmp13a	387293	NM_201503	matrix metalloproteinase 13a
A_15_P140201	1.0873	1.33387	0.708706	0.2222	mfap2	556677	NM_001039357	microfibrillar-associated protein 2
A_15_P155976	1.08714	2.06617	0.978946	1.05134	polr2eb	445170	NM_001003564	polymerase (RNA) II (DNA directed) polypeptide E, b
A_15_P120882	1.08661	2.37718	1.80128	0.799836	glrx	449769	NM_001005942	glutaredoxin (thioltransferase)
A_15_P100779	1.08648	0.999099	0.545297	0.546896	zgc:56223	393182	NM_200213	zgc:56223
A_15_P119167	1.08639	1.99553	0.583171	0.637131	clgn	556495	NM_001077541	calmegin
A_15_P174506	1.08629	1.0022	1.37235	1.93898	zgc:158281	564048	NM_001089403	zgc:158281
A_15_P168696	1.08594	0.53591	0.828467	0.819729	def8	492523	NM_001007395	differentially expressed in FDCP 8 homolog (mouse)
A_15_P112755	1.08571	0.781534	1.19158	1.87579	si:dkey-40j3.1	100002710	XM_001921473	si:dkey-40j3.1
A_15_P113321	1.08561	0.549576	1.14117	1.0941	hoxa13b	30438	BC090761	homeo box A13b
A_15_P174216	1.08527	1.01699	0.538602	0.547395	zgc:56223	393182	NM_200213	zgc:56223
A_15_P602802	1.08511	0.375883	1.53183	1.93919	zgc:136896	677758	NM_001040052	zgc:136896
A_15_P106744	1.08463	1.16857	0.947757	1.998	ctsba	406645	BC044517	cathepsin B, a
A_15_P195506	1.08462	1.44925	1.19488	0.526553	fabp1b.1	554095	NM_001024651	fatty acid binding protein 1b, tandem duplicate 1
A_15_P199371	1.08456	0.48828	1.13749	0.863679	ftr25	560716	XM_684115.5	finTRIM family, member 25 [Source:ZFIN;Acc:ZDB-GENE-070912-323]
A_15_P209286	1.08405	0.393284	1.30114	1.15787	zgc:112045	554116	NM_001024412	zgc:112045
A_15_P150501	1.08401	0.524638	1.59364	1.1682	dfna5	335722	NM_001001947	deafness, autosomal dominant 5
A_15_P167971	1.08398	2.36368	1.72634	1.43868	herpud1	565499	NM_001025537	homocysteine-inducible, endoplasmic reticulum stress-inducible, ubiquitin-like domain member 1
A_15_P142406	1.08392	0.531896	1.17571	1.03917	zgc:101798	572841	NM_001007396	zgc:101798
A_15_P177051	1.08375	2.2021	0.918199	1.04143	im:7158669	794169	BC107496	im:7158669
A_15_P105825	1.08357	2.0114	0.883388	0.834561	ndnl2	386658	NM_198812	necdin-like 2
A_15_P210711	1.08284	1.64162	0.614761	0.339667	zgc:162337	503885	BC151862	zgc:162337
A_15_P413855	1.08283	0.114767	1.57908	0.535529	hpx	327588	NM_001111147	hemopexin
A_15_P111826	1.08262	1.33795	0.930232	1.90479	ctssb.2	337572	NM_001017661	cathepsin S, b.2
A_15_P281596	1.08248	0.462426	0.678151	0.577508	tmprss4a	777630	NM_001077738	transmembrane protease, serine 4a
A_15_P120746	1.08244	0.550453	1.22572	1.21065	LOC569184	569184	CK360688	diamine N-acetyltransferase 2-like
A_15_P188496	1.08211	2.06055	0.936317	1.23122	LOC561939	561939	XM_685336	solute carrier family 25, member 23-like
A_15_P103755	1.0821	1.94932	0.941543	0.983518	xab2	387600	BC054579	XPA binding protein 2
A_15_P171276	1.08194	0.453837	0.917328	1.1743	zgc:152948	767666	NM_001076605	zgc:152948
A_15_P148041	1.08161	1.90967	0.811088	0.809956	klhdc10	393231	NM_200261	kelch domain containing 10
A_15_P103063	1.08157	2.0593	0.856289	1.45584	irf6	393570	NM_200598	interferon regulatory factor 6
A_15_P112791	1.08125	2.02549	0.78915	0.813288	nup37	436892	NM_001002619	nucleoporin 37
A_15_P115498	1.08091	0.423229	1.53323	1.08699	ubxn6	554960	NM_001044780	UBX domain protein 6
A_15_P133891	1.08075	0.635493	1.29309	2.24339	si:ch211-35n24.1	402857	NM_001118891	si:ch211-35n24.1
A_15_P104587	1.08072	0.472546	1.06773	1.4817	eef2l2	336168	XM_692874.5	eukaryotic translation elongation factor 2, like 2 [Source:ZFIN;Acc:ZDB-GENE-030131-8112]
A_15_P442335	1.08064	2.74073	0.855631	0.558295	zwilch	336439	NM_001199735	Zwilch, kinetochore associated, homolog (Drosophila)
A_15_P113711	1.0805	1.3137	0.560402	0.375203	hmgb3a	561025	NM_001122836	high-mobility group box 3a [Source:ZFIN;Acc:ZDB-GENE-050428-1]
A_15_P505932	1.08017	0.544285	1.28139	1.38625	zgc:162183	100037314	NM_001089470	zgc:162183
A_15_P143401	1.08014	0.439488	1.05029	1.04507	ftr02	570286	XM_003197922.1	finTRIM family, member 2 [Source:ZFIN;Acc:ZDB-GENE-070424-5]
A_15_P115755	1.08006	0.395613	1.0678	1.09952	LOC556563	556563	XM_678340	hypothetical LOC556563
A_15_P104961	1.07988	0.499315	0.909114	0.815257	asb13	436801	NM_001002528	ankyrin repeat and SOCS box-containing 13
A_15_P188161	1.07961	1.84251	1.28013	0.749174	LOC100007926	100007926	XM_001923715	P2Y purinoceptor 11-like
A_15_P108937	1.07953	0.301044	0.923902	1.89621	zgc:103612	494053	NM_001008596	zgc:103612
A_15_P111896	1.07932	3.04689	0.625354	0.663501	hmgb3b	550466	NM_001017769	high-mobility group box 3b
A_15_P195291	1.07923	1.28282	0.940386	1.9002	zgc:92647	436707	NM_001002434	zgc:92647
A_15_P202661	1.07911	0.511011	1.32189	0.748309	LOC556973	556973	CT584363	quiescin Q6 sulfhydryl oxidase 1-like
A_15_P209801	1.07906	0.432735	1.10743	2.50267	zgc:103612	494053	NM_001008596	zgc:103612
A_15_P120670	1.07857	0.433863	0.953416	0.764205	kptn	445248	NM_001003642	kaptin (actin binding protein)
A_15_P267641	1.07842	0.451291	1.98484	0.965831	si:dkey-24h18.2	100286775	NM_001146306	si:dkey-24h18.2
A_15_P209481	1.07841	2.05065	0.800484	0.74307	rfc2	503748	NM_001013326	replication factor C (activator 1) 2
A_15_P101191	1.07838	1.84512	1.05213	1.23347	yes1	407620	NM_001013270	v-yes-1 Yamaguchi sarcoma viral oncogene homolog 1
A_15_P140446	1.07823	0.529724	1.13274	1.0409	fam160b2	777718	NM_001077766	family with sequence similarity 160, member B2
A_15_P211401	1.07819	1.51026	1.0231	0.425947	zgc:64116	393349	NM_200378	zgc:64116
A_15_P106688	1.07802	2.32584	1.01951	0.758255	snap25a	30712	NM_131435	synaptosome-associated protein 25a [Source:ZFIN;Acc:ZDB-GENE-980526-468]
A_15_P394910	1.078	0.461611	1.22221	0.998743	zgc:158452	557086	NM_001080170	zgc:158452
A_15_P136176	1.078	0.502599	1.01447	0.773014	wu:fc44f06	567613	BC114320	wu:fc44f06
A_15_P106471	1.07797	1.87501	2.5043	0.817595	zgc:101826	447939	CN330180	zgc:101826
A_15_P117656	1.07788	1.94729	0.838563	0.866155	sf3b14	415157	NM_001002067	splicing factor 3B
A_15_P106865	1.07776	0.613123	1.17038	2.06212	ctbs	553763	NM_001020729	chitobiase, di-N-acetyl-
A_15_P253036	1.07766	0.342045	1.20625	1.17648	pcmt	30751	NM_131465	l-isoaspartyl protein carboxyl methyltransferase
A_15_P101175	1.07741	2.90092	0.61709	0.111562	zgc:112242	553694	NM_001020668	zgc:112242
A_15_P106314	1.07722	1.08097	0.931509	0.507281	trip13	393554	NM_200582	thyroid hormone receptor interactor 13
A_15_P540867	1.07668	1.91321	1.12957	1.01842	hmgcs1	394060	NM_201085	3-hydroxy-3-methylglutaryl-Coenzyme A synthase 1 (soluble) [Source:ZFIN;Acc:ZDB-GENE-040426-1042]
A_15_P213106	1.07647	1.96448	0.598491	0.613465	clgn	556495	NM_001077541	calmegin
A_15_P162489	1.07639	0.551284	0.630309	0.871763	lingo4a	100005227	NM_001082978	leucine rich repeat and Ig domain containing 4a
A_15_P105862	1.07628	1.11069	1.05803	2.06683	pnocb	394236	NM_001015044	prepronociceptin b
A_15_P598902	1.0762	1.70183	0.910075	0.492328	cdca8	492815	NM_001007456	cell division cycle associated 8
A_15_P149126	1.07603	0.642655	1.23542	2.57581	rab12	553657	NM_001020630	RAB12, member RAS oncogene family
A_15_P171476	1.076	0.465294	1.27947	1.03191	zgc:158452	557086	NM_001080170	zgc:158452
A_15_P141271	1.07585	1.35225	1.04822	0.476833	zgc:123190	566441	NM_001037691	zgc:123190
A_15_P113890	1.07566	0.327177	1.44415	1.6471	rpl31	677758	NM_001040052	ribosomal protein L31 [Source:HGNC Symbol;Acc:10334]
A_15_P153256	1.07549	1.99794	0.809633	0.993442	rngtt	405803	NM_212867	RNA guanylyltransferase and 5'-phosphatase
A_15_P333424	1.07548	0.552628	1.28862	1.21377	zgc:172136	566376	NM_001111187	zgc:172136
A_15_P591672	1.07544	1.90597	0.816954	0.829424	LOC555279	555279	XM_677751	hypothetical LOC555279
A_15_P198366	1.07517	3.48274	0.725758	0.707129	mtf2	692292	NM_001045264	metal response element binding transcription factor 2
A_15_P189121	1.07496	0.438927	1.32943	1.31511	si:ch211-150o23.2	558029	BC155788	si:ch211-150o23.2
A_15_P304716	1.07467	2.16088	0.807173	0.896035	adck5	100001584	NM_001202526	aarF domain containing kinase 5
A_15_P199366	1.07408	2.62919	2.34457	1.44013	calrl	321315	NM_201465	calreticulin like
A_15_P103131	1.074	1.07946	1.02551	0.537071	pla2g12b	406739	NM_213430	phospholipase A2, group XIIB
A_15_P174586	1.07395	0.513079	1.12818	2.03022	fosl2	558921	NM_001082998	fos-like antigen 2
A_15_P116563	1.07392	1.34132	1.0723	2.23999	adam8a	368917	NM_200637	a disintegrin and metalloproteinase domain 8a
A_15_P201446	1.07388	0.273497	1.18383	0.414816	crygm2f	558389	NM_001110106	crystallin, gamma M2f
A_15_P210946	1.07376	2.04814	0.758933	1.23347	rab32a	378969	NM_201332	RAB32a, member RAS oncogene family
A_15_P338060	1.0737	1.81286	0.795075	1.11178	skiv2l	559653	NM_001044901	superkiller viralicidic activity 2 (S. cerevisiae homolog)-like
A_15_P143056	1.07363	2.6769	1.04808	0.881539	zgc:136346	692304	NM_001045276	zgc:136346
A_15_P169966	1.07352	1.71591	0.81802	0.469694	mcm5	286747	NM_178436	MCM5 minichromosome maintenance deficient 5 (S. cerevisiae)
A_15_P167881	1.07338	2.15997	0.809331	0.465297	zwilch	336439	NM_001199735	Zwilch, kinetochore associated, homolog (Drosophila)
A_15_P164326	1.07337	1.87958	0.817267	0.934813	ppp2r2d	327263	NM_199776	protein phosphatase 2, regulatory subunit B, delta isoform
A_15_P114256	1.07326	1.8453	0.936833	1.07811	psme1	30648	NM_131375	proteasome activator subunit 1
A_15_P114410	1.07303	1.82121	0.92288	0.798428	sap18	393693	NM_200720	sin3-associated polypeptide
A_15_P205921	1.07264	2.6997	0.72154	0.702735	smyd4	767654	NM_001076594	SET and MYND domain containing 4
A_15_P173471	1.07196	1.81629	0.815338	0.679652	zgc:64106	393348	NM_200377	zgc:64106
A_15_P105312	1.07189	0.289847	1.06806	0.349654	cd74	30645	NM_131372	CD74 molecule, major histocompatibility complex, class II invariant chain
A_15_P204216	1.07157	2.18617	1.16865	1.20834	LOC100332627	100332627	XM_002664903	erythrocyte membrane protein band 4.1-like 2-like
A_15_P118381	1.07096	0.429864	0.958199	1.06992	popdc3	415108	NM_001001848	popeye domain containing 3
A_15_P135581	1.07096	0.257142	1.09045	1.06292	LOC100332843	100332843	EH501975	5-formyltetrahydrofolate cyclo-ligase-like
A_15_P113872	1.07089	2.04824	0.882005	0.886368	fam175a	449820	NM_001005993	family with sequence similarity 175, member A
A_15_P107976	1.0707	3.17889	0.640796	0.626584	vrk1	406694	NM_213385	vaccinia related kinase 1
A_15_P100543	1.07066	0.425027	1.63239	1.93578	si:dkey-69h6.7	564271	NM_001100015	si:dkey-69h6.7
A_15_P471265	1.07041	0.805933	0.882248	0.535586	slc2a15a	394245	NM_001162541	solute carrier family 2 (facilitated glucose transporter), member 15a
A_15_P100074	1.07011	0.444034	0.965858	1.08495	tie2	30747	NM_131461	endothelium-specific receptor tyrosine kinase 2
A_15_P242771	1.07009	0.537604	1.39912	1.24659	LOC555437	555437	XR_084433	WAS protein family, member 3-like
A_15_P153206	1.06952	0.553384	0.920531	0.655981	gpd1	406615	NM_214753	glycerol-3-phosphate dehydrogenase 1 (soluble)
A_15_P210821	1.06926	1.70418	1.08075	2.04339	lygl1	436979	NM_001002706	lysozyme g-like 1
A_15_P118031	1.06901	2.86278	0.73228	0.761343	slc30a9	497184	NM_001008575	solute carrier family 30 (zinc transporter), member 9
A_15_P108243	1.06894	0.596384	0.538126	0.731079	fgf3	30549	NM_131291	fibroblast growth factor 3
A_15_P204956	1.06889	1.3174	1.14539	1.97844	me2	445233	NM_001003627	malic enzyme 2, NAD(+)-dependent, mitochondrial
A_15_P117556	1.0682	1.80705	0.927316	0.850838	gabpa	58110	NM_131587	GA-binding protein transcription factor, alpha subunit
A_15_P517422	1.06807	2.02789	1.00612	1.23808	wu:fc20c04	324148	CK398084	wu:fc20c04
A_15_P118354	1.06793	1.85915	0.693722	0.948925	si:ch211-282j22.3	562939	XM_003200833.1	si:ch211-282j22.3 [Source:ZFIN;Acc:ZDB-GENE-091113-49]
A_15_P199281	1.06776	1.85753	0.764306	0.543406	si:dkeyp-35b8.5	556995	NM_001126388	si:dkeyp-35b8.5
A_15_P203696	1.06756	1.9202	0.837382	1.05686	LOC559388	559388	EH546725	cornichon homolog 4-like
A_15_P103826	1.06756	1.81929	0.993998	0.742366	lsm6	415167	NM_001002077	LSM6 homolog, U6 small nuclear RNA associated (S. cerevisiae)
A_15_P173301	1.06749	0.584736	0.83429	0.403313	zgc:162816	571260	NM_001089489	zgc:162816
A_15_P149586	1.06674	1.05378	0.85048	0.416212	stmn1a	678630	NM_001040375	stathmin 1a
A_15_P138206	1.06673	0.974782	1.51402	0.480933	aspm	554163	NM_001123373	asp (abnormal spindle)-like, microcephaly associated (Drosophila)
A_15_P178476	1.06647	0.530057	1.1671	1.01416	LOC564649	564649	BC139555	similar to 3-oxoacyl-[acyl-carrier-protein] synthase, mitochondrial precursor (Beta-ketoacyl-ACP synthase)
A_15_P183344	1.06594	0.321394	1.28328	1.39011	zgc:173570	570101	NM_001111202	zgc:173570
A_15_P212916	1.06583	1.63453	0.989774	0.476784	kifc1	30453	NM_131206	kinesin family member C1
A_15_P371710	1.06579	2.39155	0.785354	1.17487	vip2	100000558	NM_001114555	vasoactive intestinal polypeptide type II
A_15_P119839	1.06572	0.643632	0.922815	0.3608	akr1a1a	445326	NM_001003783	aldo-keto reductase family 1, member A1a (aldehyde reductase)
A_15_P114118	1.06569	0.394438	0.921231	2.10243	c1qb	445088	NM_001003482	complement component 1, q subcomponent, B chain
A_15_P193056	1.06547	0.51837	1.12517	1.70423	zgc:113025	554550	NM_001017564	zgc:113025
A_15_P142971	1.06537	0.477644	0.977758	0.810754	kptn	445248	NM_001003642	kaptin (actin binding protein)
A_15_P262556	1.06497	1.53652	0.76399	0.477195	ccnd2b	565038	NM_001045068	cyclin D2, b [Source:ZFIN;Acc:ZDB-GENE-050420-354]
A_15_P198401	1.06497	0.5191	0.690788	1.17699	LOC568316	568316	EV759966	AMP-activated protein kinase gamma2 subunit-like
A_15_P367040	1.06485	0.524336	0.916309	0.797883	zgc:112466	550374	NM_001017679	zgc:112466
A_15_P205671	1.06479	0.519867	0.832666	0.926407	scn3b	563935	NM_001080802	sodium channel, voltage-gated, type III, beta
A_15_P101067	1.06443	1.02587	0.957976	0.434495	itgb1b.2	405864	NM_212928	integrin, beta 1b.2
A_15_P112491	1.06435	2.6661	0.811364	0.766778	wdr32	405882	NM_212946	WD repeat domain 32
A_15_P153761	1.06427	0.520957	1.03847	1.27442	zgc:153989	767796	NM_001076763	zgc:153989
A_15_P100780	1.06402	1.61797	0.994633	0.545603	zgc:56200	321240	NM_199539	zgc:56200
A_15_P108980	1.06395	2.0067	1.03782	0.832563	arpp19b	393947	NM_200972	cAMP-regulated phosphoprotein 19b
A_15_P580962	1.0638	1.07149	1.16597	1.87479	zgc:77118	405845	NM_212909	zgc:77118
A_15_P138521	1.06366	0.905434	1.33907	2.2851	LOC100002292	100002292	XM_001342080	protein strawberry notch homolog 2-like
A_15_P112257	1.06339	1.24769	1.219	1.95914	prl	791526	NM_181437	prolactin
A_15_P169661	1.06314	1.87538	0.995979	1.09999	si:dkey-246k9.1	445168	NM_001003562	si:dkey-246k9.1
A_15_P173571	1.06311	1.46153	0.688405	0.540269	zgc:109984	568055	NM_001029963	zgc:109984
A_15_P116607	1.06258	0.315405	0.888444	0.709094	LOC798369	798369	XM_001338788	MAM domain containing 2-like
A_15_P100482	1.06258	1.94163	1.03154	1.07092	hmbsa	394129	NM_201154	hydroxymethylbilane synthase a
A_15_P119304	1.06221	1.81304	0.960801	0.719263	lsm6	415167	NM_001002077	LSM6 homolog, U6 small nuclear RNA associated (S. cerevisiae) [Source:ZFIN;Acc:ZDB-GENE-040625-50]
A_15_P119814	1.06206	1.61115	0.889562	0.491698	tyms	81540	NM_131760	thymidylate synthase
A_15_P104912	1.06183	1.14588	0.919323	1.86079	slc16a9a	795588	NM_200410	solute carrier family 16 (monocarboxylic acid transporters), member 9a
A_15_P117040	1.06178	0.502218	1.14207	1.5802	ppil1	558042	NM_001034178	peptidylprolyl isomerase (cyclophilin)-like 1
A_15_P193491	1.06153	1.4606	2.30029	1.32646	hspb8	791580	NM_001100957	heat shock protein, alpha-crystallin-related, b8 [Source:ZFIN;Acc:ZDB-GENE-030131-2480]
A_15_P107597	1.06127	1.97976	0.674676	0.442834	hmgb2a	641484	NM_001037424	high-mobility group box 2a [Source:ZFIN;Acc:ZDB-GENE-051120-126]
A_15_P247326	1.06122	0.475329	1.06712	0.972224	akap2	100332334	NM_001204256	A kinase (PRKA) anchor protein 2 [Source:HGNC Symbol;Acc:372]
A_15_P111884	1.06106	0.810345	0.909833	0.498255	exorh	30459	NM_131212	extra-ocular rhodopsin
A_15_P174376	1.06098	0.515917	1.19273	1.89687	gys1	394155	NM_201180	glycogen synthase 1 (muscle)
A_15_P107871	1.06091	1.34917	6.06637	2.86832	hspb1	368243	BC097148	heat shock protein, alpha-crystallin-related, 1
A_15_P172536	1.06053	3.75863	1.02364	0.961381	nsfb	554200	NM_001024454	N-ethylmaleimide-sensitive factor b
A_15_P151011	1.06052	0.51417	0.961505	1.57974	slc25a43	796731	NM_001004497	solute carrier family 25, member 43
A_15_P116061	1.06043	3.0787	0.767766	0.863274	znf593	559352	NM_200817	zinc finger protein 593
A_15_P198166	1.06042	1.11111	0.951106	0.512397	pla2g12b	406739	NM_213430	phospholipase A2, group XIIB
A_15_P113757	1.06031	0.164935	0.817269	1.09247	irak4	393132	NM_200163	interleukin-1 receptor-associated kinase 4
A_15_P118283	1.06022	0.301832	0.888598	0.30677	ccl1	30268	NM_131062	CC chemokine 1
A_15_P110638	1.06008	2.59886	0.918479	0.642526	selt1a	352919	BC054578	selenoprotein T, 1a
A_15_P264791	1.06002	0.917067	1.04866	0.513833	cabz01074130.1	100537277	XM_003201680.1	0
A_15_P115722	1.06002	0.476131	1.14502	1.18107	ift80	494082	NM_001008625	intraflagellar transport 80 homolog (Chlamydomonas)
A_15_P111739	1.05998	2.09354	0.895697	0.804627	bzw1a	325226	NM_199708	basic leucine zipper and W2 domains 1a
A_15_P194756	1.05969	2.14284	0.811521	0.678359	taf5l	334055	NM_199852	TAF5-like RNA polymerase II, p300/CBP-associated factor (PCAF)-associated factor
A_15_P163116	1.05968	0.411653	1.03878	1.02243	isoc2	492617	NM_001079953	isochorismatase domain containing 2
A_15_P183421	1.05937	0.915633	1.36108	1.89016	LOC567047	567047	NM_001168463	apolipoprotein B-editing catalytic subunit 2b
A_15_P162631	1.05887	0.503914	0.856519	0.876467	si:dkeyp-55f12.3	568418	NM_001025552	si:dkeyp-55f12.3
A_15_P574582	1.05867	1.88053	0.83507	0.698079	ptbp1a	323490	NM_001020477	polypyrimidine tract binding protein 1a
A_15_P161176	1.05828	1.88996	0.771291	0.870762	zgc:66317	386792	NM_200112	zgc:66317
A_15_P222746	1.05784	3.11204	0.834052	1.26489	zgc:123295	641564	NM_001037562	zgc:123295
A_15_P114244	1.05776	1.96522	0.773079	0.838461	mtmr2	30644	NM_131371	myotubularin related protein 2
A_15_P107432	1.05772	1.54655	1.035	1.855	si:dkey-14d8.5	557810	NM_001044841	si:dkey-14d8.5
A_15_P105018	1.05757	0.692876	0.839896	0.530005	LOC564564	564564	EG582104	MGC80162 protein-like
A_15_P174411	1.05754	0.325086	1.08695	1.23948	zgc:110848	503751	NM_001013329	zgc:110848
A_15_P144951	1.05725	0.776518	0.85345	0.500391	ptpla	553326	XM_694691.4	protein tyrosine phosphatase-like (proline instead of catalytic arginine), member A [Source:HGNC Symbol;Acc:9639]
A_15_P161661	1.05724	0.33211	1.05262	1.36301	miox	571850	NM_001030266	myo-inositol oxygenase
A_15_P136276	1.05713	0.544736	0.903672	0.678437	LOC100003678	100003678	CN832327	CD59-like
A_15_P144671	1.05707	2.21141	0.829506	0.78968	zgc:112356	569875	NM_001030239	zgc:112356
A_15_P195241	1.05632	2.52566	1.37476	1.69088	zgc:153996	777738	NM_001077785	zgc:153996
A_15_P149291	1.05619	0.41382	0.900718	0.686199	zgc:112257	553696	NM_001020670	zgc:112257
A_15_P172196	1.05615	1.94205	1.07723	1.06973	daxx	561006	NM_001044949	death-associated protein 6
A_15_P192126	1.05612	0.561354	0.972153	1.7573	si:dkey-5n18.1	570444	BC122371	si:dkey-5n18.1
A_15_P120511	1.05593	2.58065	0.958814	0.687932	snrpfl	445404	NM_001003881	small nuclear ribonucleoprotein polypeptide F-like
A_15_P205326	1.05576	1.52166	0.939383	0.487529	zgc:153687	768152	NM_001077295	zgc:153687
A_15_P206436	1.05555	2.00349	0.71908	0.55043	khdrbs1a	30082	NM_130925	KH domain containing, RNA binding, signal transduction associated 1a
A_15_P509987	1.05544	2.23445	0.790841	0.867615	tubgcp4	557155	NM_001135130	tubulin, gamma complex associated protein 4
A_15_P100433	1.05532	0.880597	0.898832	0.492449	lum	415149	NM_001002059	lumican
A_15_P180241	1.0551	1.99398	0.815322	0.746189	ptbp1b	321220	NM_001122654	polypyrimidine tract binding protein 1b
A_15_P116234	1.05508	1.95615	0.829669	0.743142	ptbp1b	321220	NM_001122654	polypyrimidine tract binding protein 1b
A_15_P173556	1.05481	1.94748	0.931552	0.829088	zgc:123170	334107	NM_001025452	zgc:123170
A_15_P107911	1.05478	0.397198	1.40547	1.24762	zgc:85789	322350	NM_212616	zgc:85789
A_15_P120770	1.05432	1.94945	0.705164	1.03247	cnn2	406658	NM_213349	calponin 2
A_15_P139356	1.05423	2.02633	0.814761	0.585247	zgc:152969	777758	NM_001193542	zgc:152969
A_15_P118514	1.05421	0.530743	0.874163	0.805222	zgc:63647	394052	NM_201077	zgc:63647
A_15_P177501	1.05412	2.02649	0.64091	0.328926	zgc:162337	503885	NM_001077246	zgc:162337
A_15_P176921	1.05402	2.0019	0.639843	0.782906	zgc:113921	571696	BC097015	zgc:113921
A_15_P116399	1.05401	1.34607	1.04421	2.07226	piwil1	368200	NM_183338	piwi-like 1 (Drosophila)
A_15_P102470	1.05381	0.382114	1.14545	1.19189	cox4i2	393776	NM_200803	cytochrome c oxidase subunit IV isoform 2
A_15_P110803	1.05379	1.65831	0.862822	0.444423	mcm5	286747	NM_178436	MCM5 minichromosome maintenance deficient 5 (S. cerevisiae)
A_15_P143811	1.05364	1.20422	0.746936	0.511955	LOC555478	555478	XM_677895	aminopeptidase N-like
A_15_P113486	1.05344	0.535065	1.09319	0.997491	tmem231	393358	NM_200387	transmembrane protein 231
A_15_P500347	1.05282	0.406892	0.896151	0.743435	zgc:103625	447931	NM_001004669	zgc:103625 [Source:ZFIN;Acc:ZDB-GENE-040912-116]
A_15_P134181	1.05279	0.356389	0.783482	1.4814	ttnb	100001684	BC090413	titin b
A_15_P156806	1.05272	0.383752	1.02134	0.589507	LOC559936	559936	BC155641	phosphatidylinositol-specific phospholipase C, X domain containing 2-like
A_15_P117576	1.05256	1.18219	0.80784	0.359934	zgc:100957	445226	NM_001003620	zgc:100957
A_15_P164641	1.05197	0.5027	1.01453	1.16467	si:dkey-6n6.2	751683	NM_001045397	si:dkey-6n6.2
A_15_P396875	1.05189	0.450963	0.692589	1.07863	zgc:158445	798069	NM_001080071	zgc:158445
A_15_P104997	1.05176	2.27768	0.827713	0.985331	ubtf	368509	NM_001005395	upstream binding transcription factor, RNA polymerase I
A_15_P468660	1.05169	0.842933	1.92005	1.21457	si:ch211-250g4.3	557772	XM_680892.5	si:ch211-250g4.3 [Source:ZFIN;Acc:ZDB-GENE-060503-506]
A_15_P170821	1.05148	4.25756	0.669553	2.78729	odc1	114426	NM_131801	ornithine decarboxylase 1
A_15_P150601	1.05131	2.20689	1.0024	0.966072	pcgf6	555238	NM_001089369	polycomb group ring finger 6
A_15_P121107	1.05116	1.11415	0.871002	0.447883	hapln1a	493635	NM_001007790	hyaluronan and proteoglycan link protein 1a
A_15_P112208	1.05113	1.57046	0.958863	2.44919	zgc:173915	100126122	NM_001109850	zgc:173915
A_15_P133751	1.05072	2.34403	0.961516	1.13239	ube2l3b	321943	BC056724	ubiquitin-conjugating enzyme E2L 3b
A_15_P194791	1.05058	0.470847	0.894689	1.01282	itgb4	335269	NM_001024386	integrin, beta 4
A_15_P171861	1.05057	0.553371	1.32513	1.23377	zgc:153957	570194	NM_001083851	zgc:153957
A_15_P105544	1.05044	1.16341	2.23796	1.24815	smyd1b	569027	NM_001039636	SET and MYND domain containing 1b
A_15_P188714	1.05031	1.25198	1.00249	2.20657	LOC100007474	100007474	XM_001339867	microfibrillar-associated protein 4-like
A_15_P111703	1.05028	2.0272	1.1018	1.12705	zgc:55683	406744	NM_213435	zgc:55683
A_15_P117110	1.0497	2.75496	0.931334	0.915668	sart1	436946	NM_001002673	squamous cell carcinoma antigen recognised by T cells
A_15_P195011	1.04968	0.457748	1.01737	1.04295	ktn1	368207	NM_200081	kinectin 1
A_15_P110769	1.04961	1.95803	0.846741	0.753855	ptbp1a	323490	NM_001020477	polypyrimidine tract binding protein 1a
A_15_P222036	1.04909	1.91086	0.774926	0.370412	mcm6	566409	NM_001082849	MCM6 minichromosome maintenance deficient 6, mitotin (S. cerevisiae)
A_15_P445700	1.04888	2.45326	0.831356	0.609201	tfdp1b	393749	NM_200776	transcription factor Dp-1, b
A_15_P568642	1.04873	0.350361	1.53593	0.949446	tmem220	100536710	XM_003198063.1	transmembrane protein 220 [Source:HGNC Symbol;Acc:33757]
A_15_P174081	1.04865	0.528001	1.07867	1.1207	atf7ip	558977	NM_001077603	activating transcription factor 7 interacting protein
A_15_P153191	1.04777	0.631347	1.15516	1.83028	zgc:194486	568951	NM_001089421	zgc:194486
A_15_P212301	1.04752	1.9142	0.749314	1.31128	rab32a	378969	NM_201332	RAB32a, member RAS oncogene family
A_15_P102772	1.0475	0.480546	1.48143	2.29944	rpl36a	195819	NM_173262	ribosomal protein L36A [Source:ZFIN;Acc:ZDB-GENE-020423-1]
A_15_P120111	1.04705	2.27939	0.890144	0.72416	sep15	352923	NM_178294	selenoprotein 15
A_15_P175926	1.04687	2.18314	0.799769	0.522677	tfdp1b	393749	NM_200776	transcription factor Dp-1, b
A_15_P153216	1.04677	0.482984	1.04414	1.32983	zgc:92773	436827	NM_001002554	zgc:92773
A_15_P279381	1.04671	1.81992	0.777245	1.05293	zgc:101663	492796	NM_001007437	zgc:101663
A_15_P102815	1.0467	2.10869	1.06646	1.22389	eftud2	393480	NM_200508	elongation factor Tu GTP binding domain containing 2
A_15_P448235	1.04641	0.529344	1.37247	1.29254	taf12	100535183	NM_198368	TAF12 RNA polymerase II, TATA box binding protein (TBP)-associated factor [Source:ZFIN;Acc:ZDB-GENE-031030-5]
A_15_P161411	1.04633	1.82693	0.948566	0.465531	haus3	566923	NM_001077171	HAUS augmin-like complex, subunit 3
A_15_P153451	1.04624	2.65721	0.83203	0.816028	ccdc127	792067	NM_001082883	coiled-coil domain containing 127
A_15_P131021	1.04616	1.12112	1.11622	2.12661	socs3b	406596	NM_213304	suppressor of cytokine signaling 3b
A_15_P172551	1.04557	1.88098	0.821689	1.23069	optn	336159	NM_001100066	optineurin
A_15_P112621	1.04545	1.82922	1.15487	0.594833	tra2b	394172	NM_201197	transformer 2 beta homolog (Drosophila) [Source:ZFIN;Acc:ZDB-GENE-040426-1094]
A_15_P108578	1.04529	0.543877	1.64082	1.9654	zgc:86674	415243	NM_001002153	zgc:86674
A_15_P192491	1.04524	1.08116	0.827576	0.498972	zgc:158328	567225	NM_001080189	zgc:158328
A_15_P105408	1.04497	0.376517	1.0265	0.244345	crygm5	474328	NM_001007058	crystallin, gamma M5
A_15_P106648	1.04493	2.19145	0.835219	0.892882	adipor1a	436740	NM_001002467	adiponectin receptor 1a
A_15_P139651	1.04488	2.23598	2.01601	2.09437	pppde2b	793871	NM_200208	PPPDE peptidase domain containing 2b
A_15_P188911	1.04482	1.90216	1.06739	1.26536	zgc:113491	503709	NM_001013303	zgc:113491
A_15_P259271	1.04464	2.79475	0.848284	1.2117	zgc:158784	562138	NM_001083565	zgc:158784
A_15_P108883	1.04456	0.916516	1.0581	1.81804	trim25l	448857	AY648763	tripartite motif-containing 25-like
A_15_P153981	1.04452	2.13488	0.888345	1.03938	psme3	30649	NM_131376	proteasome activator subunit 3
A_15_P102231	1.04447	2.92923	0.776562	0.998434	psmc3	321947	NM_001002064	proteasome (prosome, macropain) 26S subunit, ATPase, 3
A_15_P140611	1.04384	0.532428	1.64062	1.28046	zgc:101577	541415	NM_001013542	zgc:101577
A_15_P115826	1.04376	0.532153	0.998258	0.859187	zgc:101744	541409	BC090826	zgc:101744
A_15_P188376	1.04342	2.41133	1.02386	1.05215	asna1	325704	NM_001002298	arsA arsenite transporter, ATP-binding, homolog 1 (bacterial)
A_15_P103064	1.04333	0.487975	1.04779	0.863151	srbd1	100320270	XM_003199706.1	S1 RNA binding domain 1 [Source:ZFIN;Acc:ZDB-GENE-081107-19]
A_15_P104903	1.0432	0.480983	1.06882	1.61273	gys1	394155	NM_201180	glycogen synthase 1 (muscle)
A_15_P101099	1.04309	0.464592	1.02102	0.51712	LOC794084	794084	BC122111	hypothetical protein LOC794084
A_15_P211316	1.04293	1.6679	1.01138	0.534268	ncaph	570062	NM_001080196	non-SMC condensin I complex, subunit H
A_15_P100314	1.04291	0.438754	1.5246	1.0678	zgc:86850	791987	BC071494	zgc:86850
A_15_P140021	1.04291	2.21615	0.767808	1.10989	mapk12	30681	NM_131407	mitogen-activated protein kinase 12
A_15_P116301	1.04271	0.292393	0.787134	0.927674	ict1	100149182	XM_001922675.2	immature colon carcinoma transcript 1 [Source:HGNC Symbol;Acc:5359]
A_15_P160881	1.04247	0.327313	1.54056	2.09346	nox1	555604	NM_001102387	NADPH oxidase 1
A_15_P490012	1.04239	2.45435	1.29607	0.726915	LOC565776	565776	XM_689046	solute carrier family 6 (neurotransmitter transporter, noradrenalin), member 2-like
A_15_P600512	1.04205	1.39932	1.82757	0.991856	LOC100333813	100333813	XM_002665309.2	hypothetical protein LOC100333813
A_15_P514202	1.04182	2.86357	0.8675	1.15662	zgc:65979	337461	NM_200066	zgc:65979
A_15_P102198	1.04145	2.29289	0.706771	0.761223	rfc2	503748	NM_001013326	replication factor C (activator 1) 2
A_15_P103658	1.04091	0.436491	1.00376	1.08198	rpl36	405888	NM_212952	ribosomal protein L36
A_15_P103679	1.04081	0.454465	1.19558	0.939862	si:ch211-217g15.2	447896	NM_001004530	si:ch211-217g15.2
A_15_P194421	1.04079	1.8995	0.92786	0.71324	zgc:114119	619273	NM_001033754	zgc:114119
A_15_P137826	1.04074	1.10532	0.902574	1.86734	stab1l	570626	NM_001195614	stabilin 1-like
A_15_P211496	1.04001	0.541693	1.02121	0.955724	mylz3	58143	AB042028	myosin, light polypeptide 3, skeletal muscle
A_15_P208431	1.03999	2.11162	1.12275	1.02834	asna1	325704	NM_001002298	arsA arsenite transporter, ATP-binding, homolog 1 (bacterial)
A_15_P120928	1.03996	0.462547	0.963892	1.1999	si:dkey-188i13.11	100004663	XM_001340278.3	si:dkey-188i13.11 [Source:ZFIN;Acc:ZDB-GENE-090313-209]
A_15_P189641	1.03984	0.76297	0.492821	0.437566	si:ch211-103n10.4	559384	NM_001123246	si:ch211-103n10.4
A_15_P148236	1.03976	2.79854	0.61146	0.922568	impad1	641570	NM_001037568	inositol monophosphatase domain containing 1
A_15_P205001	1.03968	1.97293	0.858184	0.82348	sap18	393693	NM_200720	sin3-associated polypeptide
A_15_P110594	1.03965	0.299671	1.03293	1.06553	tatdn1	100151626	NM_001002213	TatD DNase domain containing 1
A_15_P108616	1.03935	1.98244	0.910464	0.779662	zgc:63827	799896	NM_201200	zgc:63827
A_15_P564217	1.03935	0.265388	1.30973	1.90111	zgc:153317	751757	NM_001198748	zgc:153317
A_15_P102996	1.03931	1.0654	2.4448	4.13736	ggt1	393387	NM_200415	gamma-glutamyltransferase 1
A_15_P163301	1.03914	2.71308	0.870691	1.02939	eri1	553641	NM_001020614	exoribonuclease 1
A_15_P114789	1.03904	2.28397	1.34927	0.990132	lman2lb	767766	NM_001076733	lectin, mannose-binding 2-like b
A_15_P117056	1.03897	1.26242	1.8504	0.857191	sec61b	791986	NM_001002527	Sec61 beta subunit
A_15_P141121	1.0388	1.08278	0.737106	0.407197	zgc:110191	553593	NM_001020570	zgc:110191
A_15_P106321	1.03835	1.81331	0.980074	0.962874	mapre1l	334135	NM_199864	microtubule-associated protein, RP/EB family, member 1, like
A_15_P141056	1.03802	2.52229	0.830579	0.739288	mettl14	404603	NM_207071	methyltransferase like 14
A_15_P106356	1.0378	0.506921	1.75598	1.99227	csrp1a	378726	NM_205567	cysteine and glycine-rich protein 1a
A_15_P120918	1.03778	0.929229	0.824454	2.59294	zgc:103438	450015	NM_001006036	zgc:103438
A_15_P212366	1.0377	2.5649	1.08821	3.2292	agt	322485	NM_198063	angiotensinogen
A_15_P182306	1.03763	1.84897	0.82859	1.12525	ch73-81e6.1	100006838	NM_001100962	vacuolar protein sorting 4 homolog b-like
A_15_P107779	1.03742	1.47084	0.900005	0.538981	esco2	445395	NM_001003872	establishment of cohesion 1 homolog 2
A_15_P195726	1.03725	2.8053	0.796148	1.10206	zgc:100980	437012	NM_001002739	zgc:100980
A_15_P196751	1.03698	0.542959	0.825252	0.840986	rcv1	335650	NM_199964	recoverin
A_15_P104473	1.03695	1.82553	1.06756	0.954688	spcs3	405884	NM_212948	signal peptidase complex subunit 3 homolog (S. cerevisiae)
A_15_P153041	1.03684	0.393294	1.25877	1.83567	zgc:136597	692315	NM_001045284	zgc:136597
A_15_P594272	1.03657	2.9863	1.16693	5.63875	cfh	553060	NM_001199190	complement factor H
A_15_P183571	1.03602	0.34578	1.2702	1.21052	sult1st5	619193	NM_001199903	sulfotransferase family 1, cytosolic sulfotransferase 5
A_15_P209701	1.03583	1.59618	4.08912	1.66792	foxp1a	564127	NM_001077564	forkhead box P1a [Source:ZFIN;Acc:ZDB-GENE-060929-624]
A_15_P163216	1.03578	0.870504	1.03962	0.343854	zgc:112146	550426	NM_001017731	zgc:112146
A_15_P365835	1.03569	1.75329	0.608074	0.545088	ttpa	325906	NM_199731	tocopherol (alpha) transfer protein (ataxia (Friedreich-like) with vitamin E deficiency)
A_15_P171096	1.03541	0.505202	1.12064	1.62595	ppil1	558042	NM_001034178	peptidylprolyl isomerase (cyclophilin)-like 1
A_15_P150836	1.03525	1.56067	0.995981	0.465262	zgc:158297	791138	NM_001080620	zgc:158297
A_15_P175371	1.03512	0.548891	0.862537	0.668633	zgc:110537	541544	NM_001014358	zgc:110537
A_15_P195606	1.03505	0.549524	1.01021	0.640427	lim2.4	436680	NM_001002407	lens intrinsic membrane protein 2.4
A_15_P119444	1.03504	1.97518	1.30374	1.25049	zgc:110436	554093	NM_001024395	zgc:110436
A_15_P147861	1.03464	0.940893	0.987569	2.49053	zgc:113342	503743	NM_001013321	zgc:113342
A_15_P204251	1.03459	0.459576	1.27153	1.05108	zgc:110579	791981	NM_001089434	zgc:110579
A_15_P209226	1.03458	1.93358	0.973036	0.762558	LOC563579	563579	BC122153	similar to ENSANGP00000014319
A_15_P111414	1.03451	0.12028	1.05821	0.885443	ppcdc	393753	NM_200780	phosphopantothenoylcysteine decarboxylase
A_15_P193886	1.03451	0.4462	1.23935	0.692185	zgc:109983	553534	NM_001025302	zgc:109983
A_15_P101228	1.03442	1.87381	0.805272	0.823907	manea	447827	NM_001004566	mannosidase, endo-alpha
A_15_P103026	1.03437	2.05468	0.914893	1.07104	acot7	447878	NM_001004617	acyl-CoA thioesterase 7
A_15_P177701	1.03423	0.547788	1.14834	1.24197	lenepl	100002665	BC124371	lens epithelial protein-like
A_15_P434895	1.03412	2.18641	0.944111	0.949392	psmc5	445285	NM_001003740	proteasome (prosome, macropain) 26S subunit, ATPase, 5 [Source:ZFIN;Acc:ZDB-GENE-030131-6547]
A_15_P440855	1.03411	0.407323	1.02179	1.14811	zgc:153973	558487	NM_001077547	zgc:153973
A_15_P105872	1.03403	2.23749	1.21795	0.973522	bat1	393917	NM_200943	HLA-B associated transcript 1
A_15_P295541	1.03399	1.81281	1.05236	0.485571	zgc:56200	321240	NM_199539	zgc:56200
A_15_P100157	1.03326	1.8938	0.795362	1.08158	psme2	30647	NM_131374	proteasome activator subunit 2
A_15_P139571	1.03324	2.25244	0.967237	1.35298	bcl6ab	100001936	NM_001100074	B-cell CLL/lymphoma 6a, genome duplicate b
A_15_P113760	1.033	2.66065	0.952039	1.23085	zgc:63489	393602	NM_200629	zgc:63489
A_15_P207001	1.03299	0.203594	1.06526	0.0905079	stc1l	393511	NM_200539	stanniocalcin 1, like
A_15_P115356	1.03298	2.38125	1.45784	1.39708	prpf3	403072	NM_205748	PRP3 pre-mRNA processing factor 3 homolog (yeast) [Source:ZFIN;Acc:ZDB-GENE-040823-3]
A_15_P112233	1.03292	0.968183	0.939438	0.445929	ank1	449796	NM_001005969	ankyrin 1, erythrocytic
A_15_P206126	1.03216	1.86193	1.02182	0.928189	mrpl41	553805	NM_001020767	mitochondrial ribosomal protein L41
A_15_P214916	1.03214	2.05272	0.757194	0.952111	dnajb12	324005	NM_212659	DnaJ (Hsp40) homolog, subfamily B, member 12
A_15_P366045	1.03214	2.79608	1.0474	3.23923	agt	322485	NM_198063	angiotensinogen
A_15_P111514	1.03203	2.51403	1.03523	3.04938	agt	322485	NM_198063	angiotensinogen
A_15_P169401	1.03175	2.60541	1.09137	1.13613	slc39a9	541413	NM_001013540	solute carrier family 39 (zinc transporter), member 9
A_15_P164081	1.03169	2.11997	1.34536	1.24089	zgc:110436	554093	NM_001024395	zgc:110436
A_15_P297756	1.0314	0.468112	1.022	1.11116	zgc:172182	100136847	NM_001114566	zgc:172182
A_15_P208741	1.03136	1.06128	0.881278	0.266413	zgc:66097	393530	NM_200558	zgc:66097
A_15_P226546	1.03133	2.88764	0.88876	0.821808	psmd8	415221	NM_001002131	proteasome (prosome, macropain) 26S subunit, non-ATPase, 8
A_15_P100312	1.03128	1.04744	0.890821	1.81292	crygs1	503587	NM_001013276	crystallin, gamma S1
A_15_P140326	1.03125	1.35013	6.04263	2.99474	hspb1	368243	NM_001008615	heat shock protein, alpha-crystallin-related, 1
A_15_P102732	1.0312	1.83998	0.827027	0.482868	wdhd1	436999	NM_001002726	WD repeat and HMG-box DNA binding protein 1
A_15_P205441	1.03119	2.17689	1.31343	1.17273	manba	393128	NM_200159	mannosidase, beta A, lysosomal
A_15_P207286	1.03115	1.92908	0.902513	0.99761	paqr3b	560764	NM_001030148	progestin and adipoQ receptor family member IIIb
A_15_P107646	1.03107	2.09617	0.971272	1.07684	polr2eb	445170	NM_001003564	polymerase (RNA) II (DNA directed) polypeptide E, b
A_15_P266951	1.03103	1.83363	0.684504	0.44082	zgc:110727	407653	NM_214782	zgc:110727
A_15_P452345	1.03097	1.40336	0.980591	0.504296	si:ch1073-192f24.1	100307076	BC125843	si:ch1073-192f24.1
A_15_P536522	1.0308	1.53815	0.869708	1.85526	tnfrsf11b	407674	XM_002665433.1	tumor necrosis factor receptor superfamily, member 11b [Source:HGNC Symbol;Acc:11909]
A_15_P150056	1.03061	0.410253	0.825546	0.720682	npvf	100002108	NM_001082949	neuropeptide VF precursor
A_15_P362840	1.03056	0.483615	0.890602	2.40568	agrp	100149042	XM_001923904	agouti related protein homolog
A_15_P406040	1.03012	2.12075	0.784121	0.652297	mrps34	795846	NM_001007376	mitochondrial ribosomal protein S34
A_15_P176086	1.03002	0.322326	1.08735	0.985951	jmjd7	550278	NM_001017615	jumonji domain containing 7
A_15_P582227	1.02978	1.93288	0.963043	0.803388	zgc:66472	327494	NM_199812	zgc:66472
A_15_P101415	1.02972	0.549609	0.924265	0.703588	gpd1	406615	NM_214753	glycerol-3-phosphate dehydrogenase 1 (soluble)
A_15_P105456	1.02967	2.1443	0.916075	1.05689	nsmce4a	553544	NM_001020523	non-SMC element 4 homolog A (S. cerevisiae)
A_15_P113874	1.02948	0.364274	0.882134	0.615013	sult3st1	558790	BC153966	sulfotransferase family 3, cytosolic sulfotransferase 1
A_15_P149376	1.02948	0.366202	0.905238	1.02786	ms4a17a.7	550409	NM_001017714	membrane-spanning 4-domains, subfamily A, member 17A.7
A_15_P114609	1.02923	1.91015	0.725704	0.689925	lin52	777755	NM_001077796	lin-52 homolog (C. elegans)
A_15_P441960	1.02914	1.45034	0.849004	0.48168	ugt5b4	791210	NM_001080692	UDP glucuronosyltransferase 5 family, polypeptide B4
A_15_P136091	1.02913	0.218047	0.816139	1.04017	irak4	393132	NM_200163	interleukin-1 receptor-associated kinase 4
A_15_P164101	1.02906	0.329969	0.745989	1.29855	ulk3	100037316	NM_001089472	unc-51-like kinase 3 (C. elegans)
A_15_P207736	1.02887	0.375099	1.47039	1.66795	zgc:136896	677758	NM_001040052	zgc:136896
A_15_P202206	1.02874	0.310369	1.32229	1.27499	serp2	100319240	XM_002663350.1	stress-associated endoplasmic reticulum protein family member 2 [Source:ZFIN;Acc:ZDB-GENE-081104-143]
A_15_P202021	1.02869	1.80437	0.858233	1.56359	LOC557797	557797	XM_680920	CD18 type 2-like
A_15_P164601	1.02868	1.16694	0.81676	0.304927	crygmxl1	554128	NM_001024423	crystallin, gamma MX, like 1
A_15_P118135	1.02865	0.781675	2.22775	0.983482	si:ch211-235f1.1	100307082	BI884790	si:ch211-235f1.1
A_15_P109721	1.02831	1.88478	0.83019	0.849642	nup37	436892	NM_001002619	nucleoporin 37
A_15_P107619	1.02811	0.380529	0.991085	1.26357	fam172a	393390	NM_200418	family with sequence similarity 172, member A
A_15_P105702	1.02798	2.16798	0.699606	0.94283	ubtf	368509	NM_001005395	upstream binding transcription factor, RNA polymerase I
A_15_P176941	1.02787	0.410161	0.959569	0.925339	ktn1	368207	NM_200081	kinectin 1
A_15_P142086	1.02774	0.645102	1.08776	1.88094	zgc:153893	767709	NM_001076647	zgc:153893
A_15_P102359	1.02763	0.273308	0.924648	1.0466	nudt1	406727	NM_213418	nudix (nucleoside diphosphate linked moiety X)-type motif 1
A_15_P109186	1.02756	0.49731	0.784594	0.845528	tectb	494051	NM_001008594	tectorin beta
A_15_P151101	1.02754	2.05929	0.67884	0.319984	thyn1	393630	NM_200657	thymocyte nuclear protein 1
A_15_P139961	1.02738	2.94042	0.563306	0.785958	prmt1	321974	NM_200650	protein arginine methyltransferase 1
A_15_P185431	1.02681	1.32297	0.82521	0.548161	nudt15	415197	NM_001002107	nudix (nucleoside diphosphate linked moiety X)-type motif 15
A_15_P166836	1.02676	0.506632	0.917912	1.49391	spata20	567862	XM_001920553.2	spermatogenesis associated 20 [Source:HGNC Symbol;Acc:26125]
A_15_P195151	1.02667	0.49942	1.21547	1.17791	cnpy2	664684	NM_001039826	canopy 2
A_15_P103020	1.02654	1.93813	0.746786	0.353996	zgc:153112	767804	NM_001076771	zgc:153112
A_15_P177031	1.0265	1.35772	0.849865	0.381273	ppia	336612	BC098605	peptidylprolyl isomerase A (cyclophilin A)
A_15_P108264	1.02647	1.83185	1.13749	1.01611	zgc:55683	406744	NM_213435	zgc:55683
A_15_P111944	1.02645	0.908743	1.22283	1.9556	f2	325881	NM_213390	coagulation factor II (thrombin) [Source:ZFIN;Acc:ZDB-GENE-030131-4606]
A_15_P211121	1.02637	1.11902	0.964565	0.499057	zgc:112146	550426	NM_001017731	zgc:112146
A_15_P115606	1.02632	0.516821	1.12735	1.16095	stmn4	406710	NM_213401	stathmin-like 4 [Source:ZFIN;Acc:ZDB-GENE-040426-2732]
A_15_P263546	1.0262	1.90548	0.475011	0.735478	LOC100330373	100330373	XR_084305	calreticulin, like 2-like
A_15_P103298	1.02568	1.10959	0.968721	2.23947	zgc:66449	327407	NM_199801	zgc:66449
A_15_P404085	1.02557	0.422351	1.17823	1.07566	si:zfos-905g2.1	100003955	XM_001338211.4	si:zfos-905g2.1 [Source:ZFIN;Acc:ZDB-GENE-030131-9565]
A_15_P184666	1.02532	1.95163	0.770795	1.2117	LOC797659	797659	XM_001338094.4	G-protein coupled receptor 109A-like
A_15_P192766	1.02514	1.94393	0.844452	1.13053	pa2g4b	323462	NM_212641	proliferation-associated 2G4, b
A_15_P186606	1.02505	1.81078	0.710944	0.8044	psmf1	436820	NM_001002547	proteasome (prosome, macropain) inhibitor subunit 1
A_15_P207776	1.02479	0.431438	0.989746	1.34548	zgc:85727	406553	NM_213269	zgc:85727
A_15_P110717	1.02442	3.06195	1.2471	3.03945	zgc:92903	436734	NM_001002461	zgc:92903 [Source:ZFIN;Acc:ZDB-GENE-040718-162]
A_15_P117790	1.02431	1.33417	1.10254	2.10209	acsl4l	334561	NM_001099739	acyl-CoA synthetase long-chain family member 4, like
A_15_P118080	1.0242	2.64161	2.21778	1.00491	sdf2l1	445275	NM_001003730	stromal cell-derived factor 2-like 1
A_15_P117751	1.02417	0.452413	0.597031	0.963309	arl15a	567657	NM_001100033	ADP-ribosylation factor-like 15a [Source:ZFIN;Acc:ZDB-GENE-070209-3]
A_15_P162186	1.02395	3.68346	1.16181	1.57324	zgc:153723	767718	NM_001076656	zgc:153723
A_15_P210736	1.02378	0.513085	2.26363	0.943179	LOC795858	795858	XM_001336090.3	tumor necrosis factor receptor superfamily member 14-like
A_15_P101937	1.0237	1.907	0.851906	0.859864	ptena	794088	EE300436	phosphatase and tensin homolog A
A_15_P133521	1.02369	1.67874	0.89611	0.533948	zgc:66125	393796	NM_200823	zgc:66125
A_15_P202171	1.02356	0.452881	1.0296	1.15742	LOC565759	565759	XM_689032	novel protein similar to vertebrate interferon induced with helicase C domain 1 (IFIH1)
A_15_P101288	1.02343	0.720292	0.982618	1.74111	rrad	327396	NM_199798	Ras-related associated with diabetes
A_15_P110584	1.02312	1.85452	0.6848	0.633902	sub1	436778	NM_001002505	SUB1 homolog (S. cerevisiae)
A_15_P203766	1.023	2.14349	1.02195	0.972328	prpf3	403072	NM_205748	PRP3 pre-mRNA processing factor 3 homolog (yeast)
A_15_P382665	1.02276	1.88072	1.00953	0.787623	stt3b	323918	NM_199661	STT3, subunit of the oligosaccharyltransferase complex, homolog B (S. cerevisiae) [Source:HGNC Symbol;Acc:30611]
A_15_P529317	1.02264	0.389741	0.987709	0.942692	zgc:77816	393843	NM_200869	zgc:77816
A_15_P152421	1.02252	0.519235	1.04994	0.588603	birc7	100073331	NM_001098768	baculoviral IAP repeat-containing 7
A_15_P275301	1.02251	1.64136	0.960928	0.452959	casq2	114410	NM_001002682	calsequestrin 2
A_15_P193481	1.02249	0.458434	0.963114	1.09487	zgc:162967	560815	NM_001089388	zgc:162967
A_15_P120313	1.02243	2.15102	0.791626	0.811256	zgc:110269	550274	NM_001017611	zgc:110269
A_15_P163941	1.02239	2.28939	0.886111	0.596541	fibin	550571	NM_001017873	fin bud initiation factor
A_15_P170736	1.02217	0.935448	1.00308	0.523679	acads	445288	NM_001003743	acyl-Coenzyme A dehydrogenase, C-2 to C-3 short chain
A_15_P116498	1.02198	0.19723	0.839493	0.258258	si:ch211-153j24.4	564589	NM_001045059	si:ch211-153j24.4
A_15_P168681	1.02159	0.486824	0.946603	0.856869	LOC799022	799022	XM_001339390	galactosidase, beta 1-like
A_15_P209961	1.02155	0.531106	1.04947	0.871473	camk2g1	791855	NM_001030125	calcium/calmodulin-dependent protein kinase (CaM kinase) II gamma 1 [Source:ZFIN;Acc:ZDB-GENE-050913-146]
A_15_P108161	1.02144	0.29788	0.726092	0.769488	zgc:85946	406520	NM_213238	zgc:85946
A_15_P165256	1.02127	0.395259	0.874945	0.464687	zgc:136739	678555	BC115248	zgc:136739
A_15_P203456	1.02121	0.424071	1.33801	1.48812	acyp1	571263	NM_001122849	acylphosphatase 1, erythrocyte (common) type
A_15_P110501	1.02106	2.19996	1.81214	1.35483	tbcb	337350	NM_212775	tubulin folding cofactor B
A_15_P140851	1.02065	2.05162	0.976356	1.73675	ctsl1a	321453	NM_212584	cathepsin L, 1 a
A_15_P140261	1.02055	0.5252	1.00026	0.767425	eif4e2	541523	NM_001014815	eukaryotic translation initiation factor 4E family member 2
A_15_P321371	1.02053	2.02758	0.825832	1.03526	cu694221.1	100537211	XM_003201330.1	Uncharacterized protein [Source:UniProtKB/TrEMBL;Acc:E7FGB9]
A_15_P219861	1.02047	0.902873	0.525852	0.613747	slc43a1b	100009631	NM_001083000	solute carrier family 43, member 1b
A_15_P101192	1.02026	0.258523	1.37219	1.65783	zgc:92420	445069	NM_001003463	zgc:92420
A_15_P210706	1.02019	0.438057	1.1885	0.877512	zgc:103670	447926	NM_001004664	zgc:103670
A_15_P206956	1.02018	0.486485	0.592792	1.09115	zgc:158445	798069	NM_001080071	zgc:158445
A_15_P169791	1.02014	5.52324	1.15839	1.93244	zgc:110343	541344	NM_001013471	zgc:110343
A_15_P102558	1.02003	0.512402	1.44533	1.157	ift172	432389	NM_001002312	intraflagellar transport 172
A_15_P191876	1.01985	2.06257	0.718864	0.952624	LOC799071	799071	XM_001336274	CG32649-like
A_15_P145576	1.01983	1.91424	0.797756	0.553964	pole	553405	NM_001128523	polymerase (DNA directed), epsilon
A_15_P106965	1.01973	1.56549	0.98243	0.512579	kif11	195818	NM_173261	kinesin family member 11
A_15_P115590	1.01968	0.885983	3.25705	1.54586	zgc:103668	492489	NM_001007361	zgc:103668
A_15_P460330	1.01965	1.49604	0.914763	3.46655	LOC793137	793137	XM_001332792	MGC82035 protein-like
A_15_P104153	1.01953	0.328225	1.12196	1.04731	fbln4	572703	NM_001160358	fibulin 4
A_15_P142776	1.01939	2.60302	0.598883	0.744746	zgc:112393	550323	NM_001017630	zgc:112393
A_15_P178091	1.01935	0.480114	1.51723	1.21719	srsf7	572211	NM_001030267	serine/arginine-rich splicing factor 7
A_15_P110589	1.01935	2.06567	0.942801	0.699353	sep15	352923	AY221263	selenoprotein 15
A_15_P181081	1.01914	0.367969	0.865427	0.985339	LOC565825	565825	BX530023	calpain 1 catalytic subunit-like
A_15_P188736	1.01881	0.975579	2.31204	1.61952	rcan1	336348	BC076439	regulator of calcineurin 1
A_15_P103560	1.01879	0.517623	0.959834	0.594966	zgc:77082	405806	NM_212870	zgc:77082
A_15_P114576	1.01877	0.546121	1.13473	1.45284	dyx1c1	402988	NM_205688	dyslexia susceptibility 1 candidate 1
A_15_P151821	1.01864	2.19165	0.727852	3.06719	irf7	393650	NM_200677	interferon regulatory factor 7
A_15_P102060	1.01856	1.07882	1.87468	1.24162	hspb8	791580	NM_001100957	heat shock protein, alpha-crystallin-related, b8
A_15_P144666	1.01832	0.490553	0.997285	1.1807	ptprn2	325033	BC163485	protein tyrosine phosphatase, receptor type, N polypeptide 2
A_15_P239846	1.01821	1.88376	0.971889	0.833575	ap2s1	100148085	NM_213155	adaptor-related protein complex 2, sigma 1 subunit [Source:HGNC Symbol;Acc:565]
A_15_P118185	1.01816	1.10529	0.787363	0.542015	marcksb	323201	NM_001015060	myristoylated alanine rich protein kinase C substrate b
A_15_P198631	1.0178	2.5258	1.05038	1.06335	si:dkey-218h11.4	561964	NM_001044972	si:dkey-218h11.4
A_15_P151491	1.01759	1.3778	0.817629	0.41678	mcm2	192338	NM_173257	MCM2 minichromosome maintenance deficient 2, mitotin (S. cerevisiae)
A_15_P109277	1.01755	0.641003	3.02809	1.08142	phlda1	449990	NM_001006011	pleckstrin homology-like domain, family A, member 1
A_15_P153866	1.01746	2.414	0.847803	0.878961	uck2a	100005763	NM_001171067	uridine-cytidine kinase 2a
A_15_P113265	1.0174	1.89992	8.93345	1.6299	unc45b	266640	NM_153673	unc-45 homolog B (C. elegans)
A_15_P111389	1.01733	0.422607	0.972326	1.07406	spata4	445563	NM_001004013	spermatogenesis associated 4
A_15_P211491	1.01723	2.02016	1.19434	1.09068	copz2	57969	NM_131507	zeta2-cop
A_15_P107734	1.0172	1.90053	1.17355	1.08959	alg5	751635	NM_001045354	asparagine-linked glycosylation 5 homolog (yeast, dolichyl-phosphate beta-glucosyltransferase)
A_15_P161626	1.01714	1.88151	0.905588	0.973686	zgc:153118	767704	NM_001076642	zgc:153118
A_15_P142491	1.01713	2.29173	0.819521	0.655513	rbm8a	503767	NM_001013345	RNA binding motif protein 8A
A_15_P114991	1.01704	1.50696	0.689248	0.533538	rnaseh2b	393241	NM_200271	ribonuclease H2, subunit B
A_15_P345675	1.01699	1.11688	0.893317	0.551777	col6a1	569755	XM_693161.4	collagen, type VI, alpha 1 [Source:ZFIN;Acc:ZDB-GENE-070501-6]
A_15_P171456	1.0169	1.13346	0.921474	0.512764	zgc:153414	751631	NM_001045351	zgc:153414
A_15_P173896	1.01679	0.744053	1.60341	1.71158	LOC798290	798290	NM_001100061	hypothetical protein LOC798290
A_15_P162061	1.01667	1.43515	0.881924	0.466269	zgc:65987	393539	NM_200567	zgc:65987
A_15_P114982	1.01662	1.29505	1.81948	1.02847	ptplad1	393441	NM_001044984	protein tyrosine phosphatase-like A domain containing 1
A_15_P170906	1.01655	1.41941	0.855943	0.537519	mif	751093	NM_001043321	macrophage migration inhibitory factor
A_15_P101904	1.01653	1.8918	0.982918	1.43939	arl8bb	562445	BC052221	ADP-ribosylation factor-like 8Bb
A_15_P115490	1.01648	1.17681	1.81487	1.38696	ube3c	393445	NM_200473	ubiquitin protein ligase E3C
A_15_P100740	1.0164	0.894707	1.16377	1.96197	prmt3	550348	NM_001017655	protein arginine methyltransferase 3
A_15_P174001	1.01635	0.323605	0.895699	2.09999	poln	566857	NM_001100026	polymerase (DNA directed) nu
A_15_P119240	1.01633	0.860744	1.14269	2.24177	zgc:100919	437021	NM_001002748	zgc:100919
A_15_P377540	1.01626	0.0740985	2.16902	0.479344	hpx	327588	NM_001111147	hemopexin
A_15_P173886	1.01621	2.03412	1.30305	1.1557	zgc:112317	553707	NM_001020679	zgc:112317
A_15_P149381	1.01617	2.07675	0.705111	0.862711	zgc:112254	564388	NM_001030188	zgc:112254
A_15_P211336	1.0161	1.63502	0.745791	0.528936	dhfr	81882	NM_131775	dihydrofolate reductase
A_15_P189321	1.01609	0.657782	1.12292	1.86846	si:dkey-231p15.1	100148318	XM_001922745.3	si:dkey-231p15.1 [Source:ZFIN;Acc:ZDB-GENE-060503-250]
A_15_P143156	1.01606	0.500843	1.02092	0.833776	camk2g1	791855	NM_001030125	calcium/calmodulin-dependent protein kinase (CaM kinase) II gamma 1
A_15_P149766	1.01583	2.23468	0.965289	0.996623	dlg3	100334525	XM_003199915.1	discs, large homolog 3 (Drosophila) [Source:ZFIN;Acc:ZDB-GENE-050208-93]
A_15_P188636	1.01582	2.26513	0.822553	0.931169	tmx2b	415203	NM_001002113	thioredoxin-related transmembrane protein 2b
A_15_P413905	1.01565	2.49074	1.59109	1.89202	LOC793098	793098	CA470569	YME1-like 1-like
A_15_P106837	1.01555	0.365441	0.674379	0.447397	zgc:114180	570333	NM_001030248	zgc:114180
A_15_P107034	1.01523	2.06301	0.59031	0.797598	ptp4a1	493615	NM_001007775	protein tyrosine phosphatase type IVA, member 1
A_15_P114100	1.01518	1.69067	0.705853	0.412563	thyn1	393630	NM_200657	thymocyte nuclear protein 1
A_15_P174531	1.01484	0.503276	1.1576	0.981297	znf384l	368610	NM_001004511	zinc finger protein 384 like
A_15_P208756	1.01466	0.357952	1.04991	1.05764	bmp1b	559877	NM_001039812	bone morphogenetic protein 1b
A_15_P101834	1.0145	0.791458	2.25292	1.55658	zgc:153746	768156	NM_001077299	zgc:153746
A_15_P202521	1.01436	1.59351	3.77008	1.84776	LOC566404	566404	XM_689672	RIKEN cDNA 2700050L05-like
A_15_P182471	1.01423	1.69298	0.549253	0.740967	srsf4	321872	XM_003200569.1	serine/arginine-rich splicing factor 4 [Source:ZFIN;Acc:ZDB-GENE-030131-591]
A_15_P120299	1.01418	2.12445	1.07988	2.38054	lygl1	436979	NM_001002706	lysozyme g-like 1
A_15_P103308	1.01397	2.50598	0.803953	0.940224	manea	447827	NM_001004566	mannosidase, endo-alpha [Source:ZFIN;Acc:ZDB-GENE-040912-87]
A_15_P111212	1.01389	0.370098	1.15829	1.20625	gipc1	445568	NM_001004018	GIPC PDZ domain containing family, member 1
A_15_P142991	1.01384	0.443283	1.25863	1.34361	tmem107	406492	NM_213211	transmembrane protein 107
A_15_P153656	1.01362	0.450129	1.39935	1.13031	dgat2	565316	NM_001030196	diacylglycerol O-acyltransferase 2
A_15_P181176	1.01359	0.492776	0.871054	1.21923	nsd1b	564592	XM_001923052	nuclear receptor binding SET domain protein 1b
A_15_P111362	1.01358	2.18681	1.29836	0.936497	copz2	57969	NM_131507	zeta2-cop
A_15_P307916	1.01355	0.542873	0.96512	0.624886	lim2.4	436680	NM_001002407	lens intrinsic membrane protein 2.4
A_15_P193146	1.01354	0.0930417	1.96713	1.31877	zgc:91942	431718	NM_001002171	zgc:91942
A_15_P103812	1.01352	0.294492	1.06496	1.16677	pcmt	30751	NM_131465	l-isoaspartyl protein carboxyl methyltransferase
A_15_P198571	1.0134	0.552078	1.09453	1.59146	kbtbd5	553257	NM_001128682	kelch repeat and BTB (POZ) domain containing 5 [Source:ZFIN;Acc:ZDB-GENE-050916-1]
A_15_P114594	1.01337	2.97526	0.815699	1.30513	nrp1b	402973	NM_205674	neuropilin 1b
A_15_P163311	1.01327	1.72399	0.907161	0.520667	ncapg2	100037337	NM_001089492	non-SMC condensin II complex, subunit G2
A_15_P501872	1.01326	1.81454	0.885025	0.923718	zgc:77560	324238	NM_212670	zgc:77560
A_15_P102683	1.01326	2.00527	0.880636	1.18255	sqrdl	550580	NM_001017881	sulfide quinone reductase-like (yeast)
A_15_P194046	1.01314	2.06483	0.881368	1.17993	riok3	445220	NM_001003614	RIO kinase 3 (yeast)
A_15_P204076	1.01288	0.43962	0.972279	0.643564	pde11al	569112	XM_692475	phosphodiesterase 11a, like
A_15_P112683	1.01248	1.33691	1.8852	0.453685	cdca8	492815	NM_001007456	cell division cycle associated 8
A_15_P164256	1.01243	1.42998	0.889035	0.469275	ugt5b4	791210	NM_001080692	UDP glucuronosyltransferase 5 family, polypeptide B4
A_15_P150786	1.01227	0.568546	1.27916	1.879	arg2	322614	NM_199611	arginase, type II
A_15_P121232	1.0119	1.28895	1.01079	0.53676	LOC572121	572121	BC142841	similar to XL-INCENP
A_15_P211441	1.01185	1.80941	1.18572	1.18741	rilpl2	100004718	NM_001083850	Rab interacting lysosomal protein-like 2 [Source:ZFIN;Acc:ZDB-GENE-030131-6682]
A_15_P112881	1.01161	0.469113	1.00426	0.613913	si:ch211-146f4.3	570368	NM_001045197	si:ch211-146f4.3
A_15_P168111	1.01145	0.479246	1.39729	1.9494	mlc1	559990	NM_001104939	megalencephalic leukoencephalopathy with subcortical cysts 1
A_15_P163226	1.01144	1.17592	0.833457	0.501207	zgc:152951	569013	NM_001077176	zgc:152951
A_15_P120578	1.0114	0.49847	1.02683	0.676059	zgc:103750	494090	NM_001008633	zgc:103750
A_15_P141566	1.01135	1.84294	0.851722	0.84097	relt	404605	NM_207073	RELT tumor necrosis factor receptor
A_15_P111886	1.01119	2.54109	0.829309	0.743395	fkbp9	445126	NM_001003520	FK506 binding protein 9
A_15_P179131	1.01111	0.463908	0.881499	0.826128	zgc:171674	558162	NM_001105106	zgc:171674
A_15_P114405	1.01108	0.377422	1.03962	0.886693	qdprb1	791448	NM_001020698	quinoid dihydropteridine reductase b1
A_15_P398105	1.0108	0.764967	1.44018	1.87305	LOC556575	556575	NM_001135971	lecithin retinol acyltransferase-like
A_15_P172631	1.01073	1.86612	1.10621	1.34431	mtif2	556465	NM_001089324	mitochondrial translational initiation factor 2
A_15_P105302	1.01064	0.523791	0.805032	0.464715	thnsl2	641568	NM_001037566	threonine synthase-like 2 (S. cerevisiae)
A_15_P185746	1.0106	1.08466	0.892714	0.510791	zranb2	406716	NM_213407	zinc finger, RAN-binding domain containing 2
A_15_P110208	1.01046	1.85885	0.857262	0.948306	c2h19orf28	561964	NM_001044972	chromosome 19 open reading frame 28 [Source:HGNC Symbol;Acc:28299]
A_15_P113736	1.01038	1.87818	1.04112	1.09276	atp1a1a.3	64614	NM_131688	ATPase, Na+/K+ transporting, alpha 1a.3 polypeptide
A_15_P162931	1.0101	1.83843	0.774792	0.881835	rhoj	556371	NM_001044801	ras homolog gene family, member J
A_15_P106774	1.01007	2.41483	0.788673	0.696965	psmd10	403085	NM_205754	proteasome (prosome, macropain) 26S subunit, non-ATPase, 10
A_15_P599127	1.01005	2.13345	1.32645	1.40007	wu:fb78c09	322985	EB880226	wu:fb78c09
A_15_P364890	1.00991	2.04321	0.91253	0.470749	mybl2	445390	NM_001003867	myeloblastosis oncogene-like 2
A_15_P176001	1.00974	0.51267	0.977197	1.56468	si:ch211-191i18.4	799350	NM_001082931	si:ch211-191i18.4
A_15_P177096	1.00941	1.75801	2.05354	1.7344	spef2	553375	NM_001128232	sperm flagellar 2
A_15_P135591	1.00933	1.18527	1.2464	1.8846	si:dkey-76b14.4	321046	XM_002660575	si:dkey-76b14.4
A_15_P130916	1.00923	1.72749	1.11534	1.09461	hoxc9a	58043	NM_131528	homeo box C9a
A_15_P422980	1.00923	3.11891	1.2769	1.09176	bat1	393917	NM_200943	HLA-B associated transcript 1
A_15_P157591	1.00903	1.84572	1.02418	1.32587	si:ch211-243g18.1	559834	XM_683221	si:ch211-243g18.1
A_15_P140556	1.00902	0.450643	2.39259	1.6728	zgc:110091	550239	NM_001017577	zgc:110091
A_15_P150381	1.00901	2.14653	0.739598	0.99237	capn2l	550505	NM_001017807	calpain 2, (m/II) large subunit, like
A_15_P114681	1.00899	4.35403	0.695029	0.583888	hsd17b12b	322626	NM_199613	hydroxysteroid (17-beta) dehydrogenase 12b [Source:ZFIN;Acc:ZDB-GENE-030131-1346]
A_15_P141191	1.00886	3.30375	0.771759	1.09237	etf1	266989	NM_201460	eukaryotic translation termination factor 1
A_15_P156346	1.00884	1.81868	0.904808	1.21092	cul2	336088	XM_002666581	cullin 2
A_15_P141521	1.00876	0.431567	1.16827	1.1392	stmn1b	550548	NM_001017850	stathmin 1b
A_15_P343960	1.00854	2.90218	0.574214	0.763561	prmt1	321974	BC044522	protein arginine methyltransferase 1
A_15_P113707	1.00836	2.00004	0.995602	0.837107	rtn4ip1	393323	NM_200352	reticulon 4 interacting protein 1
A_15_P505362	1.00832	0.540404	0.718682	0.768608	cplx4a	768157	NM_001077300	complexin 4a
A_15_P107730	1.0083	0.232154	2.89841	1.18774	eif4a2	406760	NM_213451	eukaryotic translation initiation factor 4A, isoform 2
A_15_P100856	1.00823	0.507749	0.953814	1.00497	eif4a1b	399484	NM_201510	eukaryotic translation initiation factor 4A, isoform 1B [Source:ZFIN;Acc:ZDB-GENE-040120-6]
A_15_P412705	1.0079	0.239751	1.05054	1.12271	zgc:194629	100004339	EH433093	zgc:194629
A_15_P163911	1.00789	2.82377	0.879805	1.52122	zgc:158784	562138	NM_001083565	zgc:158784
A_15_P462125	1.00769	0.45607	0.899592	0.836126	fam82b	558162	NM_001105106	family with sequence similarity 82, member B [Source:HGNC Symbol;Acc:24285]
A_15_P153506	1.00743	2.07798	0.795184	1.06475	psma5	403011	NM_205708	proteasome (prosome, macropain) subunit, alpha type,5
A_15_P111029	1.00738	2.68453	0.767038	0.938663	exosc9	450057	NM_001006077	exosome component 9
A_15_P529377	1.00729	1.90329	1.62221	1.62182	gtpbp1	378721	NM_213475	GTP binding protein 1
A_15_P302946	1.00723	1.69571	0.945109	1.97606	smtnl1	503743	NM_001013321	smoothelin-like 1 [Source:ZFIN;Acc:ZDB-GENE-050306-23]
A_15_P117428	1.00718	1.7945	0.858599	0.512309	acta1b	407658	NM_214784	actin, alpha 1b, skeletal muscle
A_15_P100981	1.00708	0.445399	1.35986	1.66475	mhc1uba	30757	NM_131471	major histocompatibility complex class I UBA gene
A_15_P270076	1.00693	0.448238	1.16178	0.973117	LOC100007012	100007012	XM_001345547	hypothetical LOC100007012
A_15_P120141	1.00667	1.71847	0.372534	0.812096	srsf5b	436883	NM_001002610	serine/arginine-rich splicing factor 5b
A_15_P141446	1.00642	0.468627	0.973203	1.09075	zgc:73345	393770	NM_200797	zgc:73345
A_15_P110148	1.00632	3.25172	0.638877	0.616584	zgc:112425	550495	NM_001017797	zgc:112425
A_15_P107241	1.00632	1.86829	1.09993	1.09959	tmed10	326716	NM_214698	transmembrane emp24-like trafficking protein 10 (yeast)
A_15_P113238	1.00618	0.946313	1.09345	0.447037	decr1	436717	NM_001002444	2,4-dienoyl CoA reductase 1, mitochondrial
A_15_P100944	1.00603	0.610668	1.09978	0.46742	zgc:77001	405847	NM_212911	zgc:77001
A_15_P100521	1.00571	3.41524	0.784238	0.668438	rbm12	445379	NM_001003856	RNA binding motif protein 12
A_15_P107479	1.0053	2.71158	0.94178	0.767003	lsm7	573047	NM_001048006	LSM7 homolog, U6 small nuclear RNA associated (S. cerevisiae)
A_15_P402820	1.00521	3.36077	0.688803	0.834179	wu:fc25g08	324328	EG575050	wu:fc25g08
A_15_P118008	1.00468	2.15817	0.953584	0.862787	snrpe	393979	NM_201004	small nuclear ribonucleoprotein polypeptide E
A_15_P101409	1.0046	0.466724	1.50505	2.24697	fibpl	405787	NM_212861	fibroblast growth factor (acidic) intracellular binding protein, like
A_15_P473670	1.00386	0.371645	0.966364	0.844156	zgc:77816	393843	NM_200869	zgc:77816
A_15_P107724	1.00378	0.46073	0.973823	1.0693	ktn1	368207	NM_200081	kinectin 1
A_15_P138191	1.00373	2.96302	1.13304	1.94315	cfh	553060	NM_001199190	complement factor H
A_15_P106204	1.00373	1.80615	1.03177	1.23955	si:ch211-105d11.2	562734	NM_001044994	si:ch211-105d11.2
A_15_P120422	1.00368	0.551369	0.91391	0.350257	itln1	767684	NM_001076622	intelectin 1
A_15_P194636	1.00358	2.95904	0.775391	1.15036	usp14	335736	NM_199973	ubiquitin specific protease 14 (tRNA-guanine transglycosylase)
A_15_P118059	1.00337	0.567827	1.08008	2.12831	zgc:101566	449823	NM_001005996	zgc:101566
A_15_P106857	1.00328	2.02873	1.00511	1.08404	hmbsa	394129	NM_201154	hydroxymethylbilane synthase a
A_15_P191506	1.00319	0.665221	1.29982	2.0829	si:dkey-181i3.3	569076	NM_001159831	si:dkey-181i3.3
A_15_P194066	1.00313	0.476356	1.35115	1.08917	agbl5	445479	NM_001004113	ATP/GTP binding protein-like 5
A_15_P472135	1.00312	0.557209	1.14516	0.742826	kptn	445248	NM_001003642	kaptin (actin binding protein)
A_15_P100399	1.00298	0.556106	0.902599	1.5961	zfand5a	406312	NM_213039	zinc finger, AN1-type domain 5a
A_15_P311036	1.00296	0.443347	0.719262	0.546405	tmem72	562321	XM_685710.2	transmembrane protein 72 [Source:HGNC Symbol;Acc:31658]
A_15_P112297	1.00276	0.987242	0.690543	0.42604	crym	791205	NM_001080687	crystallin, mu
A_15_P110362	1.00269	0.452285	0.968428	1.01403	zgc:92195	436610	NM_001002338	zgc:92195
A_15_P104141	1.00262	1.93171	0.863046	0.94437	rbp4	30077	NM_130920	retinol binding protein 4, plasma
A_15_P181691	1.00253	0.971332	1.05419	0.497688	cabz01074130.1	100537277	XM_003201680.1	0
A_15_P151451	1.00237	2.08683	0.691936	1.05421	far1	406829	NM_213508	fatty acyl CoA reductase 1
A_15_P104051	1.00214	1.45183	0.856506	0.527051	mif	751093	NM_001043321	macrophage migration inhibitory factor
A_15_P105931	1.00212	0.568116	1.33005	1.9312	si:dkey-181i3.3	569076	NM_001159831	si:dkey-181i3.3
A_15_P100161	1.00198	2.69909	0.891006	1.37413	zgc:55671	321460	NM_212585	zgc:55671
A_15_P193796	1.00187	0.566586	0.875422	0.49181	ucma	100037325	NM_001089481	upper zone of growth plate and cartilage matrix associated
A_15_P174536	1.00177	1.83938	0.952298	0.817123	cript	550592	NM_001017893	cysteine-rich PDZ-binding protein
A_15_P102239	1.00137	2.23174	0.906611	1.12162	ric8b	334503	NM_001005293	resistance to inhibitors of cholinesterase 8 homolog B
A_15_P164586	1.00125	0.890555	1.32597	2.32357	si:ch211-107o23.1	571470	NM_001045219	si:ch211-107o23.1
A_15_P142801	1.0011	2.1069	0.795918	0.876828	urod	30617	NM_131347	uroporphyrinogen decarboxylase
A_15_P290181	1.00108	0.881717	1.62543	2.01793	prtga	563834	NM_001045030	protogenin homolog a (Gallus gallus)
A_15_P379100	1.00092	0.367725	1.32118	1.29728	sult1st5	619193	NM_001199903	sulfotransferase family 1, cytosolic sulfotransferase 5
A_15_P114302	1.00077	0.421102	1.11285	1.5122	zfand5a	406312	NM_213039	zinc finger, AN1-type domain 5a
A_15_P176321	1.00076	2.2761	0.780423	0.845298	zgc:158222	791167	NM_001080649	zgc:158222
A_15_P160916	1.00044	1.76766	0.684882	0.524027	hsd17b7	768185	NM_001077328	hydroxysteroid (17-beta) dehydrogenase 7
A_15_P116483	1.00031	4.09045	0.816338	0.747414	rhoua	492802	NM_001007443	ras homolog gene family, member Ua
A_15_P119165	1.00015	0.512291	1.09485	0.768016	pbx2	58136	NM_131612	pre-B-cell leukemia transcription factor 2
A_15_P408360	1.00014	0.211363	2.28098	1.09433	eif4a2	406760	NM_213451	eukaryotic translation initiation factor 4A, isoform 2
A_15_P408750	1.00001	0.674688	4.92237	1.36877	zgc:92429	445063	NM_001003457	zgc:92429
A_15_P147881	0.999892	0.505292	1.18693	1.44585	adcy2b	557902	NM_001099987	adenylate cyclase 2b (brain)
A_15_P107031	0.999808	2.19244	0.984113	0.879925	gnb1b	406796	NM_213481	guanine nucleotide binding protein (G protein), beta polypeptide 1b
A_15_P107299	0.999759	0.700358	0.905204	0.398871	col11a1a	565402	NM_001083844	collagen, type XI, alpha 1a
A_15_P169501	0.999565	0.616904	0.827636	0.63551	zgc:123035	777704	NM_001077752	zgc:123035
A_15_P120132	0.999552	2.03068	1.07788	0.941526	glrx5	406294	NM_213021	glutaredoxin 5 homolog (S. cerevisiae)
A_15_P162211	0.999287	1.00012	0.899503	0.369546	adh8b	402841	NM_203460	alcohol dehydrogenase 8b
A_15_P159841	0.999253	0.78831	2.13255	1.57167	zgc:153746	768156	NM_001077299	zgc:153746
A_15_P105381	0.999055	1.21234	0.944481	0.333275	zgc:66097	393530	NM_200558	zgc:66097
A_15_P179896	0.998723	0.640227	0.716273	0.374791	zgc:162816	571260	NM_001089489	zgc:162816
A_15_P116988	0.998707	3.02372	1.25713	1.17804	cyp7a1a	394148	NM_201173	cytochrome P450, family 7, subfamily A, polypeptide 1a
A_15_P198821	0.998638	0.359448	0.708841	0.624578	si:dkey-94e7.2	100141353	NM_001114918	si:dkey-94e7.2
A_15_P546417	0.997952	0.546076	0.570112	1.11866	sepp1b	791479	NM_178298	selenoprotein P, plasma, 1b
A_15_P170116	0.99783	0.450554	0.972643	1.17745	rpl36	405888	NM_212952	ribosomal protein L36
A_15_P112610	0.997693	1.86469	0.836135	0.909906	rhot1a	327143	NM_212704	ras homolog gene family, member T1a
A_15_P161476	0.997466	1.92247	0.829201	0.794674	ccbl2	393315	NM_200344	cysteine conjugate-beta lyase 2
A_15_P194781	0.997439	0.324227	1.51776	1.56248	zgc:136763	559813	NM_001044906	zgc:136763
A_15_P206031	0.997391	1.83136	0.991017	0.5321	zgc:56200	321240	NM_199539	zgc:56200
A_15_P210291	0.997202	2.20137	0.782263	0.87624	zgc:136360	678588	NM_001040337	zgc:136360
A_15_P290466	0.997163	1.48542	2.4431	1.27628	hspb8	791580	NM_001100957	heat shock protein, alpha-crystallin-related, b8
A_15_P223536	0.997144	0.381281	0.705677	1.93083	zgc:162132	100038797	NM_001089577	zgc:162132
A_15_P462500	0.997096	1.85354	0.84392	0.669102	zgc:76867	404612	NM_207080	zgc:76867
A_15_P115093	0.997076	0.547259	0.858905	1.41644	si:ch211-150a22.1	541317	NM_001013446	si:ch211-150a22.1
A_15_P194211	0.99707	0.592369	0.73711	0.496909	si:ch211-203h15.1	566151	NM_001045098	si:ch211-203h15.1
A_15_P298981	0.996754	0.988892	0.856728	0.565497	LOC793111	793111	XM_001332769	hypothetical LOC793111
A_15_P106852	0.996586	0.417615	1.1956	0.86762	hoxc10a	100535576	XM_003201219.1	homeo box C10a [Source:ZFIN;Acc:ZDB-GENE-990415-110]
A_15_P144806	0.996504	2.67772	0.816126	0.770488	hsd17b12b	322626	NM_199613	hydroxysteroid (17-beta) dehydrogenase 12b
A_15_P538667	0.996438	0.414392	1.12503	1.18048	akap7	100034399	XM_003200663.1	A kinase (PRKA) anchor protein 7 [Source:ZFIN;Acc:ZDB-GENE-040724-128]
A_15_P162591	0.99634	0.960926	2.67309	1.68626	zgc:153268	561686	NM_001079993	zgc:153268
A_15_P369710	0.996269	0.565136	0.798286	0.570423	wu:fc32g11	324558	EH998102	wu:fc32g11
A_15_P204921	0.996099	0.499967	1.11627	0.652782	lim2.5	541395	NM_001013522	lens intrinsic membrane protein 2.5
A_15_P175261	0.995994	0.0261802	1.09281	0.360364	mep1b	100151009	NM_001076621	meprin A, beta
A_15_P107185	0.995981	0.575951	0.880491	0.93927	cct2	192326	NM_201455	chaperonin containing TCP1, subunit 2 (beta) [Source:ZFIN;Acc:ZDB-GENE-020419-6]
A_15_P176601	0.995925	1.74298	1.00197	0.526317	LOC325449	325449	NM_001161470	kinesin family member 20A
A_15_P113069	0.995762	1.85968	1.15439	0.470731	ebpl	768138	NM_001005397	emopamil binding protein-like
A_15_P331126	0.995636	1.67055	0.981485	0.549545	acta1b	407658	NM_214784	actin, alpha 1b, skeletal muscle
A_15_P102414	0.995574	3.14732	1.14904	3.46824	bx323876.3	100334610	XM_002663224.1	Uncharacterized protein [Source:UniProtKB/TrEMBL;Acc:F1R8L8]
A_15_P112890	0.995461	1.93101	1.22368	1.3649	nus1	436629	NM_001002356	nuclear undecaprenyl pyrophosphate synthase 1 homolog (S. cerevisiae)
A_15_P155611	0.995398	0.324489	0.766671	0.864586	LOC100151419	100151419	XM_002664908.1	interferon-inducible GTPase 5-like
A_15_P110560	0.995363	2.19515	0.751647	1.01989	stx5a	436605	NM_001002333	syntaxin 5A
A_15_P109391	0.995277	1.81936	0.78552	0.443341	mcm3	192323	NM_212567	MCM3 minichromosome maintenance deficient 3 (S. cerevisiae)
A_15_P105281	0.995257	2.70075	0.534883	0.552976	ewsr1b	322880	NM_212630	Ewing sarcoma breakpoint region 1b
A_15_P108006	0.995103	2.10317	0.947823	1.34385	zgc:101724	334483	BC066747	zgc:101724
A_15_P587102	0.995019	0.534415	0.671943	0.860093	si:ch211-218d20.15	100535090	XM_003199240.1	si:ch211-218d20.15 [Source:ZFIN;Acc:ZDB-GENE-070912-193]
A_15_P172151	0.994964	0.578673	1.03468	2.89516	zgc:162595	569005	NM_001089422	zgc:162595
A_15_P119173	0.994691	0.48311	1.75049	1.83142	nucb2a	373078	NM_201493	nucleobindin 2a [Source:ZFIN;Acc:ZDB-GENE-030826-14]
A_15_P111623	0.99466	0.543222	0.920404	1.2779	rgs3	445235	NM_001003629	regulator of G-protein signaling 3 [Source:HGNC Symbol;Acc:9999]
A_15_P169516	0.994431	0.561733	0.959228	0.485876	f7i	282671	NM_173228	coagulation factor VIIi
A_15_P397720	0.994426	1.74956	2.4407	1.44212	si:dkey-162f21.5	560915	EH440470	si:dkey-162f21.5
A_15_P273636	0.99427	1.81981	0.840219	0.919889	psmd7	327330	NM_199789	proteasome (prosome, macropain) 26S subunit, non-ATPase, 7 (Mov34 homolog)
A_15_P131516	0.99414	0.517032	0.901047	1.07616	hoxa13b	30438	NM_131194	homeo box A13b
A_15_P112916	0.994029	1.82974	1.13912	1.07017	dbt	541388	NM_001013515	dihydrolipoamide branched chain transacylase E2
A_15_P145646	0.993931	2.62189	0.920695	1.10093	ube2l3b	321943	NM_001082797	ubiquitin-conjugating enzyme E2L 3b
A_15_P106387	0.99377	0.935814	0.797048	0.461321	zgc:100843	573010	NM_001005776	zgc:100843
A_15_P107046	0.993744	1.69281	0.763727	0.533892	dhfr	81882	NM_131775	dihydrofolate reductase
A_15_P136106	0.993265	0.407657	1.03034	1.81239	itga11b	567175	XM_690467	integrin, alpha 11b
A_15_P117464	0.993128	1.58065	0.969798	0.482674	LOC561143	561143	NM_001044954	kinesin family member C1-like
A_15_P203171	0.992955	0.539226	0.965279	1.04683	ap4s1	368852	NM_001003826	adaptor-related protein complex 4, sigma 1 subunit
A_15_P187181	0.992889	0.539958	0.745045	0.818064	rprml	100073335	NM_001098771	reprimo-like
A_15_P101557	0.992868	0.484979	1.6481	1.28745	LOC100005466	100005466	BC124214	hypothetical protein LOC100005466
A_15_P197651	0.992693	0.488412	0.69908	0.512352	si:dkey-112k13.2	562321	BC124248	si:dkey-112k13.2
A_15_P100121	0.992655	1.99849	0.960007	0.768289	snrpd3l	327011	NM_199760	small nuclear ribonucleoprotein D3 polypeptide, like
A_15_P205461	0.992309	0.554523	0.893518	0.881484	si:ch211-69i14.4	567536	NM_001100031	si:ch211-69i14.4
A_15_P135886	0.99227	1.12656	0.927801	0.411753	zgc:112443	791762	NM_001017697	zgc:112443
A_15_P534387	0.991903	1.59283	1.06207	1.7308	fbxo30	100001417	NM_201151	F-box protein 30
A_15_P193666	0.991844	0.560303	1.04913	0.364531	adipoql	751715	NM_001045425	adiponectin, C1Q and collagen domain containing, like
A_15_P153941	0.991775	0.452296	0.964747	1.41039	zp3b	64692	NM_131696	zona pellucida glycoprotein 3b
A_15_P119135	0.991769	1.81329	0.885466	1.19308	zgc:103571	541401	BC090902	zgc:103571
A_15_P110548	0.991684	1.25656	0.798082	2.13091	lipg	393096	NM_200128	lipase, endothelial
A_15_P106273	0.991475	2.04655	0.877511	0.961495	psmc6	321585	NM_001003832	proteasome (prosome, macropain) 26S subunit, ATPase, 6
A_15_P110797	0.991348	2.14152	0.744912	0.809704	nudt2	436595	NM_001002323	nudix (nucleoside diphosphate linked moiety X)-type motif 2
A_15_P114542	0.991214	1.89565	0.797563	1.25392	si:dkey-102c8.6	556445	NM_001083825	si:dkey-102c8.6
A_15_P103502	0.991039	1.36969	1.8582	0.844833	LOC100330373	100330373	XR_084305	calreticulin, like 2-like
A_15_P108847	0.990798	0.560898	1.11113	1.0037	ube2q1	553603	NM_001020579	ubiquitin-conjugating enzyme E2Q (putative) 1
A_15_P119643	0.990797	0.483551	1.03843	1.34724	prcp	436967	NM_001002694	prolylcarboxypeptidase (angiotensinase C)
A_15_P106306	0.99069	0.944275	1.17775	1.89234	plek	393814	NM_200841	pleckstrin
[truncated: 1,594 more rows]
