# Supplementary material for: Transcriptomic Characterization of Temperature Stress Responses in Larval Zebrafish
Source: PLoS One. 2012 May 30;7(5):e37209. doi: 10.1371/journal.pone.0037209 (PMC3364249; doi:10.1371/journal.pone.0037209)
Supplement: Table S6 — Official symbols of differentially expressed genes. (XLS) [file pone.0037209.s010.xls]

## Sheet: Gene symbols
Official symbols of differentially expressed genes
Genes associated with developmental processes under different temperature									Temperature stress-regulated genes												Genes significantly overlapped between cold treatment (16℃-48h vs 28℃-144hpf) and developmental processes (28℃-144hpf vs 28℃-98hpf)
16℃-48h vs 16℃-2h			28℃-144hpf vs 28℃-96hpf			34℃-48h vs 34℃-2h			16℃-2h vs 28℃-98hpf			16℃-48h vs 28℃-144hpf			34℃-2h vs 28℃-98hpf			34℃-48h vs 28℃-144hpf
Up-regulated	Down-regulated		Up-regulated	Down-regulated		Up-regulated	Down-regulated		Up-regulated	Down-regulated		Up-regulated	Down-regulated		Up-regulated	Down-regulated		Up-regulated	Down-regulated		abcg2a
LOC100334610	LOC100334304		LOC100499487	ugt5d1		LOC100499487	ugt5d1		si:dkey-221j11.3	si:dkey-221j11.3		ugt5d1	LOC100334348		LOC100333813	LOC100332911		LOC100334711	col5a3b		abhd2b
LOC100334535	LOC100333889		LOC100334248	ugt1b5		LOC100334915	ugt1b5		elovl6l	LOC100330415		ugt1a7	LOC100334304		LOC100330488	LOC100332439		LOC100334610	si:ch211-264f7.1		ace2
LOC100333914	LOC100333266		LOC100333054	ugt1a7		LOC100334610	ugt1a7		LOC100150048	LOC100330216		LOC100334610	LOC100333834		LOC100330373	LOC100330415		LOC100330941	LOC100332911		acsl5
LOC100333645	LOC100333237		LOC100333040	LOC100333266		LOC100334248	si:ch211-264f7.1		LOC100148665	zgc:165628		LOC100334535	LOC100333237		si:ch211-235f1.1	mettl8		si:rp71-80o10.4	LOC100330415		ada
LOC100332467	LOC100332843		LOC100332589	LOC100332383		LOC100333645	LOC100332380		zgc:165523	LOC100003245		LOC100333807	LOC100333040		si:dkey-24h18.2	zgc:162199		LOC100150844	si:ch1073-192f24.1		adrb2b
LOC100332249	LOC100332735		LOC100332467	LOC100332380		LOC100333521	exog		zgc:165573	LOC796535		si:ch211-264f7.1	LOC100332843		zgc:194879	txndc3		LOC100149996	s100a11		ahsg
LOC100330373	LOC100332674		LOC100330522	LOC100331630		LOC100333040	LOC100331630		si:dkeyp-113d7.10	si:dkey-79p17.2		LOC100333371	LOC100332598		sesn2	slc43a1b		sesn2	col28a1a		aldob
LOC100329880	LOC100331538		LOC100330105	LOC100331575		LOC100332598	LOC100330224		si:ch211-217k17.9	rh50		LOC100332627	LOC100332544		zgc:173770	cyp24a1l		agrp	and4		ampd1
LOC100329379	LOC100331516		LOC100329820	LOC100331248		LOC100332589	LOC100330216		zgc:162129	zgc:153909		LOC100332467	LOC100331538		tyrobp	LOC100003999		si:ch211-234p6.12	si:dkey-13i19.8		amy2a
LOC100329327	LOC100331441		si:dkey-221j11.3	LOC100330544		LOC100332467	LOC100329327		LOC797982	zgc:154089		LOC100332380	LOC100331516		atg9a	LOC100001603		hspb9	mep1b		ankrd16
si:ch73-343l4.2	LOC100330544		zgc:194398	LOC100330224		LOC100330522	gphb5		ier2	zgc:153235		LOC100330224	LOC100330524		LOC100006870	dbf4		serpine1	LOC100148094		arrdc2
zgc:194737	LOC100330524		zgc:194737	LOC100330216		LOC100330330	si:ch1073-192f24.1		zgc:158773	zgc:136380		LOC100330216	LOC100330522		zgc:198419	arr3		zgc:173915	crygm2d11		asah2
mettl8	cpeb2		LOC100151245	gphb5		LOC100330105	s100a11		LOC792715	zgc:136572		LOC100329880	LOC100330415		si:dkeyp-53d3.6	lss		ms4a17a.4	zgc:174938		asb2b
LOC100148744	LOC100330330		LOC100151110	si:ch1073-192f24.1		LOC100329820	cenpa		pnp5a	zgc:136474		LOC100329327	LOC100330330		p4ha1	LOC793671		zgc:165523	zgc:171713		atp1a1a.4
cyth4b	LOC100330314		si:dkey-69o16.5	s100a11		si:dkey-221j11.3	col28a1a		zgc:153911	si:ch73-252g14.4		si:ch1073-66c17.4	LOC100330105		LOC100002619	zgc:153909		zgc:162132	ncapg2		atp2a1l
zgc:171474	LOC100330283		mgam	cyp1b1		si:rp71-80o10.4	si:dkey-24h18.2		zgc:154164	zgc:123280		anapc2	LOC100329820		LOC100002060	cirbp		ube2j2	ucma		atp2a2a
zgc:173679	si:dkey-228g21.4		jph1a	sesn2		tmem176l.1	and4		cish	si:dkey-31f5.1		col28a1a	si:dkey-24h18.2		LOC798846	nr1d4b		acap3b	si:dkey-78l4.12		bnip3
zgc:163022	si:ch211-145b13.6		crygm2d11	si:ch211-71m22.1		cd40	si:dkey-13i19.8		npas4	LOC563812		skor1a	cd40		hspb11	gdpd4b		defbl2	zgc:158846		bokb
sgpl1	si:ch1073-192f24.1		ms4a17a.4	LOC100148562		zgc:194398	si:ch211-71m22.1		ripply1	csrp2bp		LOC100150844	tatdn1		LOC795993	si:dkey-20i10.6		si:ch211-284o19.8	idh1		c6ast3
il-15ra	s100a11		gip	LOC100148094		zgc:194737	LOC100149117		zgc:122979	LOC560826		sesn2	LOC100151273		pppde2b	abl2		LOC100007798	LOC100005645		c6ast4
aqp10b	si:dkey-24h18.2		fcer1g	zgc:65827		LOC100151245	LOC100148562		zgc:152911	LOC560440		si:ch211-71m22.1	LOC100151110		arl13a	si:dkey-12h9.11		LOC100007474	LOC100004736		cacna1sb
atg9a	cd40		tyrobp	sfrs3b		LOC100149996	LOC100148094		nr1d4b	si:dkey-14d8.2		polr2b	mep1b		LOC792715	si:dkey-164m14.1		LOC100006870	LOC100004357		calcoco2
zgc:158652	odf3l2		adrb2b	s100v1		si:dkey-69o16.5	zgc:65827		hs3st2	zgc:158404		mettl8	LOC100150588		c21orf59l	LOC568355		zgc:198419	LOC100003805		caprin1b
fancm	tatdn1		sgpl1	zgc:171356		agrp	sfrs3b		si:dkeyp-34c12.1	LOC556653		LOC100148744	si:ch211-160b11.4		sec61b	lrmp		cyp24a1l	phospho1		cby1
idh1	si:ch211-243a20.3		si:dkey-78l4.12	si:ch211-234p6.12		mgam	s100v1		dbp2	si:dkey-240a12.1		zgc:65827	LOC100150225		hspb8	ddx3		LOC100003209	LOC100001419		ccl1
zgc:198419	ccdc90b		aqp10b	hspb9		LOC100148804	zgc:171356		zgc:158343	zgc:154142		sfrs3b	il1rapl2		zgc:158276	dpf1		si:dkey-40j3.1	si:ch211-160d20.1		cd36
LOC100005645	si:dkey-69o16.5		zgc:158846	si:ch211-61f14.1		si:dkey-208k22.3	si:ch211-61f14.1		cyb561	dpysl5b		s100v1	si:dkey-69o16.5		zgc:153892	slc1a8b		LOC100002619	si:ch211-240l19.7		cd74
si:ch73-13b6.3	agrp		zgc:158482	cln8		serpine1	zgc:171446		kcnq5b	slc6a19a		si:dkey-3h3.3	agrp		zgc:153746	dgcr8		zgc:172053	dbf4		cel.2
zgc:158861	LOC100148562		zgc:158366	serpine1		zgc:173679	zgc:174938		lrmp	atoh1b		zgc:171474	mgam		zgc:153032	si:ch211-239e6.4		LOC100002292	abca4a		cp
ar	LOC100148522		slc43a1b	zgc:171446		ms4a17a.4	zgc:171951		etnk1	asah2		serpine1	LOC100148522		manf	ncor2		slc1a5	krt5		cpb1
zgc:175162	LOC100148094		LOC100007819	aurkaip1		smyhc2	loxl5b		klf9	zgc:101606		zgc:173548	LOC100148013		zgc:154100	hmgb3a		LOC100001286	pqbp1l		cryaa
mobkl1b	LOC100148013		zgc:194659	zgc:171951		fcer1gl	thtpa		si:ch211-284a13.1	wdr33		zgc:173770	jph1a		hnrnpa3	si:ch211-103n10.4		lpin1	LOC796384		crygm2a
cyp24a1l	si:ch211-284o19.6		zgc:194242	loxl5b		gip	zgc:162199		fam60a	zgc:100864		zgc:165523	si:ch211-284o19.6		zgc:136572	si:dkey-14d8.2		LOC798846	lss		crygm2f
ddb2	sc:d0375		LOC100005645	si:ch211-284e20.8		fcer1g	zgc:162825		LOC563777	tnfsf10l2		zgc:165573	sc:d0375		zgc:136474	mapkapk2b		si:dkey-77f17.8	LOC795147		crygm5
LOC100003465	zgc:174646		zgc:172158	mon1a		tyrobp	ncapg2		bhlhe41	pir		zgc:162523	zgc:174646		acot11b	dlgap3		LOC797982	zgc:165618		crygn1
si:dkey-117n22.2	sc:d0139		zgc:175162	thtpa		slco2a1	defbl1		LOC563369	zgc:55941		zgc:162199	si:dkey-94e7.2		zgc:114108	zgc:162619		zgc:162126	LOC795026		ctdspla
LOC100003046	si:dkey-94e7.2		zgc:158292	zgc:162495		zgc:162132	hbl1		btr01	zgc:77938		zgc:162608	zgc:171603		si:dkey-261l7.2	im:6903007		wu:fa99e04	krt4		ctsbb
si:dkey-44g23.7	hspb9		cyp24a1l	zgc:162199		ulk3	intl2		galnt14	usp40		acap3b	si:ch211-119o8.7		LOC569741	abcg1		hspb11	LOC794350		ctsl.1
LOC100002448	si:ch211-61f14.1		zgc:66260	zgc:162825		il-15ra	cpt2		dpf3	prkg1a		defbl1	zgc:172182		zgc:114104	si:dkey-240a12.1		si:dkey-167i21.2	LOC794198		cyp2j25
map2k2b	cln8		si:ch73-78i5.3	ncapg2		si:ch211-51f10.1	si:ch211-89p1.1		zgc:154020	slc5a1		LOC100007926	ebi3		smyd1b	si:ch211-45m15.1		card9	wisp3		cyp2j28
LOC100002060	zgc:172270		rnasel2	defbl1		dhx37	si:ch211-278b8.3		dazap1	zgc:63614		ch73-81e6.1	crygm2d11		si:dkeyp-20g2.6	zgc:113106		zgc:172260	LOC794084		cyp2j30
bcl6ab	zgc:171446		ms4a17a.17	hbl1		zgc:158366	LOC100005283		elf3	srsf1b		mettl2a	ms4a17a.4		si:dkey-190g11.3	zgc:112001		slc16a9a	LOC793689		cyp2x12
nfkbiz	zgc:171951		stxbp6l	intl2		slc43a1b	wu:fa95e04		klf11a	pank4		zgc:198419	zgc:171713		prdm15	nmnat1		zgc:194413	lect1		cyp3a65
LOC100001767	zgc:162132		tmem175	cpt2		LOC100007819	zgc:136885		si:ch211-221b16.6	zgc:64031		uck2a	gip		LOC566404	morn4		LOC794635	zgc:112443		cyp3c1l2
LOC100001286	zgc:163061		LOC100002060	si:ch211-89p1.1		LOC100007798	mthfd2		alpk2	pex12		cpt2	tyrobp		si:ch211-102c2.7	pcdh1gb2		igfbp1b	ugt5b4		dedd1
LOC100001249	zgc:163081		ttnb	si:ch211-278b8.3		si:ch211-14a17.3	LOC100004736		amotl2b	zgc:63565		si:ch211-89p1.1	rprml		si:ch211-222h17.4	nr1d1		pppde2b	crym		dkfzp564o0523
cyp2j29	zgc:162895		LOC100001286	mthfd2		zgc:194659	rilpl2		klf11b	ctnnd2a		si:ch73-13b6.3	birc7		ahsa1	im:6912692		LOC793246	zgc:158297		dysfip1
ddx21	ncapg2		cryaa	rilpl2		si:ch73-191k20.4	lsm11		ptgs2b	wu:fj81c05		mthfd2	zgc:162132		herpud1	srsf5b		LOC793137	cyp2x12		eef2l2
zgc:175131	ulk3		LOC100000333	LOC100004175		fancm	si:ch211-198n5.11		amotl2a	wu:fj35a03		rilpl2	zgc:158262		eif2ak1	pir		LOC793098	zgc:153976		egr1
eomesb	si:rp71-36a1.2		zgc:92606	lsm11		zgc:198419	thoc6		si:dkey-12e7.1	esf1		LOC100004175	arl16		hsp90a.2	ebp		hspb6	faah2b		eif4a2
si:ch211-240l19.8	si:ch211-147d7.5		si:ch211-214j8.1	thoc6		LOC100006464	LOC100003999		mknk1	gtf2f1		ptdss2	zgc:162310		gata1b	tfcp2l1		c21orf59l	zgc:153647		ela3l
mlxip	zgc:158782		rab32b	LOC100003999		grin1b	depdc1a		LOC555824	wu:fb75h10		thoc6	txndc3		LOC563901	zgc:91908		zgc:158446	hsd17b7		entpd8
raver2	defbl1		cyp2j29	depdc1a		zgc:175162	abcb10		si:ch211-11m18.3	lpar6l		LOC100003999	ulk3		LOC563812	hnrpdl		prl	zgc:153522		ethe1
LOC797371	hbl1		LOC799814	abcb10		mobkl1b	p4ha1		zgc:100868	cyp1a		zgc:172028	adrb2b		gprc5c	per1b		grna	zgc:153687		exosc1
si:dkey-79p17.2	intl2		ddx21	p4ha1		zgc:158292	LOC100003543		tnfb	per2		LOC100002633	zgc:162183		LOC563341	zgc:73371		zgc:158624	ebpl		fabp6
sf3a1	si:dkey-222p3.1		LOC799552	LOC100003543		cyp24a1l	LOC100003465		zgc:112234	her9		LOC100002448	si:dkey-78l4.12		lonp1	zgc:77222		slc25a15a	zgc:153112		fads2
slc16a9a	si:rp71-1g18.10		zgc:163080	zgc:172028		ddb2	zgc:172028		zgc:112270	cry2b		im:7136778	si:ch211-147d7.5		marveld2b	cx52.9		fam26f	zgc:153369		fbxo25
LOC795427	LOC100005670		si:ch211-240l19.8	phospho1		zgc:66260	phospho1		phlda2	cry5		zgc:110020	zgc:158846		si:ch211-146f4.5	pus7		ca15c	zgc:154040		fbxo32
LOC795332	zgc:194839		lpin1	tmem70		si:dkey-117n22.2	zgc:110020		rasgrf2	fech		map2k2b	klhl32		wu:fc07b10	fus		zgc:153911	itln1		fn1b
dok6	LOC100005466		LOC798736	zgc:110020		LOC100003209	zgc:101819		si:ch211-235e18.3	per3		march6	zgc:158482		zgc:153268	prkg1a		zgc:153102	zgc:154037		furinb
zgc:165618	si:ch211-278b8.3		zbtb4	si:ch211-218c6.8		LOC100003046	si:dkey-220o5.3		LOC553366	fzd8a		bcl6ab	zgc:158366		LOC561303	zgc:56223		zgc:154073	zgc:153235		gadd45ba
LOC794990	lingo4a		ghrl	pcyt1ba		zgc:172053	si:ch211-218c6.8		crybb3	sox11b		si:ch211-218c6.8	defbl2		xpo1	tpbgl		si:dkey-184p18.2	adipoql		gbp
mgrn1	zgc:136885		ms4a17a.14	LOC100001550		ms4a17a.17	pcyt1ba		znf750	ascl1b		adck5	LOC100007819		si:dkey-162f21.5	srsf5a		zgc:153027	hes2.2		gc
igfbp1b	LOC100004736		crfb4	iars2		LOC100002134	LOC100001550		f3b	ascl1a		stard10	LOC100007798		zgc:162187	zgc:77056		foxj1a	zgc:153414		ghrl
arl13a	zgc:165555		LOC797371	cpb2		tmem175	iars2		zgc:110380	hsp47		si:dkeyp-69e1.8	si:dkey-222p3.1		zgc:110109	ewsr1a		zgc:153893	mif		gip
tia1	si:dkey-39n1.2		LOC797187	whsc1		LOC100002060	cpb2		zgc:110340	neurog1		iars2	zgc:194659		hsp70l	zgc:77366		hnrnpa3	zgc:136380		grifin
LOC793066	zgc:194629		si:dkey-79p17.2	ppwd1		hectd1	whsc1		zgc:112964	serinc3		vip2	si:rp71-1g18.10		LOC559723	ewsr1b		zgc:136572	zgc:136367		grn2
zgc:171947	si:ch211-198n5.11		LOC795849	ptgesl		LOC100001767	ppwd1		gadd45bb	sephs1		zgc:63827	LOC100007012		LOC557824	prmt1		zgc:136474	mtf2		gtpbp4
irf11	LOC100003277		mboat4	gpt2		ttnb	zgc:101129		nr1d1	rps24		LOC799782	csnk1e		herc4	cry5		zgc:136597	stmn1a		h1fx
ccdc127	rpe65b		slc16a9a	LOC799782		LOC100001286	ptgesl		si:rp71-39b20.7	itpr1a		wu:fb63a09	zgc:194242		tnikb	slc6a3		zgc:136807	elovl2		hapln2
cst3	LOC100002838		si:dkey-57a22.15	phospho2		dlg4	gpt2		fosb	c9h2orf77		si:ch211-160d20.1	LOC100005670		ndufa12	plp1a		zgc:136861	zgc:136739		hgd
si:ch211-219a4.3	si:dkey-40j3.1		mos	nasp		cryaa	anxa2b		pcf11	vtg1		LOC799071	LOC100005466		tcap	pax5		zgc:152791	zgc:136872		hpd
sult1st2	LOC100002384		LOC795175	dbf4		LOC100000333	phospho2		im:7137886	ugt5a4		dbf4	zgc:172158		si:dkey-177e13.4	fgf3		zgc:113314	thnsl2		hpx
rh50	si:ch211-229n2.7		LOC795026	nadsyn1		si:ch211-214j8.1	nasp		elovl1a			zgc:153153	zgc:158292		rfx1b	pou6f1		zgc:113317	hmgb2		im:6912374
srpk1b	si:ch211-224b1.4		zgc:65997	LOC798846		cyp2j29	si:ch211-160d20.1		im:6912692			zgc:194392	LOC100004736		pdia4	gro2		zgc:162621	zgc:123194		irf2
zgc:158258	stxbp6l		LOC794256	rnasel3		LOC799904	si:ch211-240l19.7		zgc:101565			sfrp1b	zgc:194508		zgc:112266	pl10		zgc:114108	zgc:114181		itih3
camk1d	npvf		si:dkey-221h15.1	hibch		ddx21	oip5		zgc:92034			si:dkeyp-110e4.11	si:dkey-20d21.13		zgc:112234	tmprss13b		mns1	zgc:100843		jph1a
fev	LOC100002059		igfbp1b	ropn1l		LOC799552	dbf4		nfil3			pqbp1l	zgc:110335		zgc:110447	dapk3		zgc:152911	zgc:100817		klhl31
zgc:158357	LOC100001845		arl13a	sec13		zgc:163080	nadsyn1		socs1			wu:fe18c06	zgc:194629		banp	arrb2b		zgc:91849	LOC572121		LOC100002060
slc25a15a	pcyt1ba		LOC792676	pqbp1l		si:ch211-191i18.4	LOC798846		dusp2			card9	zfyve21		zgc:109985	adprhl2		irs2	si:dkeyp-117h8.4		LOC100007819
rd3	si:dkey-16n15.3		irf11	lss		si:ch211-240l19.8	LOC798497		rgs2			sf3a1	zgc:66260		zgc:109934	si:ch211-135f11.1		LOC571584	ido1		LOC100329820
zgc:158458	rab32b		tbxas1	LOC795319		lpin1	hibch		zgc:92020			zgc:172260	LOC100003678		LOC553527	tysnd1		si:ch211-107o23.1	zgc:194887		LOC100330105
fam98b	LOC799904		zgc:64161	ugt1b7		zbtb4	sec13		zgc:92851			mrps34	rnasel2		spef2	si:dkeyp-86f7.3		LOC571415	zgc:162816		LOC100330522
zgc:136531	LOC799903		sult1st2	caspxa		ghrl	LOC797092		zgc:77060			LOC795807	LOC100003277		tmem55bb			stoml3	LOC570613		LOC100333040
zgc:153968	LOC799814		rh50	LOC794635		si:dkey-77f17.8	LOC797032		gadd45ab			lss	lenepl		zgc:110152			stab1l	ska3		LOC407704
zgc:153647	anxa2b		casp6l1	wisp3		zgc:158445	pqbp1l		nr4a1			LOC795332	ms4a17a.17		zgc:110317			moxd1	zgc:114180		LOC553343
fas	LOC799552		zgc:64115	zgc:158138		crfb4	pold2		zgc:91957			LOC795319	LOC100002384		zgc:110266			zgc:86709	ncaph		LOC555913
pdpk1a	LOC799290		atg9b	LOC793616		LOC797371	LOC796384		zgc:86757			dok6	si:ch211-224b1.4		zgc:110091			si:dkeyp-34c12.1	si:dkey-57a22.11		LOC556873
zgc:153035	LOC799177		cyp2x12	si:dkey-265i7.2		wu:fa99e04	lss		mafk			ciao1	stxbp6l		zgc:110567			LOC569583	ahsg		LOC559018
gabra1	nadsyn1		LOC790901	tia1		LOC797187	LOC795319		rel			zgc:165618	npvf		meig1			si:dkey-181i3.3	cyth2		LOC559514
pm20d1.2	tspan13a		fam160b2	c8b		ier2	ugt1b7		he1b			im:7158669	tmem175		zgc:112985			zgc:162595	ctsbb		LOC559803
zgc:153610	rnasel3		vmhcl	zgc:171445		si:dkeyp-84a8.8	zgc:165618		tlk2			ptena	LOC100002060		zgc:112079			zgc:194486	zgc:194319		LOC561303
zgc:153704	LOC798555		zgc:153637	si:ch211-270n8.1		LOC796777	zgc:162150		foxq1l			pppde2b	LOC100001772		il15l			zgc:152897	zgc:152951		LOC563247
ugt5a2	LOC798497		zgc:153968	aurkb		slc25a43	caspxa		junb			LOC793616	ttnb		stip1			zgc:158343	kcnq5b		LOC567512
zgc:153723	LOC798369		pdpk1a	gltpd1		si:dkey-167i21.2	LOC794350		sass6			spred2	LOC100001344		cdca8			sdc4	zgc:171223		LOC569547
srd5a1	hibch		zgc:154176	zgc:158614		si:dkey-79p17.2	igfbp2a		slc25a25a			tia1	cryaa		zgc:103668			lrp5	comtd1		LOC569604
zgc:154040	ropn1l		pm20d1.2	zgc:158296		LOC795849	wisp3		nfkbiaa			LOC793098	LOC100000333		ormdl3			si:dkeyp-110g5.2	zgc:109984		LOC790901
zgc:152927	zgc:162129		zgc:153704	spam1		mboat4	zgc:158138		dusp1			zgc:171445	si:ch211-214j8.1		zgc:103482			lect2l	rbp2a		LOC792676
smyd4	ier2		zgc:153893	lrrc15		slc16a9a	LOC793697		zgc:73230			ovol1	rab32b		phlda1			itga11b	si:ch211-10a23.2		LOC794256
zgc:153258	tfpt		zgc:154040	zgc:158222		mos	LOC793111		per1b			ccdc127	dio1		zgc:103692			si:dkeyp-20g2.6	si:ch211-12e13.7		LOC795026
bbc3	si:dkey-167i21.2		itln1	tmed1b		LOC794635	zgc:171445		foxg1b			renbp	LOC799904		glrx			si:dkey-190g11.3	LOC567512		LOC797371
zgc:153154	wu:fb92b05		zgc:153177	slc25a15a		zgc:65997	c21orf59l		foxq1			gltpd1	LOC799814		zgc:101826			LOC567047	nusap1		LOC799552
zgc:153184	zgc:194413		bbc3	zgc:158847		LOC794256	si:ch211-270n8.1		trib3			zgc:158614	LOC799552		zgc:101851			ctskl	si:ch73-252g14.4		lpin1
zgc:153788	igfbp5b		ms4a17a.16	cd276		si:dkey-221h15.1	aurkb		zgc:85866			zgc:158296	zgc:163080		zgc:92034			poln	zgc:158328		mboat4
c6ast1	zgc:162150		zgc:153121	zgc:158297		igfbp1b	lect1		zgc:174506			srpk1b	si:ch211-191i18.4		zgc:92005			LOC566845	col9a3		mbp
slc25a47a	wisp3		ctdspla	zgc:158580		LOC793799	dhrs11b		nr1d2a			zgc:158258	si:ch211-240l19.8		sdf2l1			cx32.2	kera		mecp2
zgc:136758	LOC793697		zgc:153650	cyp2aa3v1		scg2a	zgc:112443		zgc:55813			camk1d	LOC799290		bag3			furina	haus3		mep1a.1
zgc:136808	LOC793689		zgc:153154	zgc:158403		arl13a	gltpd1		sb:cb1050			zgc:158222	lpin1		zgc:92429			LOC566404	si:ch73-131e21.5		mep1a.2
zgc:136302	LOC792715		zgc:152970	gk5		LOC793066	hspb8		fos			zgc:158357	LOC799022		zgc:91922			ahsa1	and2		metap1
zgc:136584	aldoca		abcg2a	pofut2		rxfp2	zgc:158636		dusp4			tmed1b	tspan13a		dmtf1			zgc:174917	zgc:123190		mgam
mtf2	alkbh3		npas4	hsd17b7		chgb	zgc:158614		rpl28l			slc25a15a	ghrl		hax1			loxl2a	si:dkey-266k12.1		mknk2a
tbk1	zgc:110579		slc25a47a	zgc:154086		LOC792676	zgc:158296		pdk2			zgc:158847	LOC798480		prpf18			LOC565309	mcm6		mknk2b
tnfrsf9a	pdxka		zgc:136894	zgc:153909		adat1	spam1		atf3			zgc:158580	si:ch211-185o22.2		zgc:91870			stab2	LOC566344		mkrn1
elovl2	gpr39		zgc:136302	zgc:153687		zgc:158446	fev		arl5c			cyp2aa3v1	LOC798369		zgc:91942			hsp90a.2	dpf1		mpz
cirbp	pnp5a		zgc:136597	ebpl		zgc:171947	tmed1b		ppp1r3cb			usp39	zgc:158445		eif4a2			si:dkey-228a15.1	si:ch211-203h15.1		ms4a17a.16
fbxo8	sepp1b		zgc:136461	ezh2		irf11	zgc:158847		zgc:73324			fam98b	LOC797776		egln3			si:dkey-91f15.6	zgc:195245		ndrg1l
zgc:136881	b3gnt5b		pcgf5b	zgc:153948		tbxas1	cd276		gadd45aa			fam26f	LOC797371		ptges3a			si:dkey-69h6.7	col11a1a		neb
zgc:109809	qdprb1		flcn	zgc:153119		si:ch211-219a4.3	zgc:158297		rasd1			gk5	krt5		znf259			sb:cb474	si:dkey-179o14.3		npas4
zgc:123295	spam1		elovl2	zgc:153990		zgc:64161	zgc:158580		zgc:63466			zgc:152969	slc25a43		dynll1			si:ch211-154o6.6	duox		nppcl
ahrra	cyp2x12		rtn4b	zgc:154018		grna	cyp2x12		dnajb6b			lin52	prepl		cacybp			zgc:158281	si:ch211-153j24.4		nr1d4b
zgc:112435	cyp2aa3v1		zgc:136683	zgc:154071		zgc:64115	cyp2aa3v1		zgc:56565			zgc:153996	si:dkey-167i21.2		cdc37			si:dkey-21h14.7	LOC564564		nr5a5
c6ast4	zgc:158425		zgc:111893	lman2lb		atg9b	gk5		zgc:56706			telo2	LOC796535		bag2			fam60a	lctlb		nxnl1
zgc:101684	sult2st3		atg10	ugt5a2		ogg1	pofut2		pfkfb4l			zgc:153987	si:dkey-79p17.2		zgc:55733			prtga	im:6898523		opn1lw1
lsm7	zgc:154086		zgc:152791	zgc:152925		zgc:158458	plod1a		si:ch211-195k18.2			usp37	slc3a2		psmd13			rhcg2a	col18a1		opn1mw2
bbox1	si:ch211-195b13.1		itih3	zgc:153369		oaz2l	zgc:153115		zgc:64114			zgc:153035	si:dkey-25o1.2		nudc			LOC563719	mmp11a		pdk2
ido1	zgc:153687		vgll2b	manf		LOC790901	hsd17b7		mcl1b			gabra1	LOC795849		fbxo32			gprc5c	pbxip1a		pdzk1
pglyrp6	ezh2		im:7159406	zgc:152927		fam160b2	zgc:153909		fkbp5			zgc:153675	mboat4		derl3			LOC563341	LOC563369		pfkfb1
zdhhc5a	zgc:153948		zgc:110409	zgc:153947		scg2b	zgc:153687		slc35a5			zgc:153909	si:dkey-57a22.15		fkbp8			lonp1	chaf1a		pklr
si:dkey-20i10.6	rnf32		c6ast4	zgc:153290		vmhcl	zgc:153910		fgf19			zgc:153652	zgc:194413		clu			si:dkey-7c18.24	zgc:136903		plp1b
im:7154960	lrtomt		cell	zgc:153631		zgc:153637	ebpl		egr2a			ebpl	LOC795147		ndrg1l			si:ch211-146f4.5	rtn2b		pm20d1.1
znf395a	zgc:153989		si:ch211-14c7.2	acsf2		pdpk1a	ezh2		bdkrb1			ezh2	LOC795026		creld2			LOC562675	si:ch211-147d7.3		prnp
zgc:171281	zgc:154071		nr1d4b	zgc:153172		klhl24	zgc:153948		si:dkey-242g16.2			zgc:153990	syt11b		zfand2a			cldn2	zbtb33		pvalb7
si:dkey-24l11.1	zgc:152925		LOC571944	zgc:153512		ca15c	zgc:153119		wu:fj62d01			zgc:153112	otc		ube3c			col8a1b	si:dkey-112k13.2		rh50
si:dkey-77f17.1	zgc:153426		pglyrp6	zgc:153260		zgc:152997	zgc:153990		wu:fj48c04			zgc:154018	zgc:65997		ptplad1			tinagl1	kif14		rnasel2
abl2	zgc:153444		tec	cyb5r2		zgc:154176	zgc:153112		junbl			zgc:154164	LOC794256		ggt1			zgc:154020	LOC561143		rtn4b
si:dkey-183n20.15	slc25a21		znf395a	zgc:136330		si:dkey-184p18.2	zgc:154018		si:dkey-52h23.1			zgc:153027	LOC794198		pex12			thbs1	LOC561086		ryr3
alkbh5	cish		zgc:171281	zgc:136367		zgc:153625	zgc:154164		socs3a			lman2lb	sc:d0319		uso1			LOC561790	and3		s100a10a
zgc:112356	zgc:153394		si:dkey-24l11.1	mgst2		srd5a1	zgc:154071		ndel1b			ugt5a2	wisp3		wu:fc41e04			cyp2k8	hmgb3a		serpinb1l3
smg1	zgc:153409		stoml3	zgc:136374		zgc:153893	lman2lb		bhlhe40			zgc:153310	LOC794084		hsp90b1			tat	klf11a		setd7
usp16	zgc:153317		LOC571208	mtf2		bbc3	ugt5a2		nfkbiab			zgc:153723	LOC793697		hspa5			LOC561303	si:dkey-238o13.4		si:ch211-132b12.7
LOC569381	hnrnpa3		si:ch211-262h13.5	zgc:136263		zgc:153317	zgc:152925		csrnp1b			zgc:153753	LOC793689		p4ha2			LOC561110	ces3		si:ch211-133l5.7
ctsbb	adipoql		LOC570917	zgc:136807		zgc:153121	zgc:153369		sp8a			zgc:153847	im:7155895		laptm4b			ppp6r2	LOC560627		si:ch211-166a6.5
si:ch211-12e1.4	zgc:153284		zgc:194845	zgc:136869		ctdspla	zgc:153426		copeb			zgc:153118	LOC792715		hspb1			si:ch211-81a5.8	tmtc4		si:ch211-181p13.2
hapln1b	zgc:153044		zgc:158667	zgc:136858		zgc:153650	manf		ptgs2a			manf	aldoca		zgc:55259			LOC560618	si:ch211-15i6.4		si:ch211-202h22.9
slc27a6	cryl1		zgc:158399	gale		si:dkey-6n6.2	zgc:152830		id3			zgc:152927	LOC792676		tbcb			hsp70l	LOC560010		si:ch211-217g15.3
LOC568833	zgc:136330		bbs12	zgc:136963		zgc:153759	zgc:152927		cebpd			zgc:153947	zgc:158446		grn2			mlc1	LOC559723		si:ch211-237l4.6
atrxl	npas4		ryr1b	cnpy2		zgc:152970	zgc:153593		guca1a			smyd4	col15a1a		rcan1			LOC559569	si:dkey-273o13.2		si:ch211-240l19.8
si:dkey-22l11.5	fancc		LOC569604	taf5		zgc:153151	zgc:153290		klf3			zgc:153258	alkbh3		hspa4a			mrc1b	si:ch211-103n10.4		si:ch211-241e1.5
atp2a2b	zgc:136263		ahsg	zgc:123194		abcg2a	adipoql		dusp5			zgc:153725	slco2b1		ficd			ptgisl	hmgcra		si:ch211-262h13.5
ehf	zgc:136439		LOC569547	zgc:123103		npas4	zgc:153631		cry3			bbc3	tbxas1		smarca2			cfhl4	col10a1		si:ch73-252g14.4
sybu	asb16		LOC569381	zgc:113317		slc25a47a	acsf2		cldnb			fam168a	zgc:86850		hpx			sgk2b	cyp4v2		si:dkey-14d8.6
igsf21b	zgc:136971		ctsbb	tmed9		zgc:136758	zgc:153172		mibp			zgc:153154	zgc:110579		dnajb1b			ptgs2b	cenpi		si:dkey-14d8.7
si:ch211-251p5.5	cldn15b		si:ch211-199o1.5	sco2		zgc:136302	zgc:153512		fzd8b			ccdc126	camk2g1		hyou1			abca1a	zgc:153269		si:dkey-180p18.9
LOC567594	ttc8		dbp2	zgc:114041		zgc:136597	zgc:153260		edn1			tmem86b	pdxka		calrl2			fosl2	crygm2f		si:dkey-190g11.3
dcaf11	zgc:136586		LOC569007	zgc:101684		zgc:136461	cyb5r2		nr5a2			cyb5r2	gpr39		uchl1			b4galnt1a	si:dkey-14d8.7		si:dkey-24l11.1
LOC567547	zgc:136889		LOC568833	bbox1		zgc:136584	hes2.2		gbp			alg5	sult1st2		zgc:64072			im:7151655	zgc:162619		si:dkey-25o1.5
si:ch1073-351m12.1	zgc:136896		si:dkey-3n7.3	LOC572542		tbk1	mif		mid1ip1a			exosc5	rh50		wu:fc16h08			LOC557884	si:dkeyp-35b8.5		si:dkey-270m17.5
ssh1b	as3mt		gnl1	zgc:152911		pcgf5b	zgc:136330		egr1			c6ast1	sepp1b		dnaja1l			LOC557824	mfap2		si:dkey-33c12.4
si:ch73-252g14.4	cnpy2		dusp3	LOC572121		flcn	zgc:136367		btg2			crb3b	b3gnt5b		tomm34			si:dkey-14d8.5	si:dkey-21e2.13		si:dkey-51e6.1
scn4bb	sspn		sybu	zgc:91849		crfb12	mtf2		meis2.1			zgc:136374	qdprb1		dnajc3			herc4	LOC556154		si:dkey-69o16.5
ctskl	reep3l		zgc:123120	colm		zgc:111893	foxl2		zgc:113407			zgc:136346	zgc:158624		pdip5			nr1h5	rad51ap1		si:dkey-72g22.1
si:dkeyp-115a10.3	zgc:122979		nxnl1	gdpd4b		atg10	fancf		ube2v2			mtf2	cyp2x12		ahsa1l			cmklr1	si:ch211-218c6.5		si:dkey-78l4.12
si:ch73-131e21.5	stambpb		zgc:171495	si:dkey-72l14.9		zgc:152791	fancc		spns2			zgc:136360	phyhipla		fkbp4			LOC557301	LOC555478		si:dkey-79p17.2
atp2c1	myef2		si:ch211-241e1.5	ska3		itih3	zgc:136263		si:dkey-29p10.4			cirbp	zgc:158245		calrl			antxr2a	inaa		si:dkey-7c18.24
si:busm1-189a20.4	zgc:123195		tsc2	zgc:86709		aqp9a	stmn1a		rassf7b			zgc:136807	zgc:158425		pdcd4b			abcg1	sb:cb986		si:dkey-85n7.8
fstb	zgc:113317		LOC567512	wdr76		im:7159406	zgc:136869		pik3r1			zgc:136869	LOC790901		hspd1			irgq2	col11a1b		slc13a2
gnsa	sult1st5		si:ch73-252g14.4	ncaph		zgc:110409	gale		nr1d4a			gale	sult2st3		jmjd6			LOC556575	zgc:112296		slc15a2
fstl5	trmt2b		scn4bb	si:ch211-255a21.1		c6ast4	zgc:136586		mapkap1			zgc:136881	fam160b2		unc45b			ndufa12	aspm		slc1a8b
zgc:153452	zgc:114108		si:dkey-190g11.3	si:dkey-57a22.11		lim2.2	zgc:136963		h1f0			zgc:109809	scn2b		fech			tcap	zgc:110417		slc22a2
LOC565776	cry2a		usp28	si:dkey-261l7.2		irs2	cnpy2		cu855789.1			zgc:136963	tmprss4a		per3			mknk1	gins2		slc22a4
zgc:158852	zgc:101798		mbnl3	ggt5		si:ch211-14c7.2	taf5		cabz01077373.1			impad1	vmhcl		hspe1			LOC555840	zgc:109930		slc25a28
slc12a3	fbln4		neb	mlec		nr1d4b	hmgb2		bx465840.1			zgc:123295	faah2b		hbbe3			nox1	crygmxl1		slc25a32a
LOC565314	zgc:153997		si:ch73-131e21.5	rtn2a		pglyrp6	myef2		btr02			zgc:123285	zgc:153968		hsp90a.1			si:dkey-177e13.4	fabp1b.1		slc34a2a
hsp90a.2	zgc:152911		dub	si:dkey-25e12.6		tec	zgc:123194		ca16b			hmgb2	desmb		hsp47			itln3	zgc:112242		slc35a5
pja2	LOC572121		znf395b	rcor1		zgc:165603	zgc:123103		snx18a			zgc:123335	zgc:153142		ek1			zgc:100868	zgc:110191		slc38a3
zgc:194007	si:dkeyp-117h8.4		arrdc3	zgc:194319		znf395a	zgc:114181		si:dkey-158a20.2			zgc:123103	ca15c		calr			tnfb	fabp11b		slc39a4
hmcn2	nr1d4b		furinb	ecsit		cabin1	tmed9					zgc:114119	zgc:153102		matr3l1.1			zgc:112266	tmx3		slc6a19a
ckba	zgc:165520		si:dkey-14o18.2	zgc:195265		zgc:171281	trmt2b					zgc:113314	cplx4a		kif1b			zgc:112234	zgc:152774		slc6a19b
si:dkey-228a15.1	miox		akt1s1	he1a		stoml3	zgc:114162					zgc:114136	rnf32		hspa8l			zgc:110447	si:dkey-189i22.1		smarca1
si:ch211-149g8.3	pla2g1b		wu:fb81h03	si:dkey-46k9.9		LOC571208	zgc:114108					tmed9	zgc:153989		hsp70			calcoco2	hadha		smarca2
si:dkey-21h14.7	si:ch211-197g15.7		c3orf33	zgc:161979		ankha	tuba1l2					zgc:114041	zgc:153444		hcfc1b			ctbs	haus1		stxbp6l
dgcr8	acyp1		LOC565797	si:dkey-177p2.3		si:ch211-262h13.5	tuba1l					LOC573769	slc25a21		g0s2			zgc:112231	si:dkeyp-113d7.4		sult1st2
kat2b	zgc:162816		mep1a.2	zgc:171223		glis3	zgc:101684					hnrnpl2	zgc:154040		foxp1a			rab12	LOC553370		sult1st3
si:dkey-31f5.1	glis3		zgc:158852	atp2a2b		zgc:158667	dynll2b					psmb3	cish		cr855307.2			fam58a	im:7145503		tab1
nrxn3a	si:dkey-18f7.1		zgc:195245	por		zgc:158399	bbox1					lsm7	zgc:152948		cenpv			zgc:110625	hells		tat
LOC563579	uckl1		ccdc125	hspb3		stab1l	zgc:100817					suv420h1	zgc:153177		LOC795858			zgc:110354	rbmx2		tbxas1
enpp5	ska3		dgat2	pfkmb		uckl1	LOC572121					bbox1	zgc:153394		zbtb17			zgc:109985	crybb2		tceb3
si:ch211-245h14.3	zgc:114180		stat2	e2f7		si:dkey-5n18.1	si:dkeyp-117h8.4					zgc:152911	zgc:154037		mxd4			zgc:109934	crygm2a		tdh
ino80db	zgc:86709		cel.2	mogs		ptger2b	ido1					zgc:73075	zgc:153235		vtg1			si:ch211-95j8.2	im:7144813		tdo2b
zgc:162344	aqp9b		si:dkey-109n11.1	gfpt1		ryr1b	zgc:194887					ppat	rgs9		si:ch211-250g4.3			LOC553492	adss		tec
si:ch211-239e6.4	zgc:173570		si:ch211-132b12.7	LOC567778		LOC569583	zgc:162816					zgc:91849	zgc:154100		c2h1orf21			zgc:152753	mad2l1		thrap6
zgc:123349	si:ch211-255a21.1		slc1a8b	zgc:114085		ahsg	LOC570897					zgc:153887	st8sia7.1					si:ch211-235e18.3	zgc:112146		tm4sf5
LOC562791	top2b		txlnbb	dtymk		LOC569547	LOC570613					rab8a	zgc:153317					LOC553450	zgc:112001		tmem195
slc39a4	si:dkey-57a22.11		si:ch211-133l5.7	si:dkey-22a1.2		si:ch211-199o1.5	ska3					pglyrp6	ms4a17a.16					pglyrp5	nsdhl		tom1
si:dkey-255n2.1	zgc:165534		bik	nusap1		dbp2	si:dkey-183n20.15					zgc:113921	zgc:153121					prg4	dctd		ttna
LOC562450	gb:bc097249		si:ch211-284a13.1	LOC567286		si:dkey-181i3.3	wdr76					hs3st2	ctdspla					LOC553366	zgc:110113		ttnb
ubfd1	LOC569566		nppcl	zgc:158387		LOC569007	ncaph					si:dkey-77f17.1	zgc:153650					tmem55bb	sncga		txlnbb
zgc:198195	si:ch211-202b2.2		per1a	pafah1b2		zgc:162595	si:ch211-255a21.1					LOC571066	hnrnpa3					zgc:112368	zgc:110540		tyrobp
zgc:158784	si:dkey-25e12.6		si:dkey-31f5.1	col9a3		zgc:194486	hmgn2					im:7165141	si:dkey-6n6.2					cfh	zgc:113340		ucp1
zgc:154042	zgc:194319		mtus1a	terf1		slc27a6	si:dkey-57a22.11					abl2	zgc:153044					zgc:113060	zgc:113055		upp2
zgc:154020	zgc:114104		bhlhe41	haus3		LOC568832	si:dkey-261l7.2					si:dkey-183n20.15	zgc:153759					zgc:110152	zgc:162337		usp28
si:dkey-218h11.4	he1a		nrxn3a	si:ch211-63o20.7		LOC568741	LOC569741					rab43	zgc:153151					zgc:111983	zgc:112964		vgll2b
si:ch211-106a19.1	fam46bb		LOC563523	cdt1		sdc4	LOC569688					alkbh5	abcg2a					zgc:112101	apobec2a		vim
LOC561542	LOC568832		zgc:195224	abcb7		si:dkey-3n7.3	mlec					wdr76	npas4					zgc:112199	zgc:110527		vmhcl
tat	cyb561		insl3	emilin1a		dusp3	fignl1					zgc:112356	zgc:136597					zgc:112054	matn4		wu:fb39e12
zgc:171537	zgc:162162		LOC563247	zgc:123190		sybu	si:dkey-25e12.6					smg1	zgc:136461					prmt3	serpinb1l1		wu:fb81h03
hmgb3a	zgc:161979		cast	mcm6		nxnl1	zgc:194319					usp16	ndrg4					zgc:110266	lancl1		wu:fb98b04
LOC560826	trip4		txlnba	LOC566344		snai3	ecsit					zgc:114045	ftr14					zgc:110286	extl3		wu:fj58c09
zgc:123333	lrrn1		si:dkey-7c18.24	zgc:152741		si:ch211-251p5.5	zgc:195265					mlec	foxn3					ptges	hapln1a		wu:fj81e10
si:ch211-81a5.8	si:dkeyp-55f12.3		slc39a4	tecra		si:ch211-241e1.5	LOC569128					rcor1	pcgf5b					lifra	crygn1		xdh
zgc:162964	spns2		zgc:154042	LOC566052		tsc2	hapln1b					LOC569234	zgc:136439					zgc:110340	cdca8		xpnpep2
gfer	olfml3a		LOC561542	ahsa1		si:ch73-252g14.4	smyd1b					si:ch211-12e1.4	asb16					zgc:110343	zgc:101661		ypel1
si:dkey-208b23.1	zgc:136926		tat	zgc:123280		si:dkey-190g11.3	he1a					hapln1b	zgc:136902					meig1	cdc7		ypel3
top3a	serac1		LOC561303	d2hgdh		usp28	zgc:152951					he1a	tchp					zgc:113263	csad		zgc:100846
hsp70l	pfkmb		zgc:171537	LOC565785		ctskl	si:dkey-46k9.9					si:dkey-46k9.9	rtn4b					zgc:113342	neil3		zgc:101853
exoc4	si:dkey-193c22.1		si:ch211-240l19.5	zgc:174917		neb	zgc:161979					si:ch211-244h7.6	zgc:136739					il4r	mybpc1		zgc:101859
si:ch211-243g18.1	LOC567793		mib2	LOC565583		poln	si:dkey-177p2.3					zgc:161979	zgc:136872					crygs1	crygm5		zgc:103594
zgc:162184	LOC567638		si:ch211-81a5.8	LOC565309		dub	zgc:171223					kcnq5b	zgc:136889					gadd45bb	dck		zgc:103612
LOC559783	wu:fc44f06		tgfbr1a	hsp90a.2		znf395b	atp2a2b					si:dkey-177p2.3	upk1a					zgc:103612	zgc:92590		zgc:110409
dysfip1	si:ch211-69i14.4		xdh	si:dkey-179o14.3		furinb	tmem135					atrxl	zgc:136896					zgc:103710	mogat2		zgc:110697
crtac1	si:dkey-22a1.2		cul4b	LOC565132		si:dkey-14o18.2	hspb3					zgc:171223	myl2					casp9	zgc:103479		zgc:111821
znf593	nusap1		si:dkey-33c12.4	zgc:193725		akt1s1	comtd1					LOC568355	zgc:136864					im:7154516	kctd15a		zgc:112266
gba2	wu:fi26e04		alpk2	LOC565088		gnsa	zgc:109984					si:dkey-22l11.5	ppox					gss	ank1		zgc:112320
wu:fb63a08	efhc2		LOC559815	zgc:154063		LOC566430	rbp2a					atp2a2b	as3mt					dram1	im:7137135		zgc:112403
LOC559127	si:dkey-190g11.3		LOC559803	im:6898523		acss3	e2f7					tmem135	nefl					zgc:103438	rtkn2		zgc:112531
si:rp71-1c23.2	crybb1l3		dysfip1	acot13		wu:fb81h03	gfpt1					napepld	cnpy2					zgc:103482	hmgb2l		zgc:136461
si:ch211-222e23.8	poln		wu:fb39e12	skp2		klf9	si:ch211-163l21.4					zgc:109984	stambpb					im:7137886	tgm2		zgc:136597
abca1a	LOC566845		mnta	slc35e3		c3orf33	si:dkey-193c22.1					zgc:123339	thnsl2					zgc:101566	dscc1		zgc:153177
exosc1	LOC566817		LOC559514	zgc:158410		LOC565797	si:ch211-10a23.2					e2f7	myef2					galca	dlgap5		zgc:153279
zgc:165467	prdm15		si:ch211-202h22.9	chkb		mep1a.2	LOC567778					mogs	atg10					trim25l	zgc:92375		zgc:153317
mfge8b	zgc:123190		zgc:153279	pbxip1a		zgc:158852	zgc:114085					gfpt1	sult1st5					zgc:101851	esco2		zgc:153968
zgc:153269	mthfsd		syne2a	si:ch211-245h14.3		ccdc125	col6a2					si:ch211-10a23.2	itih3					pnp5b	mybl2		zgc:154142
atp2b3b	zgc:152741		LOC559330	LOC563369		stat2	dtymk					dtymk	aqp9a					zgc:92034	akr1a1a		zgc:158292
chka	kdelc2		abhd2b	si:ch211-155k24.6		pja2	LOC567638					LOC567594	vgll2b					bin1	acads		zgc:158432
LOC558402	ahsa1		wu:fb63a08	LOC563270		si:dkey-109n11.1	si:dkey-22a1.2					LOC567547	zgc:110409					me2	zgc:100957		zgc:158482
cyp27c1	klf9		LOC559127	lonp1		zgc:194007	nusap1					LOC567286	c6ast4					dnajb1a	zgc:101026		zgc:158667
LOC558202	LOC565825		LOC559018	chaf1a		si:ch211-132b12.7	LOC567286					zgc:158387	zgc:114108					slc16a9b	phpt1		zgc:163080
zgc:162239	LOC565785		si:rp71-1c23.2	hps1		slc1a8b	zgc:158387					si:dkeyp-20g2.6	cry2a					bag3	zgc:100864		zgc:171537
nt5c2b	loxl2a		abca1a	coro1cb		si:dkey-228a15.1	zgc:158328					ctskl	zgc:101798					pltp	zgc:92113		zgc:171945
tmem54	ankrd24		exosc1	ppp4cb		txlnbb	pafah1b2					terf1	fbln4					c1qb	cpa2		zgc:194242
zgc:114170	her8.2		myom1a	si:dkey-251i10.2		si:ch211-133l5.7	col9a3					ddx3	srsf7					zgc:92511	gins3		zgc:194659
abcg5	zgc:193725		si:dkey-51e6.1	ncaph2		bik	rrbp1					haus3	zgc:194470					zgc:100919	wdhd1		zgc:195245
LOC557306	duox		chka	rcn1		si:dkey-21h14.7	terf1					si:ch211-63o20.7	LOC572052					lygl1	zgc:92254		zgc:55406
wu:fc27e05	zgc:171765		si:ch211-200o3.4	si:ch211-147d7.3		si:ch211-284a13.1	haus3					LOC566824	si:ch211-14c7.2					zgc:92851	zgc:92763		zgc:55420
mll	setmar		crygm2f	si:ch211-197n10.2		fam60a	l2hgdh					atp2c1	nr1d4b					calca	decr1		zgc:55605
zgc:158404	zgc:162730		hapln2	kif14		nppcl	wu:fa04h02					cdt1	miox					zgc:92903	opn1lw2		zgc:56053
zgc:171563	si:dkey-69h6.7		si:dkey-188i13.10	zgc:154020		per1a	si:ch211-63o20.7					tmem55a	zgc:162913					zgc:92647	ctsl.1		zgc:63792
abcg1	im:6898523		wu:fc61g08	r3hdml		chac1	cdt1					fstb	pla2g1b					zgc:86674	acy3.2		zgc:65788
zgc:123244	acot13		ftr58	si:dkeyp-66d1.7		rhcg2a	olig3					abcb7	tec					zgc:86757	ebp		zgc:66156
crfb8	LOC563874		si:dkey-14d8.6	pdlim3b		bhlhe41	and2					LOC566378	si:ch211-197g15.7					mafk	zgc:111821		zgc:66260
zgc:111868	chac1		si:dkey-14d8.7	zgc:154041		nrxn3a	dad1					dpf1	si:dkey-24l11.1					th2	nudt15		zgc:66382
zgc:153639	rhcg2a		LOC557518	si:dkeyp-12a9.5		LOC563523	abcb7					tecra	acyp1					caprin2	lum		zgc:77065
si:dkey-102c8.6	skp2		si:dkey-270m17.5	chchd7		zgc:195224	prdm15					LOC566052	stoml3					smcr8b	cyp51		zgc:77234
pfkfb4	kdm6bb		zgc:114170	si:ch211-244o22.2		zgc:162344	emilin1a					ftr83	ankha					junb	acta1b		zgc:77439
slc5a8l	LOC563525		si:dkey-86e18.1	tmem41b		LOC563247	zgc:123190					plekhh1	si:ch211-262h13.5					zgc:55413	zgc:110727		zgc:85939
slit1a	pbxip1a		aspa	LOC561143		cast	si:dkey-266k12.1					LOC565776	glis3					timp2b	zgc:55406		zgc:91870
LOC555913	insl3		si:dkey-211h10.3	LOC561086		txlnba	mcm6					zgc:174917	zgc:194845					ctsba	pla2g12b		zgc:92113
zgc:172075	LOC563369		mll	zgc:174160		si:dkey-7c18.24	LOC566404					LOC565314	zgc:158667					egln3	apex1		zgc:92137
pcyt1bb	zgc:163057		zgc:171563	LOC560944		zgc:123349	LOC566344					LOC565309	paqr6					socs3b	zranb2		zgc:92161
mdn1	si:dkey-260j18.3		abcg1	si:dkey-162f21.5		slc39a4	dpf1					hsp90a.2	uckl1					slc25a25a	cdk2		zgc:92511
zgc:171945	capn2b		LOC556873	parp1		LOC562403	zgc:152741					si:dkey-179o14.3	si:ch211-146f4.3					mmp9	decr2		zgc:92578
LOC555499	btr01		slc15a2	sec23ip		LOC562071	tecra					LOC565132	zgc:114180					hk2	zgc:85936		zgc:92590
si:ch211-242e8.1	rtn2b		si:dkey-25o1.5	zgc:162964		si:ch211-157m21.1	LOC566052					si:dkey-5i3.5	ryr1b					stx11a	zgc:77778		zgc:92745
stk24a	si:ch211-147d7.3		zgc:153639	slc2a10		grb10b	ahsa1					zgc:114040	zgc:86709					zgc:77118	gnb3b
cry1b	enpp1		si:dkey-102c8.6	hnrnpd		zgc:154042	zgc:123280					zgc:194007	aqp9b					mfap4	zgc:85772
zgc:100868	aig1		si:ch211-87e4.2	tbl1x		zgc:154020	LOC565785					spag1	zgc:173570					trib3	hmga1
nsfb	LOC562035		zgc:136614	oxct1b		si:ch211-157h5.2	zgc:114060					si:ch211-153j24.6	wu:fj13a12					fibpl	uhrf1
zgc:112266	zgc:114137		cyp2u1	si:ch211-236l14.3		LOC561790	cart1					ckba	zgc:165534					zgc:56699	zgc:55941
ela3l	si:dkeyp-66d1.7		pcmtd2	si:ch211-9n13.2		LOC561542	hsp90a.2					zgc:154063	gb:bc097249					ticam1	acaa2
zgc:110447	si:ch211-117c8.4		si:dkey-72g22.1	zgc:153913		tat	si:dkey-179o14.3					zgc:112254	LOC569604					myd88	mycl1a
zmynd11	slc4a1b		si:dkey-3d4.3	si:dkey-273o13.2		pus7l	LOC565132					si:ch211-149g8.3	ahsg					tlr5b	itgb1b.2
usp7	cacna2d1a		LOC555913	bcl2l13		LOC561303	zgc:193725					psma3	LOC569547					snx10a	zgc:77001
scdb	si:dkey-183c2.4		si:dkey-266j9.3	si:dkey-30c15.10		zgc:171537	duox					si:dkey-91f15.6	smyd3					zgc:77838	zgc:77065
zgc:112320	LOC561110		zgc:171945	si:ch211-11k18.4		LOC561110	senp3a					si:dkey-21h14.7	klc3					cda	sp7
zgc:112317	ptrfb		zgc:154142	entpd2a.2		si:ch211-240l19.5	im:6898523					si:ch211-210c8.6	cyth2					mgp	cx39.9
zgc:112282	si:dkey-246g23.3		si:ch211-242e8.1	hyal2		zgc:162945	col18a1					dgcr8	ctsbb					si:ch211-35n24.1	nbl1
zgc:112242	LOC560944		zgc:158432	nudt14		ptpn13	LOC564072					kat2b	pde11al					hamp1	zgc:77165
zgc:112180	LOC560840		im:6912374	sgk2b		ppp6r2	acot13					LOC563901	zgc:114104					LOC402785	tlr22
sncgb	zgc:162187		acot11a	LOC558640		si:ch211-81a5.8	si:ch211-154o6.3					LOC563777	si:ch73-266o15.4					pnocb	adh8b
zgc:110354	hemk1		ypel1	sart3		hemk1	mmp11a					slc35e3	LOC568832					fos	tmsb
zgc:109934	actn1		pfkfb3	cenpi		LOC560618	skp2					LOC563669	galnt8a					dusp4	pth2
cyp46a1	pigu		zgc:112266	si:ch211-51m24.3		tgfbr1a	slc35e3					sec62	ryr2b					rapgef1	slc2a15a
idi1	LOC560136		ela3l	LOC558202		si:rp71-1g18.13	pbxip1a					chkb	si:dkeyp-55f12.3					lin28a	foxm1
psme4b	dsc2l		cyp3a65	zgc:113183		si:ch211-239j19.3	mms22l					LOC563579	LOC568316					zgc:55733	h2afx
rbmx2	LOC559936		crygm2b	si:ch73-18j6.1		mlc1	si:ch211-245h14.3					enpp5	olfml3a					atf3	xpnpep2
pm20d1.1	zgc:136763		zgc:112372	prhoxnb		si:rp71-1g18.7	LOC563369					mms22l	zgc:136926					fbxo32	zgc:66125
gstp2	zgc:175088		calcoco2	golt1b		LOC559803	si:ch211-155k24.6					zgc:162344	serac1					plek	slc25a3a
si:ch211-245g11.2	zgc:153913		zgc:112320	chchd1		tmprss13a	LOC563270					LOC563270	nxnl1					clu	slc39a10
lin37	zgc:153279		zgc:112282	zgc:162619		dysfip1	lonp1					LOC563265	LOC567816					irf7	thyn1
zgc:110152	slc26a6l		zgc:112180	aldh18a1		wu:fb39e12	chaf1a					lonp1	LOC567793					c6	zgc:63614
zgc:111983	ddr2		mep1a.1	si:dkeyp-89c11.2		ifi35	si:dkey-34f16.5					si:ch211-239e6.4	si:ch211-12e13.7					zgc:64213	trip13
zgc:110331	si:dkey-273o13.2		LOC553527	si:dkeyp-35b8.5		mnta	coro1cb					aqp8a.2	wu:fc44f06					ggt1	zgc:65987
zgc:112425	si:ch211-103n10.4		si:dkey-180p18.9	ddx1		LOC559514	ppp4cb					strn3	si:ch211-241e1.5					ero1l	zgc:66097
hmgb3b	kbtbd12		camkvl	mfap2		si:ch211-202h22.9	si:dkey-251i10.2					hps1	LOC567512					zgc:56306	stc1l
zgc:112104	si:ch211-108c6.2		LOC553343	ncapd3		zgc:153279	ncaph2					si:dkey-9a20.6	si:dkey-181m9.9					zgc:56565	zgc:64090
znf367	si:dkey-30c15.10		xirp2b	pold1		si:ch211-217k17.7	rcn1					thumpd2	wu:fi26e04					zgc:56706	zgc:64116
zgc:112199	zgc:114200		slc6a19a	zgc:153679		kbtbd12	rtn2b					galnt14	oca2					sybl1	slc25a27
rnmtl1a	entpd2a.2		pm20d1.1	sgms2		syne2a	si:ch211-147d7.3					si:ch211-105d11.2	si:ch73-252g14.4					lipg	hsd11b3a
zgc:112054	ankle2		crygm2a	pdia5		abhd2b	si:ch211-197n10.2					ppp4cb	si:ch211-241o7.4					mmp13a	pdgfrl
abhd4	slc1a6		zgc:110697	rad51ap1		wu:fb63a08	LOC562292					rcn1	si:dkey-189l3.1					tceb3	nuf2
zgc:110286	si:dkey-238c7.16		zgc:110152	LOC555382		LOC559127	kif14					si:dkey-255n2.1	LOC567192					wu:fc41e04	rnaseh2b
fcf1	ptgs2b		nudt18	itln3		cfhl4	wu:fc07b10					flvcr1	itga11b					zgc:64114	zgc:56223
zgc:110307	amotl2a		zgc:110331	LOC555288		si:dkeyp-77c8.3	r3hdml					arl8bb	si:dkey-190g11.3					csrp1a	chek1
zgc:110116	sult3st1		zgc:112531	pcgf6		ptgs2b	cks2					nup107	usp28					p4ha2	asf1ba
mtmr1b	zgc:158363		znf367	sb:cb986		LOC559018	si:dkeyp-66d1.7					zgc:198195	neb					mknk2b	sox8
nmd3	si:dkey-51e6.1		zgc:112484	pdia4		si:rp71-1c23.2	pdlim3b					zgc:158784	crybb1l3					adam8a	tubb5
napgl	LOC558613		zgc:112403	orc1		abca1a	si:ch211-117c8.4					zgc:154020	LOC566887					ctsc	tpbgl
nubp1	zgc:153973		zgc:110286	chtf18		fosl2	col11a2					si:dkey-218h11.4	poln					homez	cenpn
vipr1	si:ch211-184m19.2		ankrd16	zgc:112296		exosc1	chchd7					LOC561939	LOC566817					si:ch211-284e13.2	g2e3
tfr2	ociad2		zgc:110815	aspm		synm	si:ch211-244o22.2					zgc:154041	pex11b					si:ch211-204c21.1	ing5b
ncstn	tmem222		acss1	zgc:110417		si:dkey-51e6.1	tmem41b					gyg2	zgc:171747					hspb1	ccnb2
lancl1	slitrk4		c6ast3	zgc:112263		mfge8b	LOC561143					chchd7	furinb					egr2a	pbk
prnp	hp1bp3		si:dkey-78p20.2	uchl3		atp2b3b	LOC561086					ncor2	aga					piwil1	zgc:63792
ephx2	ppil1		metap1	zgc:110447		chka	hmgb3a					LOC561494	prdm15					zgc:55259	cnn3b
zgc:101791	si:ch211-150o23.2		zgc:113200	cep55l		abca12	zgc:174160					cyp2k8	si:ch211-11c15.3					ik:tdsubc_2d11	ppia
asah2	si:ch73-18j6.1		atp2a1l	psip1		si:dkey-188i13.10	LOC560944					dazap1	mthfsd					ctssb.2	ptgds
zgc:101606	LOC557777		nr1d1	zgc:112375		mfsd4b	si:dkey-162f21.5					ide	si:ch211-39a7.1					grn2	zwilch
rhoua	zgc:113858		prnp	zgc:112315		slitrk4	fam114a1					abhd13	grk7a					junbl	elovl4b
zgc:101897	antxr2a		irf2	vtna		wu:fc61g08	parp1					hmgb3a	wu:fb81h03					jun	nme2a
zgc:103654	zgc:158452		zgc:103612	zgc:112231		LOC557884	klf11a					daxx	LOC565825					hspa4a	gngt1
dennd2d	LOC556973		zgc:101853	zgc:110687		si:dkey-14d8.6	si:dkey-238o13.4					elf3	LOC565759					socs3a	hpx
slc7a6os	zgc:154075		crygm3	fam58a		zgc:114170	zgc:162187					paqr3b	si:ch211-206k20.5					arrdc2	zgc:56085
zgc:103570	LOC556849		crygn1	tmpob		si:dkey-86e18.1	sec23ip					srd5a3	mep1a.2					acsl4l	zgc:77056
zgc:92172	si:ch211-146f4.4		asah2	mfsd7		abcg5	ces3					zgc:162964	zgc:195245					ndel1b	suv39h1b
zgc:92590	mks1		cyp3c1l2	tmx3		LOC557301	tmtc4					LOC560565	dgat2					zgc:66449	cby1
zgc:103755	adamtsl7		cyp2j30	dclre1a		wu:fc27e05	slc2a10					slc2a10	her8.2					f5	pif1
glrx	LOC556563		ace2	cyp46a1		aspa	LOC560440					gfer	stat2					dnajb1b	ttpa
zgc:101826	zgc:162339		crygm5	si:dkey-189i22.1		zgc:158404	tbl1x					tbl1x	cel.2					hyou1	dgat1a
lin7c	tcap		zgc:92590	top1l		zgc:171563	oxct1b					si:dkey-208b23.1	duox					zgc:64072	gtf2f1
zgc:103697	si:ch211-284b7.3		rdh14a	LOC553492		abcg1	hsp70l					top3a	zgc:153361					taldo1	LOC325449
zgc:103748	zgc:112355		zdhhc15a	si:dkey-11e23.4		LOC556873	zc3hc1					hsp70l	zgc:171765					sgk1	orc6
smyd5	si:dkey-22i16.3		zgc:101859	dpysl4		irgq2	si:ch211-236l14.3					zgc:171753	slc5a9					dnaja1l	zgc:73311
zgc:92161	si:dkey-177e13.4		s100a10a	pole		adamtsl7	dot1l					si:ch211-243g18.1	LOC564649					plg	top2a
zgc:101015	kin		zgc:103594	mcm10		si:dkey-25o1.5	LOC559936					zgc:162184	nsd1b					arg2	pou2f1b
phf20b	zgc:158432		uxt	haus1		lamb1b	LOC559873					tor2a	si:ch211-153j24.4					agt	zgc:77366
wdr55	sb:cb986		zgc:101635	hells		zgc:153639	si:ch211-9n13.2					LOC559783	setmar					ahsa1l	vcanb
rcl1	zgc:109892		gpx1b	lepre1		si:dkey-102c8.6	zgc:153913					zgc:153913	si:ch211-132b12.7					fkbp4	cd99l2
rbm12	zgc:113176		acsl5	zgc:152896		si:ch211-87e4.2	LOC559451					skiv2l	LOC564478					pdcd4b	marcksb
zgc:100914	asb1		ctrl	si:dkey-58f10.1		si:dkeyp-22b2.3	si:dkey-273o13.2					si:dkeyp-11g8.5	slc1a8b					si:dkey-76b14.4	smc2
uevld	zgc:113025		zgc:92161	gstp2		si:ch211-196f5.2	bcl2l13					si:ch211-113p18.5	zmynd8					igfbp1a	sparc
riok3	zgc:112296		si:ch211-237l4.6	cfh		zgc:136614	si:dkey-30c15.10					si:dkey-97m3.4	LOC564392					jmjd6	zgc:56200
mett10d	tnfb		crbn	im:7144813		sos1	si:ch211-11k18.4					si:dkey-246j7.1	si:dkey-69h6.7					ptgs2a	col9a2
cant1b	aspm		st6gal1	gpx7		cyp2u1	entpd2a.2					zgc:162848	lctlb					cebpb	mcm5
zgc:101042	zgc:110417		ncaldb	ncapd2		pcmtd2	gba2					LOC559388	txlnbb					per2	f7i
tm9sf1	zgc:112263		hpd	im:6901974		si:dkey-72g22.1	ptmab					bcl2l13	si:ch211-133l5.7					zp2.3	plk1
brf2	zgc:112335		zgc:100914	zgc:123096		LOC555913	nudt14					znf593	nppcl					zp2.2	cyp2j28
zgc:100864	zgc:112045		socs1	eif4e1c		LOC555840	klf11b					si:ch211-11k18.4	scn3b					odc1	kif11
zgc:92137	zgc:112234		zgc:92511	zgc:110366		map3k5	hmgcra					hyal2	chac1					csf1ra	mcm2
lygl1	cep55l		zgc:92113	zgc:112433		hspb15	slc6a11					nudt14	mtus1a					nos1	smc4
sart1	zgc:110708		cpa2	mad2l1		zgc:171945	col10a1					klf11b	LOC563828					fech	mcm3
cacnb1	zgc:110425		zgc:92137	zgc:112146		zgc:154142	haus6					sgk2b	rhcg2a					per3	dtl
nipal3	actl6b		grifin	dusp11		si:ch211-242e8.1	zgc:101633					grpel1	LOC563812					stat3	ccna2
zgc:92254	ctbs		zgc:92745	nsdhl		trim3b	pllp					si:ch211-222e23.8	LOC563341					cfb	fads2
psmf1	zgc:113307		zgc:92578	zgc:112025		zgc:158432	cenpi					haus6	LOC563247					hsp90a.1	gnat1
brp16	zgc:113276		dnase1	zgc:112042		im:6912374	LOC558408					LOC558640	zgc:154006					cpla2	klf2a
homer1	zgc:112030		sesn1	zgc:112492		acot11a	si:ch211-51m24.3					sart3	si:dkey-7c18.24					hsp47	casq2
adipor1a	rab12		slc38a3	alad		cry1b	ociad2					cenpi	slc39a4					b2m	dhfr
zgc:92903	fam58a		ada	wdr92		ypel1	adpgk					lemd3	znf711					kita	tyms
acp5b	parp12b		zgc:92474	zgc:110289		pfkfb3	zgc:113183					cyp27c1	si:dkey-112k13.2					tbx6	cdk1
arr3l	phlda2		zgc:92249	zgc:110113		tnfb	si:ch73-18j6.1					tmem169	aig1					vdra	slc6a3
rbm34	six6b		lim2.3	zgc:110116		zgc:112266	LOC557824					LOC558202	LOC562035					zgc:77614	map2k6
ctsl.1	klhl36		gc	lhfpl2		ela3l	prhoxnb					nt5c2b	shc2					zgc:172133	aspn
cd36	tatdn3		rab40b	morn4		metap1d	golt1b					zgc:113183	zgc:162630					zgc:113263	plp1a
slc25a40	loxl3		zgc:92849	golim4b		cyp3a65	chchd1					dnajc10	mlphb					ubr2	gch2
ebp	rasgrf2		ldhbb	zgc:113340		lrit1	si:ch211-212d10.1					LOC557797	si:dkey-32e6.6					tgif2	fabp7a
akr1b1	si:dkey-189i22.1		slc48a1a	acp1		zgc:112372	herc4					golt1b	cacna2d1a					stat6	ccnb1
si:ch1073-210b3.1	top1l		entpd8	tmem183a		calcoco2	zgc:162619					znf652	tat					si:dkey-73n10.5	rrm2
wu:fd55e03	cep72		tm4sf5	thap3		zgc:113162	si:dkeyp-35b8.5					dlgap3	LOC561303					si:dkey-231p15.1	cd74
nr5a5	si:ch211-101l18.3		ctsl.1	zgc:101788		zgc:112320	mks1					si:dkey-12e7.1	zgc:171537					si:ch211-74m13.3	kif23
actr2	cideb		zgc:92510	xpc		zgc:112282	mfap2					LOC557306	ptrfb					si:ch211-106h4.6	opn1mw1
lsm14ab	si:ch211-235e18.3		cd36	timm44		zgc:112180	si:dkey-21e2.13					wu:fc27e05	LOC560840					serinc3	atp1b3a
ppig	LOC553438		zgc:92162	zgc:110782		zgc:110377	ncapd3					si:dkeyp-89c11.2	zgc:162967					rps24	exorh
vrk1	msnb		zgc:111821	zgc:110343		zgc:110354	pold1					tubgcp4	mtrr					rpl36a	kifc1
nsun5	dpysl4		cpa4	zgc:112487		mep1a.1	zgc:172243					zgc:158404	hemk1					ptpn21	opn1sw2
scamp2	prkag3		zgc:91870	zgc:113054		zgc:152753	sgms2					si:dkeyp-35b8.5	xdh					psme4a	opn1lw1
pdcd6ip	prmt10		zgc:86757	zgc:162337		si:ch211-235e18.3	pdia5					zgc:162271	btbd10a					pla2g15	foxg1a
ddc	pih1d1		fabp6	zgc:112964		si:dkey-180p18.9	LOC556154					zgc:165596	si:ch211-15i6.4					omd	ccl1
amy2a	tmem55bb		gygl	il4r		prg4	plod3					tmcc3	pdlim2					nucb2a	spon2b
zgc:77724	ca4b		zgc:85963	zgc:113442		LOC553366	rad51ap1					zgc:194768	si:rp71-1g18.13					nr4a3	lft2
sqstm1	crybb2		LOC407704	crygs1		xirp2b	si:dkey-22i16.3					si:ch211-153a8.2	ghrb					nr1d4a	wu:fb15e04
amfr	im:7144813		zgc:113944	crabp2b		slc6a19a	si:ch211-218c6.5					trub1	si:dkey-33c12.4					il8	treh
zgc:64076	slc2a15b		nr5a5	zgc:165461		zgc:152808	si:ch211-225p5.8					clgn	dsc2l					hspa8l	synpo2b
nipa2	itfg2		klhl31	im:7136639		zgc:112368	LOC555478					mtif2	mlc1					hsp70	si:dkey-85n7.8
slc35e1	epyc		gyg1	zgc:86586		si:ch211-245g11.2	zgc:114121					pold1	LOC559936					hif1al2	si:dkey-33c12.3
hk2	zgc:113291		zgc:55420	ppih		cybrd1	LOC555382					si:dkey-102c8.6	bmp1b					hcfc1b	si:dkey-21e2.4
zgc:55941	stmn1b		zgc:55406	rab25		zgc:113060	LOC555344					g3bp2	LOC559815					g0s2	si:dkey-21e2.15
ubxn4	zgc:110317		zgc:55573	zgc:101540		zgc:110697	sb:cb986					zgc:153679	zgc:136763					f2	si:dkey-192o1.2
tomm20a	znf750		eif4a2	hapln1a		slc35e4	col11a1b					ck2a2b	LOC559803					cu855789.1	sh2d4a
acadm	zgc:110353		amy2a	zgc:101581		zgc:110152	pdia4					rhoj	si:ch211-106h4.4					ct027762.4	sephs1
sema6d	rhoub		slc13a2	cdca8		zgc:111983	orc1					LOC556291	zgc:175088					cr548630.1	ptpla
wdr32	zgc:112432		tdh	zgc:101661		zgc:110331	chtf18					pfkfb4	LOC559723					cr384059.2	pipox
zgc:73371	acta1a		dnm2l	zgc:100824		zgc:112522	zgc:112296					arpc5lb	dysfip1					coq10b	lbx2
kcnh2	mad2l1		zgc:77247	bin2a		zgc:112531	polb					zgc:172075	wu:fb39e12					cabz01089980.1	htra4
mao	zgc:112146		zgc:77778	zgc:101549		zgc:112144	aspm					LOC555824	eif2ak3					cabz01074899.1	haus8
zgc:77424	f3b		sqstm1	cfhl2		znf367	zgc:110417					rad51ap1	LOC559514					asap3	h2afvl
zgc:76867	ap1s3a		zgc:64076	cpped1		zgc:112199	gins2					si:dkey-240h12.4	mrc1b					ezh1	chaf1b
prpf3	ms4a17a.7		slc25a28	cdc7		zgc:110380	zgc:112263					zgc:114121	si:ch211-202h22.9					cr759879.1	ccnd2b
atad3b	grk1b		zgc:76869	ncapg		si:dkey-22a1.3	spra					LOC555382	zgc:153279					LOC567928	cabz01080649.1
pdpk1b	afmid		caprin1b	zgc:162965		zgc:112403	uchl3					LOC555344	slc26a6l					tmc1	cabz01074130.1
pus7	zgc:110380		zgc:55941	zgc:171416		zgc:110286	zgc:112234					LOC555279	slc23a1					vtg1	adap2
cry-dash	dcxr		zgc:56053	kif20ba		zgc:110112	fabp1b.1					pcgf6	kbtbd12					rela	march8
cda	lypla1		gadd45ba	fam173b		zgc:110124	zgc:110447					ptk6a	si:ch211-108c6.2					tnfrsf11b	si:dkey-1h6.1
zgc:77234	jmjd7		xpnpep1	mvk		nr4a3	mcee					ifrd1	ankle2					zgc:174355	zp3a.2
zgc:77906	zgc:110283		tob1b	zgc:103517		zgc:113071	cep55l					pdia4	abhd2b					LOC100537376	c2h1orf21
pnp4b	si:dkey-23c22.2		per1b	im:7138989		zgc:110815	zgc:110425					psmd1	slc1a6					cabz01062995.1	dennd5b
arfgap3	ca8		pth1b	prrc1		lifra	psip1					actr2b	LOC559232					cabz01086597.1	tpx2
twistnb	ankrd16		zgc:85939	dck		nmd3	zgc:112375					traf6	wu:fb63a08					si:ch211-198k9.6	mex3a
kri1l	morn4		ethe1	pgm3		acss1	vtna					orc1	si:ch211-214j24.9					si:rp71-45g20.11	si:dkeyp-86f7.3
zgc:73226	golim4b		zgc:77065	zgc:101673		c6ast3	zgc:112242					zgc:100868	LOC559018
cyp17a1	srpx		tmem195	iah1		si:ch211-150a22.1	zgc:110687					nsfb	atf7ip
mapk3	zgc:113361		cacna1sb	xrcc5		si:dkey-78p20.2	barx1					tnfb	fosl2
sb:cb1067	thap3		mao	dut		im:7143923	zgc:110647					gins2	rab6b
pufa	zgc:101577		cx39.9	galk1		rln3a	tmpob					uchl3	exosc1
cyp7a1a	mybpc2b		tab1	elovl1a		metap1	mfsd7					zgc:112234	synm
kdsr	zgc:112496		tom1	txnl4a		il4r	si:dkey-97o5.1					zgc:110436	sult3st1
xpnpep2	im:7150988		fbxo25	im:7137135		gadd45bb	zgc:110191					zgc:110447	sirt3
lipc	zgc:110789		zgc:77234	si:ch211-163l21.8		atp2a1l	fabp11b					mrpl41	myom1a
ubtfl	gpm6bb		pnp4b	zgc:136410		nr1d1	tmx3					tmem41aa	si:dkey-51e6.1
zgc:55733	zgc:110848		dkfzp564o0523	mcfd2		tfr2	zgc:109973					scdb	LOC558613
nola1	zgc:113413		zgc:100846	rtkn2		prnp	cyp46a1					zgc:112375	si:dkey-14d8.2
upf3b	zgc:110758		asb2b	tars		zgc:103612	si:dkey-189i22.1					rpp14	zgc:153973
bat1	zgc:110527		LOC402829	paxip1		zgc:101853	top1l					clpp	peli1
fbxo32	gadd45bb		pvalb7	prmt6		zgc:103710	cep72					zgc:112317	crygm2f
abhd2a	zgc:112079		zgc:73226	hmgb2l		asah2	os9					zgc:112242	si:ch211-184m19.2
gcdh	im:7136220		sb:cb1067	zgc:103688		casp9	si:dkey-11e23.4					zgc:112231	hapln2
zgc:73155	si:dkey-13a21.4		plekha3	zgc:103761		cyp3c1l2	dpysl4					zgc:110687	zgc:171674
tfdp1b	metrn		nme4	smyd5		zgc:101827	pole					eri1	tmem222
bcl6a	nr1d1		bokb	dscc1		pptc7	hadha					zgc:110354	slitrk4
tuba8l2	srsf6b		zgc:56326	zgc:103519		cetp	mcm10					hmg20b	zgc:153738
slc5a1	ptgr1		sh2d3cb	dlgap5		zgc:103570	haus1					dclre1a	ppil1
zgc:63779	ift80		xpnpep2	ehd1		slc7a3	si:dkeyp-113d7.4					mrpl13	si:ch211-150o23.2
acsl4a	tsta3		lipc	aldh8a1		fosb	hells					zgc:109934	adcy2b
cyp2j22	tectb		rnf11	fbp2		ace2	lepre1					nsmce4a	LOC557884
zgc:92130	ift27		pdk2	gdpd1		zgc:92590	prmt10					idi1	LOC557823
zgc:63614	murc		zgc:55605	matn3a		samsn1b	zgc:152896					LOC553478	LOC557777
irf6	hapln1a		atp2a2a	pgls		zgc:103438	rbmx2					si:dkey-11e23.4	si:dkey-14d8.6
abcc2	zgc:101549		ing3	zgc:92375		rdh14a	crybb2					rnd1l	si:dkey-14d8.7
zgc:65811	cfhl2		fbxo32	ticrr		im:7137886	gstp2					dpysl5b	LOC557518
slc2a12	pacrg		ampd1	ect2		zdhhc15a	im:7144813					pole	wu:fk57d06
pank4	ncapg		slc22a4	cenpl		zgc:101566	fdps					mcm10	si:dkey-270m17.5
eftud2	si:rp71-39b20.7		zgc:73155	esco2		c1qc	gpx7					haus1	zgc:198329
prpf31	kif20ba		gchfr	fbxo5		zgc:101859	ncapd2					pglyrp5	frem1b
zgc:63570	isoc2		thrap6	mybl2		s100a10a	zgc:123096					lepre1	mdm1
aes	def8		ndrg1l	kntc2l		zgc:103594	cetn3					si:dkey-58f10.1	zgc:158452
zgc:63882	zgc:103585		zgc:65888	thoc3		uxt	epyc					crybb3	LOC556973
zgc:64013	crh		abcc2	ciapin1		zgc:101594	her13					gstp2	zgc:154075
dnajb6b	lrrc20		zgc:65857	sdf2l1		zgc:101635	zgc:113291					im:7147678	LOC556873
zgc:56136	zgc:103517		zgc:65811	ufc1		gpx1b	fibin					cfh	LOC556849
sh3gl3	neil3		pno1	ralba		zgc:92034	eif4e1c					im:7144813	slc15a2
trim25	mybpc1		zgc:63570	carm1		acsl5	zgc:110317					gpx7	si:dkey-21e2.13
manba	fosb		zgc:56306	aurka		ctrl	zgc:110366					zgc:123096	nfia
ankrd12	ankrd9		slc25a32a	timm8a		zgc:92161	zgc:112433					cript	LOC556653
upp2	gss		upp2	hnmt		si:ch211-237l4.6	mad2l1					lin37	irgq2
dcaf13	zgc:101673		cyp2j25	ifrd2		rbbp6l	zgc:112146					sqrdl	adamtsl7
cyp4	angptl7		cyp4	mrps23		rcl1	zgc:112202					fibin	si:dkey-25o1.5
mmp13a	tlcd1		p2rx7	zgc:101026		st6gal1	nsdhl					zgc:110152	LOC556563
zgc:63565	zgc:101765		scarb1	aarsd1		ncaldb	zgc:112025					eif4e1c	chrna10
myh6	cutc		wu:fb98b04	dnajb1a		hpd	zgc:112042					capn2l	zgc:162339
scd	fhl2b		tceb3	tuba8l3		zgc:92041	alad					zgc:110325	ralgapa1
ngdn	phlda1		pik3ip1	cenpp		zgc:100914	zgc:110224					zgc:111983	si:ch211-196f5.2
abat	ssrp1b		ing5a	chchd4		slc16a9b	dctd					zgc:112425	zgc:158293
zgc:110783	ppl		zgc:77439	gmppb		pltp	wdr92					vasp	zgc:171901
cdh17	im:7137886		ankrd6	caprin1a		zgc:91999	zgc:110289					zgc:110366	cyp2u1
hig1	dut		rdh1	fkbp14		c1qb	zgc:110712					zgc:112433	LOC556236
zar1	zgc:101555		mknk2b	tipin		rasgef1bb	zgc:110113					hmgb3b	wu:fc83f10
abcc4	glipr2l		si:ch211-217g15.3	gins3		crhbp	lhfpl2					zgc:112104	sfxn4
ubtf	zgc:103601		slc35a5	impa1		dusp2	morn4					pecr	zgc:154055
il13ra2	zgc:101846		sult1st3	rnpep		zgc:92511	zgc:110540					dusp11	pcmtd2
selt1a	zgc:103681		pinx1	zgc:92630		zgc:92137	golim4b					zgc:112199	zgc:112355
rps6kal	im:6912096		plp1b	zgc:86841		grifin	srpx					rnmtl1a	si:dkey-72g22.1
ctssb.2	atp6v1c1b		ypel3	timm10		zgc:92745	zgc:113340					ppie	LOC555913
wu:fj81c05	zgc:103625		ved	slc17a9b		zgc:100919	zgc:113361					nsdhl	zgc:162297
pus3	aspdh		opn1mw2	rnls		zgc:92578	tmem183a					zgc:112025	nrxn1b
tbcb	reep6		pomca	zgc:92321		lygl1	thap3					zgc:112042	si:dkey-22i16.3
oprd1b	zgc:101035		wu:fj81e10	mpv17l2		sesn1	zgc:113346					zgc:112054	nox1
ptgds	tgm2		zgc:63792	sec11a		slc38a3	zgc:110782					zgc:112393	hspb15
optn	zgc:101565		pdzk1	sf3b5		ada	zgc:110343					nmnat1	zgc:171945
wu:fj52a05	anxa3a		si:ch211-181p13.2	surf4l		zgc:92474	im:7150988					psmd4b	zgc:154142
mylipa	itgb1bp3		wu:fk29f02	entpd4		srsf5b	zgc:162337					wdr92	LOC555437
camk1g	bin1		grn2	zgc:92139		ldhbb	zgc:112964					abhd4	zgc:158432
rbp4l	taf6		zgc:73138	pdss2		slc48a1a	nkx3.3					zgc:110269	im:6912374
fuca1	serpinf1		wu:fj58c09	kpna2		entpd8	zgc:113413					acer1	inaa
calcoco1	gipc1		eef2l2	ebp		ctsl.1	zgc:113442					fcf1	neu3.3
heatr1	spata4		bnip3	prdm5		zgc:92510	zgc:110527					zgc:110289	zgc:109892
msto1	nfil3		klf15	tfcp2l1		cd36	blf					zgc:110307	rfx1b
ela2l	asb12b		mylipa	rcn3		aqp10a	crabp2b					snrpd2	ubxn6
ddx23	zgc:92375		mecp2	calua		zgc:77060	zgc:112079					zgc:110116	acot11a
hnrnpa0	ect2		fbp1a	pigk		cpa4	zgc:165461					lhfpl2	zgc:113025
tdo2b	fbxo5		arrdc2	zgc:86715		zgc:91870	matn4					tnrc5	ypel1
ampd3	akr1a1a		setdb2	zgc:86738		zgc:86757	im:7136639					glb1	zgc:112266
gnsb	tmem179		serpinb1l3	ptges3b		fabp6	zgc:86586					zgc:110540	zgc:112045
nploc4	fhl2a		fn1b	psmd8		gygl	ppih					zgc:113340	ela3l
kiaa0947l	aurka		foxk1	mpdu1b		mafk	rab25					tmem183a	cyp3a65
qrsl1	nutf2		ela2l	arpc3		th2	zgc:101650					slc39a9	zgc:110708
zgc:66160	mnd1		mknk2a	zgc:86839		tp53bp2	zgc:101540					cdc42ep2	calcoco2
dnajb1b	aarsd1		tdo2b	nudt15		caprin2	zgc:101757					zgc:103571	actl6b
rrp15	cenpp		gtpbp4	pnp4a		smcr8b	iqcb1					dbt	zgc:113276
zgc:77056	zgc:100906		smarca2	zgc:86915		si:ch1073-210b3.1	tsta3					timm44	zgc:112407
prpf4	g6pca		ampd3	snrpd3		gh1	hsdl1					phf23a	zgc:112320
gopc	capn9		chp2	ccne2		nr5a5	hapln1a					zgc:110782	zgc:112257
wu:fe36f10	zgc:91999		hpx	zgc:86706		klhl31	zgc:101581					zgc:113625	zgc:112030
zff9	c1qb		lpcat4	sae1		gyg1	stip1					napgl	zgc:111960
esf1	dnajc15		pfkfb1	tph1b		zgc:55413	zgc:101606					zgc:110343	parp12b
nucb2b	socs1		gats	he1b		zgc:55420	cdca8					zgc:112487	trim13
ttpa	zgc:92420		zgc:123165	slbp		zgc:55406	zgc:101661					ccnh	zgc:110377
cpa1	zgc:91926		cby1	si:dkey-225f3.3		nvl	zgc:100824					nubp1	six6b
gtf2f1	rnpep		tlk1b	rpia		zgc:55573	bin2a					zgc:162337	klhl36
wu:fc51c12	eef2k		mbp	acta1b		ctsba	zgc:101549					vipr1	tatdn3
grhl1	wdhd1		slc6a19b	mobkl1ab		zgc:64012	cfhl2					rbm8a	lyrm5a
ctsh	tmem136		cpa1	nup133		cirh1a	cdc7					zgc:112964	zgc:109983
mgea5	prcp		wu:fc51a09	bzw1b		zgc:85727	ncapg					slc25a32b	mep1a.1
wu:fc28h03	zgc:86841		ctsh	tspan7		amy2a	zgc:162965					rfc2	LOC553527
phb2	rgs2		ptprna	tax1bp3		slc13a2	zgc:171416					zgc:113491	zgc:152774
cyp3c1	zgc:92020		bhlhe40	pgd		tdh	kif20ba					supt7l	rasgrf2
wu:fc25g08	zgc:92030		snd1	sass6		zgc:77247	pgrmc1					zgc:110788	cep72
dazap2	cryzl1		dars	hdac8		nfkbiaa	fam173b					il4r	zgc:136220
ankhb	prkab1a		fntb	apex1		sqstm1	zgc:101897					pcdh1gb2	si:ch211-101l18.3
zgc:110682	zgc:92233		arg2	cdk2		zgc:64076	zgc:103668					blf	cideb
tmx1	zgc:92242		h1fx	crtap		slc25a28	mvk					zgc:165461	si:dkey-180p18.9
prkcbp1l	rnls		wu:fb62f08	dcun1d5		caprin1b	zgc:103517					matn4	LOC553438
tia1l	egln1		adh8a	zgc:85644		zgc:55941	neil3					im:7136639	msnb
mphosph10	zgc:92765		cel.1	zgc:77052		zgc:56053	prrc1					slc30a9	mipb
wu:fb78c09	nedd8l		zgc:66382	ilf2		gadd45ba	crygm5					rdh12l	iqca1
ewsr1b	zgc:92773		ctrb1	zgc:77306		rsl24d1	dck					zgc:86586	LOC553343
wu:fb73h08	polr3k		zgc:65788	rad51		tob1b	pgm3					ppih	pih1d1
arg2	zgc:92851		cpb1	orc5		per1b	zgc:101673					lancl1	slc6a19a
zgc:123178	setd7		zgc:123178	slc37a4a		pth1b	zgc:101710					cdk20	tmem55bb
cs	pdha1b		nsa2	rcc1		zgc:85939	fhl2b					ephx2	ca4b
psmd11b	zgc:92712		ipo7	rcc2		stx11a	phlda1					rab25	lrata
prmt1	zgc:92040		aldob	ptges3a		zgc:77118	iah1					zgc:101791	pm20d1.1
ilf3b	galm		gldc	hmga1		tmem195	si:ch211-251j10.4					zgc:101800	crygm2a
keap1a	zgc:92085		smyhc1	bcl7ba		zgc:73371	xrcc5					zgc:101855	zgc:113274
hmgb1	zgc:92518		ttna	zgc:64098		trib3	dut					slc35c1	slc2a15b
gldc	aqp10a		dt1p1a10l	cyb5a		cacna1sb	galk1					zgc:101581	itfg2
zgc:55671	kpna2		lamb4	ddost		uts2a	sumf2					zgc:101598	zgc:110697
mybbp1a	prdm5		sdad1	rabggtb		cx52.9	ank1					ptp4a1	stmn1b
dt1p1a10l	htra1a		cyp2j28	wdr5		tab1	zgc:101846					nsfl1c	nudt18
ddx54	zgc:77060		twsg1b	uchl5		tom1	txnl4a					rhoua	zgc:110211
sdad1	gadd45ab		hgd	cdc20		pard3	glrx					zgc:101659	zgc:110317
etf1	prss35		cpa5	uhrf1		pus7	im:7137135					zgc:101663	zgc:110353
cyp2j28	nr4a1		fabp10a	tram2		cda	zgc:136410					svopl	zgc:112522
myo7aa	zgc:91942		mkrn1	hk2		zgc:77234	mcfd2					tmem161a	acta1a
cpa5	trnt1		fads2	poc1a		mgp	rtkn2					pgrmc1	zgc:112531
mkrn2	rcn3		vim	chaf1b		dkfzp564o0523	acox1					zgc:103586	ap1s3a
cyp1a	zgc:86674		guca1a	acbd3		zgc:100846	tars					dph5	ms4a17a.7
per2	zgc:86738		pklr	hnrpkl		si:ch211-35n24.1	paxip1					snrpa1	gpd1a
fads2	rbks		mpz	tomm40l		ak7	prmt6					zgc:101897	zgc:112466
hsf2	arpc3		cp	zgc:85843		asb2b	zgc:101826					zgc:103654	afmid
ucp1	pnp4a		ucp1	mycl1a		LOC402829	hmgb2l					slc7a6os	lypla1
cry2b	zgc:86915		cry3	msrb2		pvalb7	zgc:103688					yif1b	jmjd7
cry5	ccne2		dmd	zgc:85683		zgc:73226	zgc:103761					ctdnep1a	zgc:112403
cldne	sra1		cldna	spast		LOC402785	zgc:101035					prrc1	si:dkey-23c22.2
htatip2	mafk		six4a	pgm2		zgc:55813	tgm2					capza1b	zgc:110091
nrf1	popdc3		try	cyb5b		sb:cb1067	dscc1					dck	ca8
psmb11	he1b		atp1a1a.4	psmd10		fos	nucks1a					pgm3	ankrd16
cyp19a1b	accn1		psmb9b	dnajc2		plekha3	etfdh					eif1axa	ecscr
apaf1	krt15		slc34a2a	alg2		nme4	dlgap5					exosc9	zgc:110537
dedd1	mus81		dap1b	pofut1		gys1	slc35b1					polr2i	eif4e2
hsf1	aqp3a		stat1a	vtnb		zgc:56326	zgc:91887					zgc:103755	ttc14
myf5	eif4a2		gbp	matn1		kdsr	asb12b					slc16a12b	zgc:113361
coil	hdac8		cd74	cd151l		zgc:66419	fbp2					iah1	slc47a1
copz2	nudt1		egr1	traip		sh2d3cb	gdpd1					im:7137886	zgc:101577
irbp	fggy		opn1lw1	pane1		chad	pgls					si:ch211-251j10.4	zgc:101744
pou2f1a	slc25a25a		lpl	hao1		xpnpep2	zgc:92375					xrcc5	zgc:103568
fabp2	zgc:85946		ccl1	amdhd1		lipc	ticrr					fam175a	c6ast3
zorba	orc5		vdra	zgc:174506		pdk2	ect2					elovl1a	lim2.5
tef	znf207a		zgc:66156	cnpy1		zgc:55605	snrpfl					txnl4a	zgc:113210
psme2	nfkbiaa		zfand5a	degs2		atp2a2a	cenpl					glrx	mybpc2b
rarga	fubp1		si:dkeyp-69b9.3	slc2a15a		atf3	esco2					si:ch211-163l21.8	si:ch211-150a22.1
mef2ca	zgc:85611		si:dkey-85n7.8	bcs1l		zgc:63767	fbxo5					im:6912692	enpep
qk	cdc20		si:dkey-33c12.3	mpv17		ing3	mybl2					zgc:136410	si:ch211-253b1.6
tbx16	tram2		si:dkey-22i16.7	asns		fbxo32	kntc2l					mcfd2	si:ch211-221p4.4
pl10	caprin1b		si:ch73-233m11.2	rad54l		zgc:77614	rbm12					rtkn2	metap1
wipf1	dusp1		si:ch73-109d9.1	pelo		ampd1	alg6					tars	gpm6bb
usp45	poc1a		si:ch211-245h14.1	slc33a1		slc22a4	akr1a1a					thop1	zgc:110848
ube2v2	zgc:73230		si:ch211-166a6.5	hnrpl		zgc:73155	tmem179					zgc:92027	zgc:110758
trmt1	gadd45ba		serinc3	foxm1		clu	cthrc1a					zgc:101826	grhpra
snap25a	dynll1		sema3c	zgc:55536		zgc:73324	acads					zgc:103688	atp2a1l
slc25a16	zgc:73347		ryr3	hmgcs1		zgc:73254	sdf2l1					zgc:103697	fgf23
si:dkeyp-53d3.3	zgc:56095		psme4a	calub		gchfr	ufc1					ap1s3b	il15l
si:dkey-22i16.7	chaf1b		prss50	h2afx		thrap6	aurka					acot7	prnp
si:ch211-267e7.2	s100a10b		nr1d4a	nek2		ndrg1l	hnmt					smyd5	zgc:103750
si:ch211-106h4.6	pth1b			srm		zgc:65888	ifrd2					dscc1	ift80
si:ch1073-155h21.2	zgc:85932			prkacba		c6	zgc:100957					ehd1	irf2
sf3a3	zgc:85838			ergic3		abcc2	zgc:100994					manea	zgc:103612
reps1	msrb2			nola1		zgc:65857	zgc:101026					rimkla	tectb
rell1	zgc:85683			idh3a		pdhx	auh					ccdc47	zgc:101853
psme4a	zgc:77058			pitpna		zgc:65811	phpt1					st3gal2l	ift27
psmd12	cyb5b			kdelc1		pno1	tuba8l3					fbp2	zgc:103710
prss50	aptx			picalm		zgc:63606	cenpp					gdpd1	lonp2
polr1a	cacna1sb			pitpnb		zgc:63570	nudcd2					pgls	crygn1
nono	fibpl			ctnnbl1		zgc:56306	chchd4					flad1	asah2
	zgc:56699			zgc:77748		slc25a32a	brf2					xrcc1	ccpg1
	chst14			zgc:66125		slc43a2a	bag3					snrpfl	cyp3c1l2
	cdipt			timm50		irak4	zgc:100864					slc35d1a	im:7154516
	adhfe1			thyn1		upp2	zgc:100906					mybl2	isoc2
	akt2l			ndor1		cyp2j25	hadh					rbm12	def8
	tlr1			trip13		ldlr	gmppb					cthrc1a	crh
	atm			creld2		cyp4	fkbp14					gna14	lrrc20
	zgc:85866			eftud2		p2rx7	zgc:92429					sdf2l1	cyp2j30
	eif4h			prpf31		mmp13a	tipin					timm8a	klhl12
	zgc:77838			gmppab		scarb1	gins3					hnmt	cx28.9
	zgc:77155			gmds		tceb3	rnpep					ifrd2	mybpc1
	cbr4			slc35d1b		pik3ip1	wdhd1					uevld	slc5a11
	zgc:77262			hif1al		ing5a	zgc:92630					riok3	ace2
	rcor2			zgc:64116		pah	zgc:86841					mett10d	ankrd9
	sult1st4			sri		zgc:64114	timm10					cant1b	crygm5
	LOC402880			ero1l		egfra	dmtf1					zgc:101026	zgc:92590
	pnpo			slc25a27		ankrd6	zgc:92030					suv39h1a	angptl7
	gtpbp1l			nuf2		mknk2b	slc17a9b					zgc:101042	tlcd1
	LOC402855			zgc:56565		zar1	rnls					dnajb1a	syngr1a
	pane1			ostc		coch	zgc:92321					polr2eb	zgc:101765
	asb2b			prc1b		si:busm1-163l24.4	zgc:92763					si:dkey-246k9.1	cutc
	amdhd1			rpa3		ctsc	sec11a					zgc:101136	rdh14a
	zgc:174506			zgc:56136		si:xx-bac7cse.2	rabif					tm9sf1	fhl2b
	nr1d2a			tmem110l		sult1st3	sf3b5					chchd4	gcdhl
	pth2			chek1		pinx1	surf4l					brf2	slc27a2
	fhla			tuba8l4		fgf19	zgc:92895					bag3	zgc:103601
	zgc:55813			umps		opn1mw2	decr1					zgc:100864	tspan13b
	slc2a15a			samm50		anxa4	opn1lw2					tmf1	zgc:101859
	sb:cb1050			zgc:63565		pomca	zgc:92139					fkbp9	s100a10a
	fos			asf1ba		ik:tdsubc_2d11	pdss2					grwd1	slc38a4
	nme4			ssrp1a		hlcs	kpna2					gmppb	tmem56b
	pdcd5			zgc:66317		ctssb.2	ebp					zgc:92480	ttr
	rapgef1			dnajb11		wu:fj81e10	zdhhc24					tipin	rbfox1
	slc18a3b			sox8		pdzk1	mcm3ap					impa1	zgc:103672
	lin28a			tubb5		si:ch211-181p13.2	prss35					zgc:100937	wdr33
	zgc:63647			timm17a		wu:fk29f02	acaa1					tk2	zgc:103594
	chad			eif4a1a		grn2	rcn3					zgc:100980	zgc:103625
	ttll1			hsp90b1		wu:fj62d01	calua					wdhd1	zgc:103670
	rala			tmco1		eef2l2	zgc:86715					lygl1	aqp8a.1
	ung			hspa5		bnip3	zgc:86738					snrnp27	reep6
	atf3			hnrnpa1		junbl	ptges3b					zgc:92630	zgc:101594
	rad1			cdk8		klf15	psmd8					timm10	si:ch211-217g15.2
	arl5c			p4ha2		zgc:56039	mpdu1b					sart1	itgb1bp3
	pdlim7			kdelr2		mylipa	psmc3ip					dmtf1	zgc:92481
	cap2			birc5a		wu:fj34c03	rbks					cacnb1	bin1
	zgc:73324			rab13		fuca1	arpc3					slc17a9b	acsl5
	ppcdc			tpbgl		socs3a	zgc:86839					nipal3	zgc:92161
	zgc:73275			hspa9		srsf5a	nudt15					nup37	serpinf1
	zgc:73220			hig1		mecp2	pnp4a					zgc:109981	si:ch211-237l4.6
	ssu72			tuba1		fbp1a	zgc:86915					mpv17l2	gipc1
	arl3l2			slc1a4		arrdc2	snrpd3					pir	spata4
	kdelr3			cenpn		wasb	lsm6					psmf1	agbl5
	srsf1b			g2e3		setdb2	ccne2					nop16	ncaldb
	trip13			fkbp11		fn1b	zgc:86706					brp16	hpd
	zgc:65887			si:busm1-142b24.1		acsl4l	lum					sec11a	kptn
	tsc22d3			ptf1a		foxk1	sae1					zgc:92810	zgc:101050
	carhsp1			fkbp7		heatr1	crabp1b					sub1	mipa
	stc1l			ing5b		ela2l	cyp51					sf3b5	g6pca
	rasd1			plk4		mknk2a	he1b					surf4l	zgc:91999
	tbc1d19			ccnb2		tdo2b	slbp					adipor1a	c1qb
	hao2			cars		gtpbp4	si:dkey-225f3.3					zgc:92903	zgc:91811
	agxt2l1			pmm2		wu:fi27d05	rpia					cldn15lb	zgc:91850
	fam172a			pbk		gnsb	acta1b					arr3l	socs1
	zgc:63863			tnnt1		hpx	zgc:110727					nus1	cldnk
	tmem231			txnrd1		pfkfb1	msh2					zgc:92139	zgc:92420
	zgc:64141			sepn1		gats	mus81					pdss2	zgc:91926
	zgc:63850			selm		zgc:123165	ube2na					stx5a	zgc:92511
	pdgfrl			impdh1b		ets2	tspan7					ebp	zgc:92113
	zgc:56565			sult2st1		slc6a19b	canx					zdhhc24	cpa2
	uap1l1			mcm4		cpa1	sass6					nudt2	zgc:92137
	zgc:56628			zgc:65979		mpp1	hdac8					mcm3ap	grifin
	ttc9c			wu:fa55f06		ctsh	pla2g12b					ccm2	zgc:92745
	zgc:55343			fgb		ptprna	apex1					zgc:77060	eef2k
	prc1b			tuba8l		zgc:56330	cdk2					ppapdc1b	zgc:92578
	rpa3			anxa5b		mgea5	crtap					zgc:91908	allc
	tmem110l			chek2		bhlhe40	decr2					zgc:91957	tmem136
	chek1			dnajc21		cyp3c1	dcun1d5					calua	prcp
	acad11			sdf2		sgk1	zgc:85644					zgc:86715	zgc:86841
	mycb			tmem49		dars	zgc:77052					med22	slc38a3
	irak4			abcf2		zgc:76988	ilf2					ptges3b	ada
	pemt			c6orf115		arg2	zgc:77306					psmd8	zgc:92201
	saal1			gsnb		h1fx	zgc:85869					tmx2b	khk
	p2rx7			arpc5a		adh8a	rad51					zgc:86839	cryzl1
	hist2h2l			zwilch		cel.1	orc5					zgc:85944	prkab1a
	tubb5			tmed3		zgc:66382	slc37a4a					psmc1b	zgc:92233
	pfkfb4l			hspa4a		zgc:65788	zgc:85772					tmem8c	tyw3
	zgc:64114			elovl4b		cpb1	rcc1					nudt5	lim2.3
	csrp1a			agr2		zgc:123178	rcc2					snrpd3	gc
	birc5a			g3bp1		nsa2	ptges3a					lsm6	nedd8l
	fkbp5			larp7		ipo7	hmga1					ccne2	zgc:92773
	fkbp11			rpe		aldob	zgc:64098					ube2l3a	asb13
	si:busm1-163l24.4			mapre1		gldc	cyb5a					sf3b14	rab40b
	slc35a5			wu:fa01b01		smyhc1	ddost					sae1	ldhbb
	si:ch211-284e13.2			ficd		nppa	ak3					tph1b	setd7
	sb:cb649			xrcc6		nop14	rabggtb					rel	crygm2d13
	ppm1g			zmpste24		ttna	gmfb					he1b	lim2.4
	paqr8			orc3		dt1p1a10l	znf259					foxq1l	pdha1b
	fgf19			fam54b		igfbp1a	wdr5					rpia	zgc:92712
	anxa1b			mat1a		sdad1	uchl5					wu:fd55e03	zgc:92046
	zgc:85763			c20orf24		cyp2j28	cdc20					yes1	zgc:92061
	mpx			gclm		twsg1b	uhrf1					zgc:55347	entpd8
	zgc:63792			shcbp1		hgd	tram2					far1	galm
	chid1			zgc:66432		cpa5	acaa2					actr2	tm4sf5
	s100v2			tk1		mkrn1	poc1a					aebp2	zgc:92085
	zgc:56419			psat1		cebpd	dynll1					bzw1b	ctsl.1
	gsnb			zgc:66449		cyp1a	ppib					ube2na	zgc:92090
	thy1			ppp1r3b		vim	txndc5					gnb1b	cd36
	capg			slc16a3		guca1a	srsf1a					tax1bp3	zgc:92518
	si:dkey-242g16.2			vcp		hsf2	chaf1b					ppig	aqp10a
	si:ch211-51e12.7			hyou1		pklr	cnih					pgd	zgc:92174
	wu:fj62d01			arf1l		dusp5	rbm4.3					canx	zgc:92195
	junbl			wu:fe48e11		cx27.5	acbd3					derl1	agxta
	gypc			suv39h1b		ucp1	h3f3a					sass6	ift172
	nme2a			exosc6		cry3	hnrpkl					zgc:55683	zgc:111821
	si:rp71-40n14.1			pif1		dmd	tomm40l					tm9sf3	cpa4
	socs3a			lgals1l1		cldna	zgc:85843					vrk1	zgc:91870
	itgb4			med7		cmlc1	zgc:85882					nsun5	impdh1a
	serpinb1l4			zgc:55781		atp1a1a.4	mycl1a					scamp2	zgc:91942
	wu:fk86g06			f2		psmb9b	msrb2					znf330	trnt1
	anxa1a			zgc:162618		psmb11	zgc:85683					pdcd6ip	zgc:86674
	polr2c			rpn1		slc34a2a	zgc:77001					cnn2	cav2
	mthfd2l			zswim7		apaf1	cacybp					rqcd1	fabp6
	zgc:66449			LOC325449		dedd1	pgm2					dcun1d5	gygl
	sec23b			calrl2		mcl1a	cyb5b					zgc:85644	sra1
	zgc:55652			wu:fc51c12		dap1b	chst14					ppp2cb	popdc3
	pif1			sephs1		stat1a	zgc:77165					ilf2	th2
	lgals1l1			zgc:110680		gbp	psmd10					zgc:77724	gria4a
	anxa2a			clic1		zorba	alg2					rad51	LOC407704
	zswim7			syncripl		myl7	pofut1					tnfrsf1a	accn1
	gosr2			fkbp10		egr1	matn1					abcf1	nr5a5
	wu:fc31e09			orc6		b2m	bub3					rcc1	klhl31
	fam164a			nmt1a		lpl	zgc:77456					sqstm1	krt15
	zgc:63734			dnaja1l		npy	cd151l					bcl7ba	zgc:55420
	taf13			stt3b		fbln1	insm1a					cyb5a	zgc:55406
	asmtl			slc35b4		vdra	rcor2					ddost	nvl
	tgm2b			top2a		zgc:77614	traip					ak3	zgc:55573
	top2a			dnmt5		zgc:66156	pane1					nipa2	eif4a2
	her8a			wu:fc06f12		zgc:171673	dcps					mmp9	tmem129
	slc35c2			asph		zfand5a	adh8b					rabggtb	nudt1
	racgap1			med24		tmprss13b	hao1					uchl5	gpd1
	nfkbiab			zgc:77366		syngr2b	amdhd1					slc35e1	zgc:65779
	adh8a			slc35c2		stat6	zgc:174506					hk2	fggy
	zgc:85789			41154		si:dkeyp-69b9.3	tmsb					fgg	zgc:85727
	hmmr			eif4g2a		si:dkeyp-53d3.3	cnpy1					acaa2	amy2a
	rbmx			sult1st1		si:dkey-22i16.7	pth2					tomm20a	slc13a2
	si:ch211-288g17.3			krcp		si:dkey-217m5.3	cyp17a1					glrx5	tdh
	drap1			tomm34		si:ch73-233m11.2	slc2a15a					hprt1	zgc:85946
	smc2			cd99l2		si:ch211-260o22.1	bcs1l					faf1	tmem107
	ctgf			racgap1		si:ch211-245h14.1	mpv17					tomm40l	zgc:77778
	cpox			nup50		si:ch211-166a6.5	asns					spcs3	zgc:77112
	paics			zgc:77126		si:ch211-106h4.6	rad54l					wdr32	zgc:64076
	gatm			wu:fb73a07		serinc3	pelo					zgc:85843	fubp1
	adra2da			serhl		ryr3	sardh					pgm2	slc25a28
	has2			shbg		rpl36a	snx12					zgc:77049	zgc:85611
	caspb			dnajc3		psme4a	slc33a1					zgc:77486	caprin1b
	mpp5a			dpp3		prss50	h3f3d					rngtt	zgc:56053
	mak16			uap1		pde4bb	hnrpl					zgc:76867	gadd45ba
	rp42-pen			agt		parp12	foxm1					oat	zgc:73347
	ccna2			wu:fb53c12		omd	srp9					relt	itpk1
	cebpd			ddx5		nuak2	zgc:55536					mettl14	rpl36
	atic			pdip5		nr1d4a	hmgcs1					zgc:85972	zgc:85932
	gnat2			rbb4l			calub					psmd10	zgc:85939
	klf3			zgc:162293			h2afx					dnajc2	ethe1
	klf2a			pola2			rpl28l					prpf3	zgc:77058
	maf			hmmr			nek2					alg2	zgc:77065
	tnfsf10l			usp1			srm					matn1	tmem195
	zp2.3			prmt1			prkacba					psma5	zgc:77082
	dusp5			ahsa1l			ergic3					atad3b	dao.2
	tyms			phgdh			bag2					zgc:77419	aptx
	cdk1			rbb4			ankrd10a					nrp1b	cacna1sb
	dcn			ybey			ung					snrpb	fibpl
	zp3b			hnrnph1l			arpp19b					zgc:77456	si:ch211-213b8.3
	mibp			slc20a1b			kdelc1					zgc:77906	chst14
	gch2			ssb			nudc					zgc:77358	adhfe1
	pax5			cfl2l			fkbp8					traip	myf6
	ccnb1			hnrnpab			zgc:77748					dcps	akt2l
	pycard			ctsl1a			zgc:77734					LOC402838	tlr22
	mhc1uba			smc2			zgc:66125					hamp1	tlr1
	pcmt			pfn2l			tfdp1b					zgc:174506	tlr3
	tie2			calrl			chchd2					bxdc2	tab1
	rrm1			cpox			timm50					zgc:162119	tom1
	rrm2			tacc3			thyn1					degs2	atm
	melk			zgc:56200			ndor1					cyp17a1	fbxo25
	gbp			col9a2			kdelr3					mapk3	zgc:76872
	pcna			paics			cyp2j22					arf2	eif4h
	kif23			dnmt7			zgc:63614					pufa	dyx1c1
	hbbe3			ttk			trip13					htatsf1	cga
	myl7			impdh2			zgc:65987					bcs1l	zgc:77838
	egr1			coro1ca			zgc:66097					oxsr1b	zgc:77155
	hsp47			alkbh6			stc1l					cyp7a1a	zgc:77234
	prim1			phf5a			creld2					slc25a10	zgc:77396
	hoxd13a			mcm5			gmppab					asns	cbr4
	cx43.4			mtx2			gmds					arhgdig	sult1st4
	prph			hspd1			slc35d1b					hmbsa	ubxn7
	inab			smarca5			ptplad1					rhoae	dkfzp564o0523
	nme7			plk1			zgc:66313					txnl1	zgc:100846
	btg2			ccnf			zgc:64090					stk10	LOC402880
	zgc:174310			gatm			zgc:63863					slc33a1	twistnb
	zgc:153901			sec61al2			cisd2					zgc:55536	LOC402855
	zgc:113333			tram1			zgc:64119					calub	asb2b
	zgc:101040			hm13			zgc:64116					rpl28l	ehmt1b
	wu:fb15e04			kif11			sri					prkcsh	myo3a
	tmem220			lmnb1			slc25a27					nek2	pth2
	tln2			scarb2			pdgfrl					sf3a2	pvalb7
	synpo2b			ddx19			nuf2					srm	pxn
	srbd1			mcm2			zgc:56565					prkacba	tra2b
	smcr7b			b3gat3			ostc					snrpe	shox2
	si:dkey-231p15.1			smc4			prc1b					zgc:55733	nme4
	si:dkey-225f23.4			mcm3			rpa3					sigmar1	bokb
	si:dkey-178e17.3			calm2b			rnaseh2a					nola1	gys1
	si:ch73-352p18.4			sf3b4			tmem110l					arpp19b	zgc:63566
	si:ch211-166a6.5			dtl			chek1					psmc2	rapgef1
	si:ch211-117m20.4			srrt			acad11					atf3	zgc:63647
	rsph1			ccna2			samm50					cd2bp2	chad
	prkcsh			per2			zgc:63565					idh3a	xpnpep2
	pla2g15			atic			asf1ba					bat1	ttll1
	pkp1			ugdh			ssrp1a					pitpna	pdk2
	omd			aldh1a2			zgc:66317					pitpnb	zgc:55605
	nucb2a			sec22ba			fam60al					nudc	atp2a2a
	nr1d4a			zp2.3			dnajb11					ctnnbl1	bhlhe22
				zp2.2			sox8					stx11b.1	zfand5b
				odc1			tubb5					prdx6	psmd13
				casq2			eif4a1a					pole3	nt5e
				cx44.2			hsp90b1					chchd10	fbxo32
				nfya			tmco1					tfdp1b	zgc:77614
				cry2b			hspa5					mrp63	ampd1
				cry5			hnrnpa1					zgc:73273	pde6c
				glra4a			cdk8					fhit	zgc:77816
				dhfr			cbr1					sap18	slc22a4
				tyms			p4ha2					pppde2a	pdlim7
				cdk1			kdelr2					irf7	cap2
				papss2b			birc5a					zgc:66030	cox4i2
				gstp1			rab13					rer1	clu
				rpa2			hspa9					timm50	zgc:73345
				gch2			tuba1					zgc:66306	rdh8l
				pax5			slc1a4					ndor1	ppcdc
				prkri			cenpn					zgc:63489	zgc:73275
				fabp7a			g2e3					irf6	pcmtl
				tnnt3a			fkbp11					cyba	zgc:73220
				hoxb5b			si:busm1-142b24.1					psmd2	pp
				hspe1			ptf1a					mboat7	arl3l2
				ccnb1			fkbp7					creld2	thrap6
				coil			ing5b					eftud2	aanat1
				rrm1			gpr161					prpf31	zgc:73056
				elavl1			plk4					gmppab	ndrg1l
				rrm2			ccnb2					gmds	bcas3
				melk			cars					zgc:63759	zgc:63663
				cse1l			hspb1					slc35d1b	srsf1b
				nkx2.3			pmm2					tmem206	carhsp1
				nkx2.7			adka					zgc:63466	stc1l
				pcna			pbk					aes	pank4
				dnmt3			tnnt1					zgc:63882	tbc1d19
				psme3			41167					zgc:64106	agxt2l1
				acat2			sepn1					sri	arhgap4a
				kif23			selm					zgc:64031	fam172a
				hbae3			tmpoa					prelid1	tmem231
				zp3			zgc:55259					zgc:64013	zgc:64141
				hsp90a.1			mcm4					rtn4ip1	zgc:63850
				ldha			zgc:63792					ero1l	zgc:56429
				kifc1			wu:fa55f06					ccbl2	ncor1
				hsp47			tuba8l					slc25a27	zgc:56628
				ednrb1			cnn3b					snrnp40	ttc9c
				prim1			chek2					dnajb6b	ppp4r1
				apoa1			dnajc21					zgc:56596	slc25a32a
				calr			sdf2					zgc:56565	irak4
				neurog1			abcf2					zgc:56706	upp2
				cmn			gsnb					ostc	cyp2j25
				lmnb2			ppia					klhdc10	hsd17b4
				dlb			arpc5a					plekhf2	slc13a1
				slc39a7			zwilch					zgc:56136	wu:fb98b04
				znf143			tmed3					tuba8l4	tceb3
				zgc:101040			hspa4a					sh3gl3	zhx3
				unc45a			elovl4b					umps	pdca
				tk1			agr2					manba	zgc:77439
				timm22			si:rp71-40n14.1					samm50	pah
				snrpb2			g3bp1					dcaf13	zgc:64114
				smtnl1			zgc:73136					xab2	csrp1a
				si:dkey-73n10.5			larp7					p2rx2	mknk2b
				si:dkey-192o1.2			mapre1					mmp13a	znfl1
				rbp2b			wu:fa01b01					zgc:63565	synpr
				psmd12			ficd					stam	si:ch211-217g15.3
				pla2g15			synj2bp					poc1b	ap4s1
							zgc:152851					ssrp1a	coch
							xrcc6					aph1b	si:busm1-163l24.4
							zmpste24					zgc:66317	znf384l
							orc3					dnajb11	slc35a5
							fam54b					scd	pald
							pls1					ndnl2	si:ch211-284e13.2
							mat1a					timm17a	sult1st3
							c20orf24					eif4a1a	kmo
							zgc:55392					si:ch211-195k18.2	egr2a
							lrpap1					rab32a	plp1b
							zgc:66432					ncf1	ypel3
							alg8					slmo2	ktn1
							tk1					hspa5	opn1mw2
							zgc:66484					zgc:110783	penkb
							psat1					gtpbp1	anxa1b
							zgc:56085					egfra	rgs7bpb
							ercc4					hnrnpa1	wu:fj81e10
							ppp1r3b					cdk8	mpx
							dnajb1b					rab13	pepd
							tmem33					tpbgl	zgc:63792
							vcp					hig1	pdzk1
							hyou1					rrm2b	chid1
							arf1l					cenpn	si:ch211-181p13.2
							wu:fe48e11					vat1	rps15a
							suv39h1b					ptf1a	grn2
							exosc6					ubtf	si:dkey-242g16.2
							pif1					fkbp7	zgc:73138
							med7					ing5b	wu:fj58c09
							nucb2b					cars	bnip3
							si:dkey-121j17.5					pmm2	klf15
							zgc:55781					tnnt1	wu:fj35a03
							zgc:162618					txnrd1	dfna5
							rpn1					sep15	nme2a
							zswim7					selt1a	rcv1
							LOC325449					selt2	socs3a
							irf2a					impdh1b	itgb4
							calrl2					si:ch211-175f11.3	mecp2
							wu:fc51c12					sult2st1	arrdc2
							sgcd					wu:fj81c05	serpinb1l3
							sephs1					pus3	anxa1a
							zgc:110680					zgc:65979	polr2c
							olig4					rrs1	fn1b
							wu:fc39c04					tbcb	ythdf3
							dpysl5a					fgb	mknk2a
							syncripl					tuba8l	tdo2b
							fkbp10					zgc:77151	gtpbp4
							orc6					anxa5b	smarca2
							wu:fc16h08					c1galt1b	fxyd6
							dnaja1l					tbl2	hpx
							stt3b					chek2	pfkfb1
							slc35b4					dnajc21	cby1
							top2a					sdf2	ola1
							dnmt5					ncl1	mbp
							wu:fc06f12					abcf2	slc6a19b
							asph					tubb2c	anxa2a
							med24					c6orf115	ptprn2
							zgc:77366					arpc5a	wu:fc50g04
							slc35c2					ptgds	fam164a
							vcanb					zwilch	snd1
							eif4g2a					chmp1b	rbm5
							sult1st1					optn	tgm2b
							krcp					cul2	her8a
							tomm34					arf6	slc35c2
							cd99l2					hspa4a	prkcbp1l
							marcksb					pkm2a	h1fx
							racgap1					usp14	zgc:66382
							nup50					agr2	zgc:65788
							zgc:77126					g3bp1	sult3st2
							serhl					ppap2c	cpb1
							hsd17b12b					seh1l	zgc:85789
							dnajc3					mapre1	srsf4
							dpp3					wu:fa01b01	rbmx
							uap1					wu:fk47b06	aldob
							hsdl2					ric8b	gldc
							ephx1l					zgc:101724	kbtbd10b
							zgc:193613					atp13a	pabpc4
							pdip5					zmpste24	ttna
							rbb4l					ubin	ccng2
							zgc:162293					ddx23	cyp2j28
							pola2					hnrnpa0	p2rx4a
							wu:fb47c03					mapre1l	hgd
							hmmr					zgc:123170	mpp5a
							usp1					taf5l	mak16
							ahsa1l					c20orf24	mkrn1
							phgdh					gclm	ptk2.1
							ckmt1					shcbp1	cebpd
							rbmx					tk1	fads2
							fkbp4					zgc:66472	her9
							si:ch211-288g17.3					nploc4	vim
							rbb4					hsd17b12a	gnat2
							ybey					tuba4l	klf2a
							wu:fb30e12					psmd7	pklr
							hnrnph1l					qrsl1	maf
							zgc:55292					klhl11	tnfsf10l
							hnrnpab					zgc:66160	mpz
							smc2					ppp1r3b	cx44.1
							sparc					slc16a3	cp
							calrl					ppp2r2d	bcdo2l
							cpox					dnajb1b	ucp1
							tacc3					vcp	dmd
							zgc:56200					mynn	slc6a3
							hkdc1					rhot1a	zp3b
							col9a2					hyou1	cmlc1
							paics					zgc:77056	atp1a1a.4
							sb:cb120					arf1l	nos1
							dnmt7					snrpd3l	slc34a2a
							ttk					prpf4	mylz3
							elovl6					wu:fe48e11	pbx2
							alkbh6					gopc	dedd1
							ruvbl2					wu:fe36f10	per3
							phf5a					zff9	dap1b
							mcm5					pif1	fzd9b
							mtx2					tmed10	mhc1uba
							hspd1					ccnl1	pcmt
							smarca5					nucb2b	tie2
							plk1					zgc:55781	gbp
							ccnf					retsat	snap25a
							gatm					asna1	cd74
							sec61al2					rpn1	myl7
							tram1					kdelr2l	egr1
							unc45b					si:dkey-260j18.2	hoxa13b
							has2					bzw1a	opn1sw2
							hm13					wu:fc56c01	opn1lw1
							kif11					grhl1	ek1
							lmnb1					zgc:110680	ccl1
							scarb2					gtf2b	htt
							ddx19					wu:fc39c04	desma
							mcm2					mgea5	nme7
							b3gat3					taf2	zgc:66156
							smc4					phb2	zgc:193801
							mcm3					syncripl	zgc:174310
							calm2b					fkbp10	zgc:172128
							sf3b4					wu:fc25g08	zgc:153901
							dtl					dazap2	zgc:113098
							srrt					atp6v0a1a	vsnl1a
							ccna2					orc6	tmem220
							per2					zgc:77560	stmn4
							fads2					zgc:55764	srbd1
							ugdh					wu:fc20c04	smcr7b
							aldh1a2					snrpa	si:dkeyp-117b11.2
							sec22ba					c1galt1c1	si:dkey-85n7.8
							casq2					dnajb12	si:dkey-47k14.1
							cx44.2					dnaja1l	si:dkey-33c12.3
							nfya					stt3b	si:dkey-261j4.5
							cry2b					slc35b4	si:dkey-21e2.4
							glra4a					asph	si:dkey-21e2.15
							dhfr					ptbp1a	si:dkey-188i13.11
							tyms					pa2g4b	si:dkey-172m14.2
							cdk1					eif4g2a	si:ch73-92e7.5
							hdgfrp2					tia1l	si:ch73-352p18.4
							papss2b					tomm34	si:ch73-109d9.1
							gstp1					wu:fb83h06	si:ch211-260o22.1
							rpa2					wu:fb78c09	si:ch211-166a6.5
							gch2					ewsr1b	si:ch211-117m20.4
							prkri					hsd17b12b	serpina7
							pdp2					trabd	ryr3
							fabp7a					dnajc3	rps24
							ctnnbip1					agt	rpl36a
							dap					fah	rgs3
							tnnt3a					zgc:193613	rfxap
							hoxc12b					psmd11b	pkp1
							hspe1					wu:fb53c12	pikfyve
							ccnb1					ddx5	pdik1l
							rrm1					zgc:162293	pde4bb
							elavl1					usp1	parp6b
							rrm2					nono	omd
							melk					prmt1	ogt.1
							coe2					psmc3	odz4
							pcna					ube2l3b	nucb2a
							dnmt3					hnrnpa0l	myl6
							acat2					gnl3	mlh3
							kif23					rchy1	kdm6bb
							sox11b					ilf3b	itpr1a
							hbbe3					rbb4	id:ibd5037
							zp3					nt5c3	ict1
							hsp90a.1					hmgb1	hoxc10a
							foxd1					psmc6	hif1al2
							opn1mw1					hnrnph1l	hcfc1b
							ldha					tmed2	gltpd2
							ascl1b					prp19	galntl6
							rx2					slc20a1b	ftr57
							atp1b3a					ssb	ftr25
							exorh					hnrnpab	ftr02
							kifc1					zgc:55671	fto
							hsp47					ctsl1a	foxp1b
							ednrb1					phb	fetub
							prim1					calrl	fam21d
							opn1sw2					tomm22	fam192a
							dbx1a					hkdc1	epha5
							apoa1					ptbp1b	emid1
							hoxb4a					paics	eif4a1b
							foxg1a					impdh2	eef2l2
							tfa					ruvbl1	dusp27
							calr					ddx54	diexf
							neurog1					phf5a	cu019646.1
							nipsnap1					mtx2	crcp
							cmn					hspd1	cr759791.3
							lmnb2					aldh3d1	cenpv
							ccne					etf1	caspa
							dlb					sec61al2	caprin1a
							slc39a7					unc45b	cabz01086825.1
							znf143					oaz1	cabz01078767.1
							zgc:101040					hm13	cabz01074397.1
							wu:fb15e04					lmnb1	c9h2orf77
							unc45a					ddx19	c10h11orf63
							tra2b					atp6v0ca	bx511272.2
							tmem69					b3gat3	bx465840.1
							tk1					snrpc	asb2a
							snrpb2					mcm3	asb14
							si:dkey-192o1.2					sf3b4	armc9
							si:ch211-62a1.3					dtl	arl15a
							rbp2b					srrt	ankdd1b
							pipox					psma6a	al929007.2
							phax					mkrn2	al627305.1
							p2ry13					per2	akap7
												ugdh	adap2
												sec22ba	adamts22
												igf1	abtb1
												odc1	march8
												cx44.2	si:ch1073-291c23.2
												bcl2l1	LOC795858
												clica	si:ch211-222n4.10
												cry2b	c11h12orf10
												cry5	cr759879.1
												glra4a	spata20
												cldne	tmc1
												cldnd	bx571811.2
												gstp1	myo3b
												mapk14a	efcab4bb
												atp1a1a.3	tysnd1
												cyp19a1b	dna2
												prkri	vtg1
												pdp2	usp4
												apaf1	c2h1orf21
												gabpa	auts2
												baxa	zgc:162958
												hspe1	usp36
												coil	dennd5b
												hccs	taf12
												copz2	si:ch211-218d20.15
												nr5a2	pde4dip
												cse1l	akap2
												zorba	si:ch1073-139a18.1
												nkx2.3	serp2
												mapk12	LOC100151419
												tef	pigv
												gsk3b	tbccd1
												psme3	si:rp71-45g20.11
												psme1	si:zfos-905g2.1
												psme2
												mtmr2
												acat2
												urod
												acvr1l
												rarga
												hsp90a.1
												tp53
												ldha
												qk
												apoa1
												pou6f1
												calr
												smo
												psen1
												gro2
												lft2
												pl10
												slc39a7
												khdrbs1a
												mitfa
												rbp4
												meis2.1
												znf143
												usp10
												ube2v2
												tuba8l3
												trmt1
												tmtc3
												tk1
												styk1
												snrpb2
												slc25a16
												si:ch211-282j22.3
												si:ch211-197h24.6
												sf3a3
												rbp2b
												psmd12
												pipox
												pinx1
												phax
												mapk8ip3
												lix1
												lbx2
												larp4a
												hspa8l
												hsp70
												hmgcs1
												haus2
												gk
												exoc1
												epas1a
												elavl1
												eif4e
												dlg3
												cu855789.1
												cu694221.1
												cldnf
												chaf1b
												cabz01078634.1
												cabz01074899.1
												btr02
												b4galt6
												azin1a
												atr
												atad5a
												arrb2b
												aqr
												aifm2
												adpgk
												adck2
												acbd3
												abhd11
												LOC797659
												adprhl2
												kif15
												zgc:194505
												nomo
												psmc5
												rcn3
												ugt1ab
												slc6a13
												cbr1l
												snrpd1
												cabz01007794.1
												bx294110.1
												ugt5a4
												g3bp2
												mfsd3
